# Supplementary material for: Genomic Response to Vitamin D Supplementation in the Setting of a Randomized, Placebo-Controlled Trial
Source: eBioMedicine. 2018 Apr 10;31:133–42. doi: 10.1016/j.ebiom.2018.04.010 (PMC6013786; doi:10.1016/j.ebiom.2018.04.010)
Supplement: Supplementary Table 1: — Differential gene expression comparisons in vitamin D trial. (A) Legend and description of all comparisons. (B) Main comparisons. (C) All comparisons (including those considered main [ST1B]). [file mmc1.xlsx]

## Sheet: ST1A_legend_GEx_comparisons
Legend	Comparison	Main
all_baseline_VDdef25	<25 nmol/L vs >75 nmol/L for samples at baseline regardless of arm
all_baseline_VDdef50	<50 nmol/L vs >50 nmol/L for samples at baseline regardless of arm
all_treated_vs_all_untreated	All baseline samples vs joint 2000IU with 4000IU
b2000vsbplacebo	Baseline 2000IU vs baseline placebo
b4000vsb2000	Baseline 4000IU vs baseline 2000IU
b4000vsbplacebo	Baseline 4000IU vs baseline placebo
f2000vsb2000	12 month 2000IU vs baseline 2000IU
f2000vsfplacebo	12 month 2000IU vs 12 month placebo
f4000vsb4000	12 month 4000IU vs baseline 4000IU
f4000vsf2000	12 month 4000IU vs 12 month 2000IU
f4000vsfplacebo	12 month 4000IU vs 12 month placebo
fplacebovsbplacebo	12 month placebo vs baseline placebo
joint_pairedtreated_2000+4000	Paired (12 month vs baseline) of joint 2000IU plus 4000IU	xx
joint_pairedtreated_placebo	Paired (12 month vs baseline) placebo	xx
pairedtreated_2000	Paired (12 month vs baseline) 2000IU
pairedtreated_4000	Paired (12 month vs baseline) 4000IU
pairedtreated_placebo	Paired (12 month vs baseline) placebo
treatment_joint_vd_def_25treated_2000+4000	Paired for those with <25 nmol/L at baseline for joint 2000IU with 4000IU
treatment_joint_vd_def_25treated_placebo	Paired for those with <25 nmol/L at baseline for placebo
treatment_joint_vd_def_50treated_2000+4000	Paired for those with <50 nmol/L at baseline for joint 2000IU with 4000IU	xx
treatment_joint_vd_def_50treated_placebo	Paired for those with <50 nmol/L at baseline for placebo	xx
treatment_joint_vd_deltatreated_2000+4000	Paired joint 2000IU with 4000IU whose change in circulating 25OHD was >44.79 nmol/L	xx
IU2000minus4000minusplacebo	(2000IU 12 months minus 2000IU baseline) minus (4000IU 12 months minus 4000IU baseline) minus (placebo 12 months minus placebo baseline)
IU2000minusplacebo	(2000IU 12 months minus 2000IU baseline) minus (placebo 12 months minus placebo baseline)	xx
IU4000minus2000	(4000IU 12 months minus 4000IU baseline) minus (2000IU 12 months minus 2000IU baseline)
IU4000minus2000minusplacebo	(4000IU 12 months minus 4000IU baseline) minus (2000IU 12 months minus 2000IU baseline) minus (placebo 12 months minus placebo baseline)
IU4000minusplacebo	(4000IU 12 months minus 4000IU baseline) minus (placebo 12 months minus placebo baseline)	xx

## Sheet: ST1B_GEx_main_comparisons
	probe_ID	probes_by_symbol	probes_by_ENTREZID_RE	logFC.joint_pairedtreated_2000+4000	t.joint_pairedtreated_2000+4000	P.Value.joint_pairedtreated_2000+4000	adj.P.Val.joint_pairedtreated_2000+4000	B.joint_pairedtreated_2000+4000	logFC.joint_pairedtreated_placebo	t.joint_pairedtreated_placebo	P.Value.joint_pairedtreated_placebo	adj.P.Val.joint_pairedtreated_placebo	B.joint_pairedtreated_placebo	logFC.treatment_joint_vd_def_50treated_2000+4000	t.treatment_joint_vd_def_50treated_2000+4000	P.Value.treatment_joint_vd_def_50treated_2000+4000	adj.P.Val.treatment_joint_vd_def_50treated_2000+4000	B.treatment_joint_vd_def_50treated_2000+4000	logFC.treatment_joint_vd_def_50treated_placebo	t.treatment_joint_vd_def_50treated_placebo	P.Value.treatment_joint_vd_def_50treated_placebo	adj.P.Val.treatment_joint_vd_def_50treated_placebo	B.treatment_joint_vd_def_50treated_placebo	logFC.treatment_joint_vd_deltatreated_2000+4000	t.treatment_joint_vd_deltatreated_2000+4000	P.Value.treatment_joint_vd_deltatreated_2000+4000	adj.P.Val.treatment_joint_vd_deltatreated_2000+4000	B.treatment_joint_vd_deltatreated_2000+4000	logFC.IU2000minusplacebo	t.IU2000minusplacebo	P.Value.IU2000minusplacebo	adj.P.Val.IU2000minusplacebo	B.IU2000minusplacebo	logFC.IU4000minusplacebo	t.IU4000minusplacebo	P.Value.IU4000minusplacebo	adj.P.Val.IU4000minusplacebo	B.IU4000minusplacebo
1	ILMN_1651228	RPS28	6234	-0.040237	-1.11241	0.266978	0.746922	-6.17588	0.0669075	1.33805	0.182037	0.730625	-5.59518	-0.056221	-1.12073	0.264261	0.875776	-5.85992	0.0702983	1.06946	0.286644	0.815951	-5.66191	-0.0235227	-0.603577	0.54718	0.904275	-6.44624	-0.0771847	-1.05552	0.291647	0.999939	-5.56371	-0.10431	-1.44398	0.149309	0.999993	-5.11346
2	ILMN_1651229	IPO13	9670	0.0377277	1.71235	0.0880123	0.513967	-5.3426	0.0151963	0.498914	0.618257	0.943646	-6.34764	0.0213647	0.725439	0.469354	0.937193	-6.21652	0.03202	0.829742	0.408051	0.867396	-5.88066	0.0319263	1.21404	0.226939	0.753079	-5.90072	-0.00495569	-0.104666	0.916679	0.999939	-6.08812	0.0255532	0.546318	0.585066	0.999993	-5.96277
3	ILMN_1651230	PRSS41	360226	0.00169586	0.19511	0.845458	0.974153	-6.7689	-0.00153933	-0.128109	0.898161	0.984777	-6.46153	0.00243852	0.200464	0.841399	0.987915	-6.45506	-0.00304431	-0.190993	0.848799	0.982744	-6.19518	-5.30073e-06	-0.000506913	0.999596	0.99988	-6.62639	0.0100037	0.581607	0.561067	0.999939	-5.93241	0.00434648	0.255804	0.798197	0.999993	-6.07376
4	ILMN_1651253	WIPF3	644150	-0.00442672	-0.489379	0.624982	0.916849	-6.66912	-0.00481693	-0.385204	0.700398	0.956873	-6.39687	-0.0123985	-0.980087	0.328679	0.90258	-6.00408	-0.00680862	-0.410744	0.681868	0.952622	-6.13127	-0.00845454	-0.74851	0.455508	0.874687	-6.34956	0.00358058	0.208053	0.835264	0.999939	-6.07273	-0.00922264	-0.542468	0.587713	0.999993	-5.96477
5	ILMN_1651259	UGP2	7360	0.000403142	0.045625	0.963644	0.994252	-6.78674	-0.0199126	-1.63016	0.104266	0.64058	-5.1739	0.00540453	0.466844	0.641313	0.962994	-6.36773	-0.0170192	-1.12194	0.263747	0.808303	-5.60676	-0.00747204	-0.714479	0.476215	0.882713	-6.37411	0.0232819	1.28598	0.198984	0.999939	-5.30758	0.0200582	1.12152	0.262549	0.999993	-5.50636
6	ILMN_1651262	HNRNPAB	3182	0.0721579	3.12863	0.0019541	0.103642	-2.02549	0.0823628	2.5832	0.01033	0.319422	-3.24106	0.0816264	2.6273	0.00953376	0.40966	-3.16086	0.0937671	2.30328	0.0226874	0.574637	-3.69473	0.0864852	3.28932	0.00129321	0.168017	-1.48409	0.00435433	0.0832162	0.93371	0.999939	-6.09004	-0.0143444	-0.277503	0.781497	0.999993	-6.06824
7	ILMN_1651268	LOH12CR1	118426	0.0126026	1.37773	0.169461	0.646715	-5.85039	0.00402383	0.318198	0.750587	0.965865	-6.41996	0.0120276	0.931368	0.353214	0.908652	-6.04957	0.0129456	0.76504	0.445493	0.883741	-5.93034	0.00593996	0.588153	0.557453	0.907223	-6.45532	0.0181303	0.980593	0.32722	0.999939	-5.63617	0.00129463	0.0708806	0.943518	0.999993	-6.10254
8	ILMN_1651278	SNIP1	79753	0.0272579	1.21244	0.226432	0.711526	-6.06121	0.0351595	1.13128	0.25897	0.784577	-5.84392	0.0344555	1.10591	0.2706	0.879168	-5.876	0.0243273	0.595899	0.552174	0.918518	-6.04129	0.0318207	1.18827	0.2369	0.757232	-5.93104	0.00733325	0.150818	0.880174	0.999939	-6.08251	-0.00487403	-0.101472	0.919213	0.999993	-6.10003
9	ILMN_1651281	LOC100130301	100130301	-0.000555319	-0.069892	0.944333	0.991419	-6.78535	0.0100637	0.916223	0.36039	0.842014	-6.05883	0.00516572	0.440061	0.660549	0.967092	-6.37966	0.00363785	0.236507	0.813374	0.97652	-6.18577	-0.00317547	-0.329529	0.742288	0.962844	-6.57264	-0.00754501	-0.450956	0.652197	0.999939	-5.99658	-0.0185252	-1.12082	0.262848	0.999993	-5.50711
10	ILMN_1651282	COL17A1	1308	-0.00141553	-0.114004	0.909322	0.985388	-6.78133	-0.00807717	-0.47056	0.638345	0.946569	-6.3611	0.00208617	0.11857	0.90578	0.993016	-6.4679	-0.00443452	-0.192349	0.847739	0.982717	-6.19492	-0.00341659	-0.206827	0.836469	0.979689	-6.60521	0.00356118	0.0947376	0.924557	0.999939	-6.08906	0.0216635	0.583386	0.55987	0.999993	-5.94283
11	ILMN_1651285	BCL6B	255877	0.0224276	2.16441	0.0313335	0.352923	-4.48652	0.00411588	0.287328	0.774088	0.968553	-6.42912	0.0167463	1.22429	0.222831	0.857119	-5.74165	-0.0261606	-1.45959	0.14657	0.717075	-5.19026	0.0127245	1.14527	0.254209	0.770181	-5.9802	0.011201	0.542418	0.587748	0.999939	-5.95336	0.0026577	0.130282	0.89639	0.999993	-6.09684
12	ILMN_1651310	MLLT4	4301	-0.00246918	-0.306701	0.759314	0.957097	-6.74115	-0.00889932	-0.799604	0.424662	0.874656	-6.15661	-0.00653576	-0.592743	0.554278	0.949872	-6.30227	-0.000140265	-0.00970813	0.992268	0.998653	-6.21277	-0.000854792	-0.0869109	0.930876	0.989962	-6.62265	0.00233215	0.150389	0.880512	0.999939	-6.08257	0.00321574	0.209914	0.833812	0.999993	-6.08394
13	ILMN_1651315	HMG20B	10362	0.0201938	0.717541	0.473678	0.859968	-6.53283	0.0271689	0.698324	0.485592	0.898357	-6.2308	0.0147872	0.393536	0.694503	0.974783	-6.3987	0.0223003	0.452926	0.65128	0.944094	-6.11367	0.0169996	0.515141	0.607332	0.926232	-6.49511	-0.0496549	-0.843027	0.399576	0.999939	-5.75536	-0.00832869	-0.143138	0.886233	0.999993	-6.09517
14	ILMN_1651316	CD69	969	-0.0219872	-1.05538	0.292222	0.763824	-6.23688	-0.0548727	-1.90525	0.0578395	0.537105	-4.70303	-0.0297713	-1.06971	0.286532	0.884366	-5.91441	-0.0671066	-1.84014	0.0677965	0.636557	-4.59474	-0.0203766	-0.807616	0.42079	0.860356	-6.30423	0.0648408	1.48003	0.139431	0.999939	-5.05309	0.0182167	0.420912	0.673982	0.999993	-6.02054
15	ILMN_1651336	MLYCD	23417	-0.0137558	-1.35376	0.176976	0.654593	-5.8826	0.0154882	1.10259	0.271216	0.793001	-5.87518	-0.016373	-1.12415	0.262811	0.875212	-5.85618	0.0206817	1.08368	0.280311	0.815951	-5.64723	-0.00600812	-0.50016	0.61781	0.929238	-6.50263	-0.0473696	-2.26247	0.0240534	0.999939	-3.66916	-0.0151085	-0.730471	0.46541	0.999993	-5.85083
16	ILMN_1651339	UHRF1BP1L	23074	-0.00469734	-0.543626	0.58716	0.905884	-6.64137	-0.00238178	-0.199392	0.84211	0.975655	-6.45009	0.0067689	0.572065	0.568166	0.950398	-6.31408	-0.00291658	-0.188113	0.851052	0.983083	-6.1957	-0.00232822	-0.215003	0.830103	0.978466	-6.6035	-0.015091	-0.93165	0.351921	0.999939	-5.68063	0.0114332	0.714497	0.475219	0.999993	-5.86182
17	ILMN_1651343	ITGA11	22801	-0.000260924	-0.0238364	0.981001	0.996542	-6.78749	-0.00495805	-0.327639	0.743445	0.96369	-6.41697	-0.00627943	-0.403362	0.687277	0.973691	-6.39486	-0.0120812	-0.592248	0.554609	0.919	-6.04339	0.00590013	0.439537	0.661004	0.942539	-6.53079	0.0108525	0.523144	0.601082	0.999939	-5.96313	0.0146334	0.714065	0.475487	0.999993	-5.86211
18	ILMN_1651358	HBE1	3046	-0.151126	-1.9956	0.0470099	0.412839	-4.82888	-0.0154703	-0.147771	0.882637	0.983157	-6.45887	-0.0346753	-0.372504	0.710062	0.977023	-6.40662	-0.0522854	-0.428657	0.668811	0.948732	-6.12401	-0.160366	-1.69671	0.0921509	0.595321	-5.21669	-0.118671	-0.75833	0.448574	0.999939	-5.81982	-0.205624	-1.33011	0.184028	0.999993	-5.26341
19	ILMN_1651369	CCDC72	51372	-0.00348678	-0.424474	0.671568	0.933294	-6.69849	0.0119368	1.05117	0.294149	0.811259	-5.92921	0.003382	0.285002	0.77605	0.98423	-6.43489	0.0257077	1.65331	0.100435	0.676364	-4.90361	-0.00441397	-0.443078	0.658447	0.941989	-6.52925	-0.0123506	-0.797237	0.425654	0.999939	-5.79106	-0.0192867	-1.26024	0.208109	0.999993	-5.34936
20	ILMN_1651370	USP21	27005	-0.000659988	-0.078946	0.937136	0.989614	-6.78468	0.000837366	0.0724546	0.942295	0.992264	-6.467	-0.00265168	-0.232141	0.816757	0.985795	-6.44832	0.00665778	0.444813	0.657119	0.944586	-6.11719	-0.00386311	-0.386808	0.699532	0.949786	-6.55234	0.00917416	0.546816	0.584724	0.999939	-5.95108	-0.00988133	-0.596197	0.551286	0.999993	-5.93564
21	ILMN_1651378	AUP1	550	0.0166619	0.810162	0.41858	0.838592	-6.46285	-0.022586	-0.794409	0.427674	0.876321	-6.16066	-0.00808942	-0.285	0.776052	0.98423	-6.43489	-0.00428	-0.115077	0.908544	0.989678	-6.20641	0.0246651	1.01212	0.313364	0.810365	-6.12115	0.0132596	0.302318	0.762523	0.999939	-6.04984	0.0432233	0.997587	0.318913	0.999993	-5.63123
22	ILMN_1651385	MFN2	9927	0.00504531	0.182027	0.855702	0.976081	-6.77135	-0.00386529	-0.100876	0.919726	0.988133	-6.46458	-0.0419682	-1.15197	0.251234	0.868841	-5.82532	0.0292447	0.612609	0.541096	0.916819	-6.03155	0.00122712	0.0385802	0.969284	0.994881	-6.62565	-0.000232263	-0.00306415	0.997556	0.999939	-6.09333	-0.00539118	-0.0719968	0.94263	0.999993	-6.10246
23	ILMN_1651388	FAM75B	404770	-0.00943445	-0.969541	0.333167	0.791969	-6.32269	-0.00685405	-0.509511	0.610822	0.942495	-6.34241	-0.0173279	-1.30162	0.195115	0.83494	-5.64668	-0.0156049	-0.894574	0.3725	0.854284	-5.82688	-0.0077667	-0.656451	0.512697	0.893604	-6.41336	0.00326001	0.175476	0.860769	0.999939	-6.07868	-0.00727034	-0.396143	0.692151	0.999993	-6.03017
24	ILMN_1651396	ABCA9	10350	-0.010514	-1.15648	0.248537	0.73053	-6.12657	-0.0126523	-1.00669	0.315012	0.824752	-5.97389	-0.0077045	-0.585823	0.558907	0.949872	-6.30627	-0.00587915	-0.341156	0.733481	0.959964	-6.15655	-0.0108968	-0.949994	0.343883	0.824922	-6.18106	0.0055619	0.327097	0.743717	0.999939	-6.04242	0.00565901	0.336894	0.736324	0.999993	-6.05086
25	ILMN_1651404	LILRA6	79168	-0.00579978	-0.669816	0.503564	0.872233	-6.56558	-0.00286174	-0.239073	0.811235	0.972117	-6.44156	-0.00609065	-0.497571	0.619541	0.95868	-6.35318	-0.00500636	-0.312127	0.755393	0.962874	-6.16571	-0.012784	-1.26771	0.207174	0.736113	-5.83556	-0.014082	-0.79863	0.424846	0.999939	-5.79	0.00530357	0.304472	0.760882	0.999993	-6.06077
26	ILMN_1651415	DERL3	91319	-0.00141776	-0.145184	0.884677	0.980805	-6.77732	0.0165059	1.22268	0.222544	0.763843	-5.73904	0.00489937	0.353029	0.72458	0.979615	-6.41356	0.0223401	1.22849	0.221256	0.7847	-5.48683	-0.00398264	-0.349425	0.727337	0.958006	-6.56595	-0.0233434	-1.13802	0.255603	0.999939	-5.47779	-0.0188735	-0.931401	0.35205	0.999993	-5.69195
27	ILMN_1651428	SYTL2	54843	0.00137221	0.166343	0.868015	0.977412	-6.77405	0.00157951	0.138505	0.889948	0.983339	-6.46017	-0.000877775	-0.0719749	0.942721	0.994436	-6.47227	0.00233233	0.14595	0.884164	0.986439	-6.20251	0.000232236	0.0228033	0.981842	0.997095	-6.62613	0.01285	0.762932	0.445827	0.999939	-5.8165	-0.0152652	-0.917454	0.359302	0.999993	-5.70422
28	ILMN_1651429	SELM	140606	-0.0303518	-1.45227	0.147621	0.620393	-5.74663	-0.0466304	-1.61394	0.107741	0.646298	-5.19942	-0.0503508	-1.65955	0.0991703	0.741699	-5.13357	-0.0423751	-1.06589	0.288249	0.815951	-5.66557	-0.00525769	-0.21555	0.829677	0.978322	-6.60338	0.0020825	0.0354596	0.971726	0.999939	-6.09273	0.0403328	0.695197	0.487222	0.999993	-5.87477
29	ILMN_1651438	ZFPM1	161882	0.0712808	2.91089	0.00391317	0.139542	-2.65513	0.0762319	2.25189	0.0251555	0.416414	-4.00858	0.066151	2.01325	0.0459428	0.654799	-4.50981	0.121039	2.81127	0.0056191	0.428726	-2.49512	0.0579791	1.97944	0.0498841	0.511037	-4.71538	-0.0123556	-0.200898	0.840851	0.999939	-6.07413	-0.00803044	-0.132175	0.894893	0.999993	-6.09661
30	ILMN_1651453	LOC643596	643596	-0.0103961	-1.18589	0.236736	0.721864	-6.0926	0.012886	1.06329	0.288628	0.808525	-5.9167	-0.0162888	-1.25964	0.209828	0.848646	-5.69895	0.0196733	1.16105	0.247534	0.800901	-5.56398	-0.0094955	-0.941573	0.348162	0.827299	-6.18889	-0.0412638	-2.47895	0.0134722	0.999939	-3.18584	-0.0155942	-0.948337	0.34337	0.999993	-5.67681
31	ILMN_1651457	GPR32	2854	-0.00456111	-0.531448	0.595557	0.909543	-6.64785	-0.000328739	-0.0277076	0.977916	0.997294	-6.46919	0.0077396	0.650368	0.516486	0.946726	-6.26714	0.00142948	0.0916718	0.927086	0.992528	-6.20875	-0.00449815	-0.424535	0.671879	0.944422	-6.5372	-0.0065988	-0.409775	0.682129	0.999939	-6.01344	-0.000331248	-0.0208225	0.983395	0.999993	-6.10473
32	ILMN_1651464	KDM2B	84678	0.0023076	0.220476	0.825672	0.969944	-6.76368	-0.00777089	-0.537066	0.591676	0.935438	-6.32829	-0.00291497	-0.195914	0.844952	0.988033	-6.45595	-0.00799773	-0.410219	0.682252	0.952622	-6.13148	0.00508585	0.399381	0.690269	0.948787	-6.54745	0.00726202	0.340039	0.733955	0.999939	-6.03831	0.0018538	0.0878688	0.930013	0.999993	-6.10125
33	ILMN_1651490	CYP26A1	1592	0.00147332	0.170572	0.864692	0.977412	-6.77335	-0.000964953	-0.0808113	0.935654	0.991116	-6.46637	0.00645378	0.547488	0.584887	0.951496	-6.32758	0.00819238	0.53038	0.596661	0.928343	-6.0769	0.000726428	0.0723092	0.942467	0.99113	-6.6238	-0.0028308	-0.174684	0.861392	0.999939	-6.07881	0.0165318	1.03267	0.302206	0.999993	-5.59736
34	ILMN_1651496	HIST1H2BD	3017	0.000634227	0.0230062	0.981663	0.996542	-6.78751	0.0754625	1.9801	0.0487351	0.510279	-4.56256	0.00137353	0.0362827	0.971107	0.996786	-6.47417	0.107401	2.16514	0.0320162	0.586698	-3.98293	0.0225189	0.715375	0.475663	0.882659	-6.37348	-0.1276	-1.2147	0.224998	0.999939	-5.39217	-0.0286591	-0.276171	0.782519	0.999993	-6.0686
35	ILMN_1651498	GADD45G	10912	-0.0050229	-0.51867	0.604427	0.909965	-6.6545	0.0177086	1.32275	0.187068	0.734251	-5.61499	-0.00542521	-0.424235	0.672024	0.969723	-6.38637	0.0325527	1.94265	0.0540004	0.615496	-4.41191	-0.00201586	-0.176837	0.859912	0.982073	-6.6109	-0.0483425	-1.89231	0.0589689	0.999939	-4.39505	-0.0138109	-0.54725	0.584426	0.999993	-5.96228
36	ILMN_1651501	ABCD4	5826	-0.0156946	-1.6318	0.103919	0.547787	-5.47469	0.0130573	0.982037	0.326985	0.827584	-5.99782	-0.0159093	-1.25373	0.211962	0.849062	-5.70617	0.0112906	0.679029	0.498204	0.901656	-5.99018	-0.0154615	-1.34077	0.182338	0.715689	-5.74242	-0.0258912	-1.38623	0.166233	0.999939	-5.18054	-0.0261581	-1.41771	0.156836	0.999993	-5.14914
37	ILMN_1651504	FAM193A	8603	0.04589	2.56887	0.0107558	0.227829	-3.55783	0.0826623	3.34725	0.000935543	0.141238	-1.09513	0.0386055	1.53508	0.126948	0.782109	-5.32563	0.104262	3.16391	0.00189755	0.415981	-1.53775	0.0333818	1.56622	0.119735	0.641362	-5.42322	-0.0442191	-1.24146	0.214959	0.999939	-5.36097	-0.0421254	-1.1972	0.231738	0.999993	-5.42297
38	ILMN_1651507	PYROXD1	79912	0.00142741	0.148968	0.881694	0.980374	-6.77677	0.0077151	0.582428	0.560778	0.925609	-6.30343	0.000844436	0.0638065	0.949212	0.99514	-6.47281	-0.0068893	-0.397275	0.69175	0.954079	-6.13653	-0.00499299	-0.440794	0.660096	0.942385	-6.53024	0.00843243	0.441199	0.65924	0.999939	-6.00072	-0.00477696	-0.253007	0.800356	0.999993	-6.07444
39	ILMN_1651513	SKIV2L2	23517	-0.0233044	-0.686826	0.492798	0.867948	-6.55417	-0.0796744	-1.69857	0.0905834	0.618589	-5.06348	-0.00537209	-0.115465	0.908237	0.993016	-6.46826	-0.0954563	-1.56577	0.119587	0.693143	-5.03742	-0.017934	-0.431643	0.666718	0.943037	-6.53419	0.0945769	1.30166	0.19357	0.999939	-5.28834	0.0461855	0.643456	0.520193	0.999993	-5.90774
40	ILMN_1651535	TMEM217	221468	-0.0298555	-3.45699	0.000636949	0.0629779	-0.996783	0.0126653	1.06083	0.289743	0.80979	-5.91925	-0.00554436	-0.478452	0.633051	0.962206	-6.36234	0.00901012	0.593383	0.553851	0.918518	-6.04274	-0.023859	-2.37533	0.0189977	0.385838	-3.89253	-0.0340738	-2.01504	0.0443812	0.999939	-4.16848	-0.0371449	-2.22362	0.0265748	0.999993	-3.76007
41	ILMN_1651554	RGS5	8490	-0.0137211	-1.53178	0.126779	0.589636	-5.63002	0.0174597	1.40995	0.159737	0.708165	-5.49905	-0.0112846	-0.951169	0.343104	0.907224	-6.03136	0.0237132	1.52538	0.129347	0.701027	-5.09678	-0.0148978	-1.34852	0.17984	0.71239	-5.73224	-0.0213537	-1.22193	0.222253	0.999939	-5.38381	-0.0340157	-1.97038	0.0492907	0.999993	-4.26193
42	ILMN_1651557	KDELC2	143888	0.0106671	0.606256	0.544868	0.890058	-6.60572	0.00393571	0.161805	0.871584	0.980501	-6.45674	0.00874903	0.377249	0.706541	0.97694	-6.40487	0.00811148	0.266923	0.789909	0.970858	-6.17837	0.0085091	0.397207	0.691868	0.948787	-6.54831	0.0383091	0.953679	0.34066	0.999939	-5.6609	-0.00726864	-0.18317	0.854732	0.999993	-6.08895
43	ILMN_1651568	MUC13	56667	-0.00645165	-0.67926	0.497571	0.869256	-6.55928	-0.0136312	-1.03814	0.300159	0.813509	-5.94249	0.00243846	0.178733	0.858397	0.989307	-6.45911	-0.015246	-0.852832	0.395162	0.864444	-5.86196	-0.0104913	-0.976287	0.33074	0.819546	-6.15616	-0.000464797	-0.0260224	0.979249	0.999939	-6.09301	0.0216351	1.22614	0.220664	0.999993	-5.38965
44	ILMN_1651574	AQP3	360	0.0126	0.904756	0.366424	0.811005	-6.38268	-0.0163706	-0.85032	0.395922	0.859593	-6.11571	0.00197023	0.100701	0.919927	0.993016	-6.46983	-0.0364682	-1.42249	0.157037	0.729936	-5.24122	0.0193605	1.20623	0.229926	0.754565	-5.90998	0.0289972	0.936084	0.349636	0.999939	-5.67669	0.0243935	0.797136	0.425712	0.999993	-5.80237
45	ILMN_1651599	ENTPD2	954	0.00624354	0.688361	0.491833	0.867558	-6.55312	0.00616751	0.491872	0.623221	0.944494	-6.35105	0.00550116	0.453386	0.65095	0.964967	-6.37381	0.00650225	0.408974	0.683163	0.952622	-6.13197	-0.00664493	-0.624964	0.533093	0.898315	-6.43327	0.000904086	0.0535644	0.957301	0.999939	-6.09197	0.00291101	0.174586	0.861468	0.999993	-6.09041
46	ILMN_1651604	MARK4	57787	-0.00713305	-0.641187	0.52196	0.881682	-6.58416	-0.0107417	-0.698459	0.485508	0.898357	-6.23071	-0.0178416	-1.15091	0.251665	0.868841	-5.82651	0.00335411	0.165122	0.869079	0.984696	-6.19963	-0.015033	-1.12161	0.264099	0.776817	-6.00649	0.0041145	0.185226	0.853119	0.999939	-6.07701	0.00654796	0.298395	0.765513	0.999993	-6.06251
47	ILMN_1651610	SPRY1	10252	0.0185908	1.52077	0.129519	0.593424	-5.64653	0.0122733	0.726247	0.468334	0.891457	-6.21135	0.00549384	0.347717	0.728558	0.980417	-6.41539	0.0131738	0.636323	0.525571	0.911569	-6.01727	0.0202877	1.48737	0.139344	0.671115	-5.54029	-0.0241068	-0.547204	0.584458	0.999939	-5.95088	0.0154586	0.355206	0.72257	0.999993	-6.04483
48	ILMN_1651617	CTNNB1	1499	0.014963	1.62134	0.106145	0.551281	-5.49139	0.000943229	0.0739313	0.941121	0.991986	-6.46689	0.0249166	2.19496	0.0297602	0.589775	-4.14523	-0.005804	-0.390196	0.696965	0.954228	-6.13922	0.0197383	1.92854	0.0559727	0.523012	-4.81101	0.0233111	1.36235	0.17364	0.999939	-5.21167	0.00331571	0.196156	0.84456	0.999993	-6.0866
49	ILMN_1651628	EXOC6	54536	-0.0579005	-1.57724	0.115943	0.571193	-5.56061	-0.07621	-1.50171	0.134374	0.68349	-5.36919	-0.0521854	-1.07719	0.283188	0.883624	-5.90658	-0.100526	-1.58358	0.115472	0.692044	-5.01076	-0.0713597	-1.63705	0.104045	0.614879	-5.31308	0.0686629	0.864223	0.387838	0.999939	-5.73816	-0.0081252	-0.103523	0.917585	0.999993	-6.09983
50	ILMN_1651636	CYP2A13	1553	0.00625678	0.655981	0.51241	0.87579	-6.57466	0.0163013	1.23629	0.217456	0.760658	-5.72274	0.0225414	1.72659	0.0863759	0.727808	-5.02417	0.0267951	1.56632	0.119458	0.693143	-5.03659	-0.00143267	-0.136425	0.891697	0.985239	-6.61717	-0.0130361	-0.708948	0.478654	0.999939	-5.85427	-0.00851391	-0.468702	0.639466	0.999993	-6.00029
51	ILMN_1651642	GPC2	221914	-0.00299904	-0.249597	0.803094	0.9675	-6.75689	0.00269536	0.162267	0.87122	0.980458	-6.45667	-0.00852594	-0.503903	0.615096	0.958008	-6.35007	-0.0127525	-0.5752	0.566049	0.921311	-6.05299	-0.00854801	-0.573212	0.567493	0.911208	-6.46389	0.00817362	0.297804	0.765964	0.999939	-6.05113	-0.0190784	-0.703651	0.481944	0.999993	-5.86914
52	ILMN_1651652	RTN3	10313	-0.00722493	-0.756309	0.450142	0.850925	-6.50457	-0.00974693	-0.738058	0.461138	0.888441	-6.20289	-0.0112593	-0.791651	0.42986	0.927691	-6.16733	-0.0253611	-1.36084	0.17568	0.750737	-5.32306	-0.0124717	-1.10421	0.271546	0.779402	-6.02548	0.00305305	0.164392	0.869483	0.999939	-6.08047	0.00785854	0.428338	0.668571	0.999993	-6.01753
53	ILMN_1651657	ADAM33	80332	0.006785	0.84465	0.399075	0.828872	-6.43464	0.00263131	0.236949	0.812881	0.972572	-6.44206	0.0121935	1.13319	0.25901	0.873084	-5.84624	-0.00474622	-0.336619	0.736892	0.960515	-6.15803	0.00434372	0.445666	0.656581	0.94129	-6.52811	0.0174939	1.14945	0.250864	0.999939	-5.46538	-0.011304	-0.751852	0.452458	0.999993	-5.83575
54	ILMN_1651680	EEF1A1	1915	-0.107305	-2.91659	0.00384461	0.138538	-2.63919	-0.112872	-2.21921	0.0273272	0.425654	-4.07882	-0.0893211	-1.79615	0.0745559	0.713217	-4.90625	-0.0874101	-1.34143	0.181882	0.757203	-5.3481	-0.106305	-2.38091	0.0187248	0.384592	-3.87996	-0.00238948	-0.028553	0.977231	0.999939	-6.09294	0.0505027	0.61089	0.541522	0.999993	-5.92719
55	ILMN_1651685	FAM135B	51059	-0.00664617	-0.79408	0.427865	0.8407	-6.47561	-0.0108473	-0.937498	0.349363	0.838344	-6.03957	-0.0107782	-0.943783	0.346853	0.907907	-6.0382	-0.00875993	-0.585389	0.559198	0.919174	-6.04728	-0.00556245	-0.555313	0.579637	0.914757	-6.47387	0.00346611	0.206203	0.836707	0.999939	-6.0731	0.000301412	0.0181515	0.985524	0.999993	-6.10477
56	ILMN_1651692	STK10	6793	0.031675	1.1806	0.23883	0.723827	-6.09877	0.0596944	1.60944	0.10872	0.647606	-5.20646	0.027655	0.736521	0.462606	0.935013	-6.20858	0.0813168	1.65276	0.100548	0.676364	-4.90448	0.0255022	0.799066	0.425713	0.861971	-6.311	-0.0576864	-1.06217	0.288622	0.999939	-5.55703	-0.00605852	-0.112924	0.910132	0.999993	-6.09886
57	ILMN_1651693	GSG1	83445	0.00433169	0.497876	0.618988	0.915515	-6.66496	-0.0138848	-1.15441	0.24938	0.779569	-5.81813	0.00780978	0.673888	0.501457	0.944743	-6.25187	-0.0144964	-0.954608	0.341368	0.844417	-5.77352	0.00160183	0.157766	0.874887	0.984033	-6.61406	0.00751781	0.432183	0.665776	0.999939	-6.00446	0.0180092	1.04802	0.295084	0.999993	-5.58217
58	ILMN_1651699	EPS8	2059	-0.00854124	-1.0202	0.30857	0.774936	-6.27292	-0.00493798	-0.42665	0.669983	0.954228	-6.38039	-0.00332185	-0.288258	0.773562	0.98423	-6.43397	-0.00352443	-0.233403	0.815778	0.97682	-6.18647	-0.0141781	-1.41686	0.158922	0.692393	-5.64005	0.0168915	1.00102	0.317252	0.999939	-5.61694	-0.0194695	-1.16796	0.243322	0.999993	-5.45583
59	ILMN_1651708	RESP18	389075	-0.0081125	-1.04544	0.296781	0.766615	-6.24719	0.00838296	0.781445	0.435245	0.879641	-6.17065	-0.00510537	-0.47574	0.634977	0.962533	-6.36361	0.0171314	1.2183	0.225093	0.786421	-5.49876	-0.0151024	-1.60803	0.11026	0.628093	-5.35876	-0.0138637	-0.902412	0.367229	0.999939	-5.70611	-0.0102575	-0.675875	0.499401	0.999993	-5.88738
60	ILMN_1651712	RBM11	54033	0.00739686	0.60136	0.548118	0.891634	-6.60865	0.0249038	1.46457	0.144234	0.693854	-5.42272	0.00299868	0.182918	0.855119	0.988755	-6.45837	0.00304204	0.141614	0.887582	0.987511	-6.20312	-0.000132795	-0.00892443	0.992893	0.998712	-6.62635	-0.022204	-0.9423	0.346448	0.999939	-5.67115	-0.01574	-0.676178	0.499209	0.999993	-5.88719
61	ILMN_1651717	ADAMTS20	80070	0.00356651	0.419847	0.67494	0.933859	-6.70043	0.00948194	0.807425	0.420152	0.871719	-6.15047	0.00999941	0.826387	0.409945	0.921926	-6.13982	0.013113	0.827043	0.409574	0.867396	-5.88281	-0.00039888	-0.0356453	0.97162	0.995194	-6.62576	-0.0046502	-0.282947	0.777323	0.999939	-6.05524	-0.00267756	-0.164919	0.869067	0.999993	-6.09197
62	ILMN_1651767	MKL1	57591	0.0249423	1.10391	0.270642	0.749826	-6.18517	0.044981	1.44007	0.151038	0.699904	-5.45731	0.0106252	0.340402	0.734048	0.981655	-6.41786	0.0974279	2.38208	0.018515	0.556504	-3.52296	0.0212412	0.839482	0.402744	0.853062	-6.27837	-0.0440203	-0.869097	0.385169	0.999939	-5.73415	-0.00735627	-0.147019	0.883171	0.999993	-6.09463
63	ILMN_1651769	ZFYVE16	9765	-0.0644356	-2.10015	0.0366689	0.374206	-4.62001	-0.0612564	-1.44422	0.149868	0.699274	-5.45149	-0.0755046	-1.7418	0.0836683	0.726756	-4.99877	-0.069144	-1.2173	0.225472	0.786455	-5.49993	-0.0726889	-2.09179	0.0384074	0.469175	-4.49601	0.0198797	0.317193	0.751216	0.999939	-6.04546	0.00237852	0.0384167	0.969369	0.999993	-6.10423
64	ILMN_1651776	FHOD1	29109	0.0594667	2.89928	0.00405629	0.141566	-2.68751	0.0526619	1.85725	0.064395	0.553988	-4.79034	0.0480855	1.72823	0.0860806	0.727808	-5.02145	0.0502957	1.37954	0.169856	0.74348	-5.29861	0.0589093	2.40353	0.0176523	0.375745	-3.82865	-0.00260996	-0.0593537	0.952692	0.999939	-6.09166	0.00870838	0.200471	0.841186	0.999993	-6.08578
65	ILMN_1651787	MSH5	4439	-0.0209181	-2.86411	0.00451942	0.149991	-2.78484	0.00413775	0.409816	0.682275	0.954741	-6.38729	-0.0190143	-1.92605	0.0560583	0.681926	-4.6742	0.000947094	0.0732148	0.941736	0.994528	-6.21022	-0.0220027	-2.53841	0.0123184	0.34195	-3.51369	-0.0311928	-2.06384	0.0394957	0.999939	-4.07449	-0.0197436	-1.32235	0.186594	0.999993	-5.27318
66	ILMN_1651788	MAP3K11	4296	0.043777	1.46521	0.144061	0.614516	-5.72807	0.0679666	1.64553	0.101057	0.634585	-5.14948	0.0335614	0.855564	0.393653	0.920182	-6.11581	0.10217	1.98771	0.048731	0.604986	-4.32856	0.0472483	1.30541	0.194063	0.724031	-5.78813	-0.062384	-0.920916	0.357493	0.999939	-5.69007	-0.00978249	-0.146183	0.88383	0.999993	-6.09475
67	ILMN_1651792	RORC	6097	-0.00374839	-0.423382	0.672363	0.933439	-6.69895	0.0208354	1.70235	0.0898731	0.618085	-5.05726	0.0037128	0.314808	0.753361	0.98423	-6.4261	0.03226	2.0875	0.038596	0.596454	-4.13758	-0.00222076	-0.221303	0.825204	0.977492	-6.60214	-0.0195587	-1.09026	0.276069	0.999939	-5.52831	-0.035193	-1.98586	0.0475395	0.999993	-4.23296
68	ILMN_1651817	GRIK1	2897	-0.00966166	-0.999682	0.318384	0.780894	-6.29338	-0.00673491	-0.50408	0.614628	0.943316	-6.3451	-0.0177752	-1.22501	0.222562	0.857119	-5.7408	-0.0247468	-1.30155	0.195137	0.76738	-5.39844	-0.0132881	-1.2568	0.211084	0.738887	-5.84902	-0.00122943	-0.0668937	0.94669	0.999939	-6.0912	0.0100089	0.551278	0.581665	0.999993	-5.96018
69	ILMN_1651819	GALNT11	63917	-0.0120007	-0.579027	0.563067	0.897659	-6.6217	-0.0459021	-1.60208	0.11034	0.648445	-5.21794	-0.0237902	-0.842168	0.401084	0.921496	-6.12693	-0.0303392	-0.819637	0.413771	0.868879	-5.88868	-0.00368732	-0.150884	0.880302	0.984527	-6.61511	0.0570798	1.14782	0.251537	0.999939	-5.46716	0.0383898	0.781458	0.434866	0.999993	-5.81415
70	ILMN_1651826	BASP1	10409	-0.00213771	-0.0748693	0.940376	0.990121	-6.78499	0.0333563	0.845063	0.398845	0.860782	-6.12007	0.0138384	0.377367	0.706454	0.97694	-6.40483	0.0719547	1.49746	0.136452	0.709348	-5.13694	-0.00718601	-0.232726	0.816341	0.976215	-6.59957	-0.0550072	-0.726136	0.468061	0.999939	-5.84254	-0.0172681	-0.23075	0.817594	0.999993	-6.07956
71	ILMN_1651828	CCT3	7203	-0.000429511	-0.0158695	0.987351	0.997941	-6.78764	-0.015143	-0.404724	0.68601	0.955018	-6.38932	-0.000999772	-0.0271949	0.978342	0.997881	-6.47445	-0.0273972	-0.568736	0.570417	0.922696	-6.05656	0.00999902	0.307276	0.759127	0.967105	-6.57965	0.0118324	0.211323	0.832712	0.999939	-6.07208	0.0244839	0.442646	0.658194	0.999993	-6.0116
72	ILMN_1651850	RPS16	6217	-0.0385657	-2.1884	0.0295212	0.3444	-4.4357	0.000616505	0.0253058	0.97983	0.997294	-6.46926	-0.0414323	-1.67733	0.0956369	0.738652	-5.10497	0.0296753	0.916834	0.360755	0.849044	-5.80749	-0.0363921	-1.71676	0.0884112	0.58971	-5.18356	-0.0520391	-1.42429	0.154923	0.999939	-5.12982	-0.0237159	-0.657064	0.511411	0.999993	-5.89932
73	ILMN_1651872	UBIAD1	29914	0.0332234	1.83801	0.0671893	0.4681	-5.12412	0.0220591	0.882774	0.378166	0.852167	-6.08823	0.0247948	0.964431	0.336438	0.90503	-6.01895	0.0303543	0.901049	0.369059	0.852201	-5.82129	0.051519	2.38423	0.0185635	0.383631	-3.87244	-0.0147442	-0.340583	0.733546	0.999939	-6.03814	0.00996445	0.233	0.815847	0.999993	-6.07907
74	ILMN_1651900	KCNA4	3739	-0.00709142	-0.785007	0.433157	0.84366	-6.48269	-0.0225972	-1.80947	0.0715201	0.575305	-4.87508	-0.0100223	-0.944639	0.346418	0.907907	-6.03741	-0.0317958	-2.2871	0.0236399	0.574637	-3.72934	-0.0121799	-1.2625	0.209036	0.736917	-5.842	0.019126	1.05593	0.291457	0.999939	-5.5633	0.0189037	1.05647	0.291211	0.999993	-5.57371
75	ILMN_1651902	RASL11A	387496	0.00438404	0.498302	0.618688	0.915515	-6.66475	0.0256657	2.11022	0.0357846	0.468225	-4.30591	0.00629366	0.540618	0.589602	0.953024	-6.33125	0.0234592	1.53786	0.126266	0.698857	-5.07859	0.00319413	0.320167	0.749357	0.963943	-6.57565	-0.0175422	-0.931319	0.352093	0.999939	-5.68092	-0.00831517	-0.446874	0.65514	0.999993	-6.00981
76	ILMN_1651916	OCLN	100506658	0.00372765	0.420594	0.674395	0.933859	-6.70012	-0.000401362	-0.0327584	0.973892	0.996912	-6.46904	0.00954959	0.767076	0.444286	0.932177	-6.18608	0.000395736	0.0242592	0.980679	0.997629	-6.21253	-0.00327704	-0.304798	0.761008	0.967287	-6.5804	0.0121718	0.672646	0.501452	0.999939	-5.87811	-0.0107401	-0.600812	0.54821	0.999993	-5.93301
77	ILMN_1651949	SCYL3	57147	-0.00144905	-0.102529	0.918415	0.986722	-6.78256	0.0157815	0.807737	0.419973	0.871666	-6.15022	0.00663192	0.342413	0.732537	0.981449	-6.41719	0.0151708	0.597776	0.550924	0.918518	-6.04021	0.0100496	0.584808	0.559693	0.908606	-6.45726	0.00419976	0.147895	0.882479	0.999939	-6.08292	-0.0207246	-0.738779	0.460353	0.999993	-5.84502
78	ILMN_1651950	TPST1	8460	0.00936031	0.327462	0.743579	0.952143	-6.73463	0.00797914	0.201922	0.840134	0.975632	-6.44959	0.0141915	0.383939	0.701587	0.975892	-6.40237	-0.0107261	-0.221459	0.825047	0.979112	-6.1891	-0.00413228	-0.136906	0.891318	0.985239	-6.6171	-0.0179415	-0.222684	0.823863	0.999939	-6.06974	-0.00977771	-0.122847	0.902272	0.999993	-6.09774
79	ILMN_1651964	ABCC5	10057	0.00865715	0.43669	0.662695	0.930867	-6.69328	0.0352303	1.2855	0.19975	0.746994	-5.66229	-0.0248536	-0.915625	0.361387	0.912724	-6.06379	0.031408	0.883052	0.378673	0.857098	-5.83673	-0.0121983	-0.523061	0.601824	0.923933	-6.49105	-0.00648717	-0.121264	0.903525	0.999939	-6.08633	-0.0219302	-0.414972	0.678322	0.999993	-6.0229
80	ILMN_1651987	C6orf129	154467	-0.0797409	-3.77988	0.000194221	0.0339563	0.105658	-0.108174	-3.70917	0.000253721	0.119533	0.0983917	-0.118861	-4.03311	8.87392e-05	0.0991512	1.09542	-0.0924659	-2.39441	0.0179275	0.556504	-3.49559	-0.0734751	-2.99535	0.00328467	0.236271	-2.33298	0.0423475	0.747468	0.455097	0.999939	-5.8276	0.00818572	0.146259	0.88377	0.999993	-6.09474
81	ILMN_1652022	DHX57	90957	0.00792416	0.891994	0.373213	0.813081	-6.39401	-0.00547186	-0.445554	0.656286	0.951796	-6.37232	-0.00668197	-0.554539	0.580066	0.951258	-6.32377	-0.0155817	-0.986869	0.325354	0.833659	-5.74343	0.00988198	0.982751	0.32756	0.819176	-6.14994	0.00729749	0.413688	0.679262	0.999939	-6.01191	0.0210846	1.20994	0.226815	0.999993	-5.4084
82	ILMN_1652023	AGFG2	3268	0.0107829	1.13618	0.256915	0.739463	-6.14951	-0.00512107	-0.390331	0.696608	0.956873	-6.39492	0.0136482	1.04553	0.29752	0.891795	-5.93936	0.00601823	0.351844	0.725467	0.958767	-6.15297	0.0052591	0.442016	0.659214	0.942003	-6.52971	0.0285686	1.50386	0.133186	0.999939	-5.0194	-0.00440403	-0.234675	0.814547	0.999993	-6.07869
83	ILMN_1652024	CSNK1G3	1456	-0.0245644	-1.13921	0.255655	0.738615	-6.14612	-0.0409791	-1.37473	0.170388	0.717161	-5.54676	-0.0352861	-1.21211	0.227444	0.857775	-5.75609	-0.0586961	-1.53875	0.12605	0.698857	-5.0773	-0.0301535	-1.18861	0.236765	0.757232	-5.93064	0.0302539	0.667763	0.504562	0.999939	-5.88123	0.0152753	0.341295	0.73301	0.999993	-6.04944
84	ILMN_1652065	KCNMB1	3779	0.0397717	2.27203	0.0238931	0.31656	-4.25428	0.0324487	1.3409	0.181113	0.72906	-5.59147	0.0531908	2.50777	0.0132536	0.481846	-3.44923	0.0232409	0.836221	0.404409	0.867396	-5.87546	0.0487547	2.23248	0.0272985	0.430959	-4.20542	-0.02544	-0.515958	0.606089	0.999939	-5.96668	0.0356164	0.731216	0.464955	0.999993	-5.85032
85	ILMN_1652066	SNED1	25992	-0.0104472	-1.2614	0.208284	0.696633	-6.00153	0.00239923	0.209547	0.834184	0.974299	-6.44805	-0.0103985	-0.942129	0.347696	0.907907	-6.03972	0.00172599	0.119342	0.90517	0.989677	-6.20593	-0.0107548	-1.06071	0.290792	0.792541	-6.07169	-0.00767732	-0.460592	0.645272	0.999939	-5.9924	-0.00327782	-0.199063	0.842286	0.999993	-6.08605
86	ILMN_1652072	MGC42105	167359	-0.000572056	-0.0619919	0.950616	0.992698	-6.78586	0.00380641	0.298379	0.76565	0.968036	-6.42594	0.0111983	0.86666	0.387563	0.918296	-6.10646	0.00335245	0.198005	0.843319	0.982703	-6.19386	-0.0109935	-0.990151	0.323944	0.817056	-6.14276	-0.00257347	-0.144549	0.88512	0.999939	-6.08339	-0.018058	-1.02675	0.304985	0.999993	-5.60316
87	ILMN_1652073	RPS23	6228	-0.127213	-1.40522	0.161137	0.637922	-5.81274	-0.09741	-0.778346	0.437065	0.879715	-6.17301	0.0595415	0.466205	0.64177	0.962994	-6.36802	-0.0287274	-0.17166	0.863944	0.984193	-6.19857	-0.00348034	-0.0307629	0.975506	0.995827	-6.62592	-0.0240607	-0.126471	0.899405	0.999939	-6.08572	-0.00302297	-0.0160849	0.987172	0.999993	-6.10481
88	ILMN_1652085	MPHOSPH10	10199	0.0386472	1.24492	0.21427	0.701025	-6.02188	0.00467792	0.109002	0.913284	0.987191	-6.46375	0.0626642	1.42986	0.154912	0.807256	-5.47668	0.0121455	0.211498	0.832796	0.980936	-6.19118	0.0774529	2.01751	0.0457063	0.497035	-4.64233	0.038765	0.60227	0.54724	0.999939	-5.92078	0.0546669	0.859756	0.390294	0.999993	-5.753
89	ILMN_1652128	LMBRD1	55788	-0.0463866	-1.02944	0.304218	0.77166	-6.26357	-0.00860175	-0.138087	0.890277	0.983339	-6.46022	-0.023681	-0.384214	0.701383	0.975892	-6.40227	-0.0454751	-0.563073	0.574256	0.923894	-6.05965	-0.060172	-1.15691	0.249434	0.765801	-5.96706	-0.0108379	-0.11187	0.910967	0.999939	-6.08738	-0.0222805	-0.232804	0.815999	0.999993	-6.07911
90	ILMN_1652144	GALNTL1	57452	0.00122827	0.138284	0.890122	0.981422	-6.77829	0.00279423	0.22756	0.820165	0.973836	-6.44419	0.0104624	0.855833	0.393505	0.920182	-6.11558	0.000181624	0.0113383	0.990969	0.998593	-6.21275	0.00101902	0.102015	0.918902	0.989133	-6.62123	0.00376764	0.218476	0.827139	0.999939	-6.07062	-0.0130378	-0.765308	0.444413	0.999993	-5.82603
91	ILMN_1652161	PNKD	25953	0.00121476	0.127693	0.89849	0.984196	-6.77969	0.00384064	0.292036	0.770489	0.968439	-6.42778	0.00479136	0.384065	0.701494	0.975892	-6.40232	0.00899488	0.550248	0.582998	0.926336	-6.06654	-0.00248931	-0.218105	0.82769	0.977683	-6.60283	-0.00738286	-0.411559	0.680821	0.999939	-6.01274	-0.00726373	-0.40989	0.682045	0.999993	-6.0249
92	ILMN_1652163	DVL2	1856	0.0124687	0.935849	0.350211	0.80141	-6.3544	0.035352	1.91936	0.0560217	0.528994	-4.67695	0.0187061	1.0296	0.304916	0.894666	-5.9555	0.0569247	2.39112	0.0180825	0.556504	-3.5029	0.0182759	1.17837	0.240807	0.761279	-5.94251	-0.0294032	-0.993051	0.321117	0.999939	-5.62449	-0.025947	-0.887083	0.375418	0.999993	-5.73029
93	ILMN_1652166	GUCY1B2	2974	0.00131289	0.151308	0.879849	0.98019	-6.77642	0.0115428	0.962276	0.336796	0.830742	-6.01658	0.0166198	1.40165	0.16316	0.813983	-5.51541	0.0125951	0.81065	0.418898	0.869978	-5.89573	-0.00586948	-0.588339	0.557328	0.907223	-6.45521	0.000295206	0.0151339	0.987931	0.999939	-6.09322	-0.0119997	-0.622723	0.533722	0.999993	-5.92024
94	ILMN_1652171	CDKN2C	1031	0.0131465	1.39902	0.162986	0.638867	-5.82129	-0.0014154	-0.108956	0.913321	0.987191	-6.46375	0.0118409	0.941596	0.347968	0.907907	-6.04021	0.00191755	0.11637	0.90752	0.989677	-6.20627	0.0129932	1.24089	0.216888	0.743512	-5.86847	0.0269559	1.55299	0.120994	0.999939	-4.94824	0.0102727	0.5991	0.54935	0.999993	-5.93398
95	ILMN_1652175	KRTAP9-8	83901	-0.00713142	-0.811114	0.418034	0.838324	-6.46209	0.0074865	0.615945	0.538464	0.919433	-6.28377	-0.00740495	-0.616542	0.538506	0.948687	-6.28815	0.000164064	0.0104249	0.991697	0.998608	-6.21276	-0.00823512	-0.784321	0.434282	0.866803	-6.3225	-0.00711485	-0.426959	0.669575	0.999939	-6.0066	-0.0230221	-1.3985	0.162519	0.999993	-5.17481
96	ILMN_1652185	IL4R	3566	0.0327591	1.22151	0.22299	0.706661	-6.05034	0.0100773	0.271809	0.785982	0.968917	-6.43337	0.0581945	1.70033	0.0912176	0.732952	-5.06752	0.00713651	0.159131	0.873788	0.985351	-6.20057	0.0359967	1.16801	0.244945	0.763117	-5.95442	0.00421308	0.0549242	0.956219	0.999939	-6.0919	0.0296181	0.39086	0.696051	0.999993	-6.03216
97	ILMN_1652188	EPG5	57724	-0.0022158	-0.242313	0.808727	0.968715	-6.75867	-0.00229456	-0.181511	0.856107	0.978142	-6.45342	0.000158965	0.0132254	0.989466	0.998673	-6.47473	-0.0176028	-1.11764	0.265571	0.809645	-5.61137	-0.0086309	-0.838342	0.403381	0.853192	-6.27932	-0.000571284	-0.0326295	0.973982	0.999939	-6.09283	0.00211154	0.122083	0.902877	0.999993	-6.09783
98	ILMN_1652207	COX4I1	1327	-0.0676004	-2.97779	0.0031745	0.128204	-2.46616	-0.0296757	-0.94559	0.345227	0.835858	-6.03212	-0.0563585	-1.64179	0.102805	0.749139	-5.16186	0.00797007	0.177189	0.859608	0.984054	-6.19763	-0.047458	-1.80656	0.0731505	0.562158	-5.03062	-0.0490924	-0.994797	0.320267	0.999939	-5.62284	-0.0203224	-0.416863	0.676939	0.999993	-6.02215
99	ILMN_1652209	BMS1	9790	0.0123387	1.35434	0.176792	0.654525	-5.88183	-0.0226442	-1.79792	0.0733373	0.578961	-4.89525	0.0134518	1.1226	0.263468	0.875714	-5.85788	-0.011292	-0.71917	0.473196	0.891638	-5.96313	0.0170241	1.58526	0.115343	0.633749	-5.39407	0.0325293	1.80858	0.0710558	0.999939	-4.54156	0.0447578	2.51902	0.0120474	0.999993	-3.09962
100	ILMN_1652219	C20orf112	140688	0.012888	1.21796	0.224331	0.708988	-6.0546	0.0105948	0.724268	0.469545	0.891838	-6.21275	0.0119942	0.854466	0.394259	0.920182	-6.11673	0.0206533	1.12287	0.263352	0.807942	-5.60576	0.00719809	0.597307	0.551344	0.905293	-6.44996	0.00967436	0.464221	0.642671	0.999939	-5.9908	-0.0039161	-0.19022	0.849206	0.999993	-6.08769
101	ILMN_1652223	WDR91	29062	0.0247252	1.79773	0.0733681	0.481967	-5.19581	0.0120385	0.633159	0.527181	0.914848	-6.27325	0.0239759	1.23088	0.220364	0.856912	-5.73378	0.0118058	0.462546	0.644384	0.942151	-6.10942	0.0223984	1.50144	0.135674	0.665636	-5.51984	0.0181593	0.61328	0.539942	0.999939	-5.91441	0.0157456	0.538292	0.590591	0.999993	-5.96692
102	ILMN_1652237	CBR3	874	-0.0039736	-0.311638	0.755563	0.955355	-6.73964	0.00497145	0.282037	0.778137	0.968553	-6.43059	-0.02159	-1.1962	0.233574	0.861974	-5.77474	0.00637304	0.269473	0.787949	0.970847	-6.1777	-0.00685541	-0.418268	0.676443	0.944422	-6.53981	0.00987772	0.265566	0.790672	0.999939	-6.05977	-0.00244185	-0.0664561	0.947039	0.999993	-6.10283
103	ILMN_1652243	VWA5B1	127731	-0.0055293	-0.627761	0.530706	0.883175	-6.59259	0.0208735	1.71426	0.0876609	0.612278	-5.03755	-0.00203098	-0.160559	0.872664	0.990579	-6.46214	0.0164611	0.993129	0.322305	0.831894	-5.73747	-0.00275655	-0.285944	0.775377	0.969846	-6.58591	-0.0348143	-2.05728	0.0401253	0.999939	-4.08727	-0.0223026	-1.3341	0.182716	0.999993	-5.25836
104	ILMN_1652246	NACAD	23148	-0.00488364	-0.540797	0.589106	0.907317	-6.64289	0.0260321	2.08524	0.0380127	0.475081	-4.35641	0.00474073	0.377508	0.706349	0.97694	-6.40477	0.0276962	1.68313	0.0945052	0.67104	-4.85643	-0.000765583	-0.0682341	0.945704	0.991611	-6.62408	-0.0236703	-1.16539	0.244359	0.999939	-5.44786	-0.0273833	-1.36476	0.172881	0.999993	-5.21908
105	ILMN_1652277	SECTM1	6398	0.00090274	0.0740808	0.941002	0.990121	-6.78505	0.00797458	0.473378	0.636337	0.945968	-6.3598	0.0157315	0.924773	0.356623	0.910852	-6.05556	-0.0155623	-0.69816	0.486197	0.897585	-5.97748	0.00687272	0.497781	0.619482	0.929986	-6.5038	-0.0227667	-0.862017	0.389049	0.999939	-5.73997	-0.0265596	-1.01798	0.309132	0.999993	-5.61169
106	ILMN_1652291	EVX2	344191	0.00917838	1.04565	0.296685	0.766615	-6.24697	0.000763245	0.0628985	0.949895	0.993861	-6.46763	0.008861	0.727325	0.468202	0.93668	-6.21518	-0.00438542	-0.27471	0.783931	0.970002	-6.17633	0.00622734	0.593453	0.553912	0.906158	-6.45223	0.0146608	0.854234	0.393343	0.999939	-5.74632	0.00606605	0.357788	0.720637	0.999993	-6.04395
107	ILMN_1652300	ZNF507	22847	-0.0288242	-3.48099	0.00058482	0.0608794	-0.917912	-0.00451728	-0.39462	0.693443	0.956021	-6.39327	-0.0434948	-3.95722	0.000118396	0.103469	0.827559	0.00363181	0.25217	0.801268	0.973721	-6.18207	-0.031899	-3.29607	0.0012649	0.167702	-1.46381	-0.00967861	-0.546882	0.584679	0.999939	-5.95105	-0.0316298	-1.80916	0.0709663	0.999993	-4.5503
108	ILMN_1652306	MEGF10	84466	-0.00657254	-0.524539	0.600346	0.909561	-6.65147	0.0169948	0.981111	0.32744	0.827584	-5.9987	-6.24516e-05	-0.00328675	0.997382	0.99929	-6.47481	-0.0106053	-0.425956	0.670773	0.949016	-6.12512	-0.0151668	-1.02117	0.309074	0.8082	-6.11211	-0.00590161	-0.238084	0.811904	0.999939	-6.06636	-0.0430492	-1.75802	0.0792946	0.999993	-4.63669
109	ILMN_1652313	RNF215	200312	-0.000522308	-0.0551906	0.956029	0.992846	-6.78626	-0.00442175	-0.337979	0.735649	0.961615	-6.4136	0.00899491	0.658589	0.511206	0.945924	-6.26186	1.18451e-05	0.00066187	0.999473	0.999755	-6.21282	0.00095466	0.0851788	0.932251	0.989962	-6.62279	0.00166313	0.0901637	0.92819	0.999939	-6.08946	0.00404958	0.222236	0.824212	0.999993	-6.0814
110	ILMN_1652314	SPAG1	6674	-0.00153655	-0.161657	0.8717	0.977957	-6.77482	0.00153685	0.11696	0.906981	0.9864	-6.46286	-0.00802623	-0.629163	0.530234	0.94777	-6.28044	0.00732712	0.438331	0.6618	0.946183	-6.11995	-0.00531855	-0.459274	0.646806	0.937757	-6.52202	-0.0107858	-0.595841	0.551524	0.999939	-5.92444	-0.00127851	-0.0714956	0.943029	0.999993	-6.1025
111	ILMN_1652333	FN3KRP	79672	0.0404739	1.97557	0.0492497	0.418349	-4.86771	0.00614831	0.217086	0.82831	0.974044	-6.44648	0.0351679	1.20922	0.22855	0.858143	-5.7595	-0.00947606	-0.248659	0.803977	0.974489	-6.18292	0.0506944	2.0973	0.0379091	0.468432	-4.48498	0.0226307	0.338779	0.734904	0.999939	-6.03872	0.0557815	0.845296	0.398309	0.999993	-5.76473
112	ILMN_1652357	PDHX	8050	0.00683657	0.275295	0.783306	0.9633	-6.75021	0.00944982	0.275258	0.783334	0.968714	-6.43244	0.0104084	0.295499	0.768036	0.98423	-6.43189	-0.00716835	-0.155313	0.876791	0.985397	-6.20115	0.0121588	0.390478	0.696824	0.949378	-6.55093	0.0242816	0.493916	0.621561	0.999939	-5.97727	0.0044157	0.0909234	0.927586	0.999993	-6.10099
113	ILMN_1652369	ERCC1	2067	-0.00495052	-0.615581	0.538704	0.887862	-6.60008	0.00341057	0.306773	0.759259	0.96724	-6.42346	0.00249907	0.224005	0.82307	0.986459	-6.45015	-0.00656417	-0.44903	0.654082	0.944586	-6.11537	-0.0031795	-0.312913	0.75485	0.965746	-6.57792	-0.010751	-0.635998	0.525039	0.999939	-5.90092	-0.00681347	-0.408013	0.683421	0.999993	-6.02563
114	ILMN_1652379	SUCLG2	8801	-0.0087303	-0.296799	0.766855	0.959843	-6.74411	-0.00233577	-0.0574408	0.954238	0.994053	-6.46795	-0.0162965	-0.392083	0.695574	0.974783	-6.39926	-0.0411452	-0.755476	0.451191	0.884478	-5.93734	-0.00277381	-0.0780266	0.937927	0.990529	-6.62337	0.00353689	0.0513868	0.959036	0.999939	-6.09208	0.000847675	0.0124669	0.990058	0.999993	-6.10486
115	ILMN_1652394	RAB2A	5862	-0.00612195	-0.295088	0.76816	0.960486	-6.74461	-0.00482928	-0.168384	0.86641	0.979563	-6.45567	-0.0151954	-0.539591	0.590309	0.95314	-6.33179	-0.00168298	-0.0456089	0.963685	0.995953	-6.21181	-0.00508297	-0.216087	0.829259	0.978277	-6.60327	0.00995535	0.210242	0.833555	0.999939	-6.0723	0.00775937	0.165878	0.868313	0.999993	-6.09182
116	ILMN_1652407	ZMYND8	23613	0.0537707	3.36796	0.000870742	0.0708429	-1.28501	0.0441945	2.00237	0.0462722	0.503913	-4.51976	0.0371449	1.74982	0.0822692	0.725156	-4.98529	0.0604788	2.17427	0.0313101	0.586698	-3.96439	0.052342	2.66508	0.00867521	0.313261	-3.20377	0.00901599	0.256652	0.797542	0.999939	-6.06199	0.0105898	0.305154	0.760363	0.999993	-6.06057
117	ILMN_1652409	SPATA7	55812	0.000689017	0.057507	0.954185	0.992846	-6.78613	0.00637475	0.384867	0.700647	0.956873	-6.397	-0.00667853	-0.401559	0.688601	0.973743	-6.39557	0.0160841	0.738042	0.461684	0.886297	-5.94988	-0.000700722	-0.0456214	0.963682	0.994835	-6.62535	0.0179919	0.712519	0.476442	0.999939	-5.85186	-0.0257365	-1.03174	0.302644	0.999993	-5.59827
118	ILMN_1652434	MTHFD2L	441024	0.00421999	0.40102	0.688732	0.938748	-6.70808	-0.0239894	-1.64904	0.100335	0.633138	-5.14387	0.000107267	0.00797704	0.993646	0.998673	-6.47478	-0.0231738	-1.31519	0.190527	0.76515	-5.3814	-0.00601421	-0.474993	0.635591	0.934514	-6.51476	0.0400492	1.92923	0.0542112	0.999939	-4.32837	0.0223587	1.09028	0.276064	0.999993	-5.53921
119	ILMN_1652439	KRTAP3-1	83896	0.00723808	0.826083	0.409507	0.83465	-6.44997	0.00794089	0.655581	0.512667	0.90849	-6.25911	0.00729956	0.621307	0.535375	0.948687	-6.28526	0.0152648	0.991558	0.323068	0.831894	-5.73897	0.0118187	1.18969	0.236341	0.756899	-5.92938	-0.00400902	-0.235435	0.813958	0.999939	-6.06696	-0.00393748	-0.234073	0.815015	0.999993	-6.07883
120	ILMN_1652456	TMEM98	26022	-0.0143994	-1.74708	0.0817927	0.501479	-5.28374	-0.00695385	-0.610309	0.542185	0.919433	-6.28716	0.000906557	0.0841755	0.933033	0.994154	-6.47133	-0.00942989	-0.668213	0.505062	0.905718	-5.99721	-0.0161592	-1.59141	0.113951	0.631977	-5.38457	-0.00331814	-0.205919	0.836929	0.999939	-6.07315	-0.00893512	-0.561309	0.574813	0.999993	-5.95486
121	ILMN_1652461	PARD3B	117583	0.00858778	0.969779	0.333049	0.791969	-6.32247	-0.00305714	-0.249727	0.802994	0.971383	-6.43901	0.0231263	1.89094	0.0606311	0.688735	-4.73844	0.00983661	0.613809	0.540305	0.916819	-6.03084	0.00824524	0.779989	0.436819	0.867808	-6.32584	0.0204821	1.22607	0.220693	0.999939	-5.379	0.0109245	0.661973	0.508262	0.999993	-5.89624
122	ILMN_1652472	BRAF	673	0.00738036	0.639433	0.523099	0.881917	-6.58527	-0.0144281	-0.904238	0.366698	0.84607	-6.06949	0.0111402	0.689375	0.491691	0.941653	-6.24152	-0.0173609	-0.819885	0.41363	0.868879	-5.88848	0.0174181	1.42032	0.157914	0.69157	-5.63526	0.02053	0.834861	0.404154	0.999939	-5.76187	0.0164292	0.676303	0.49913	0.999993	-5.88711
123	ILMN_1652486	THAP7	80764	-0.0242143	-1.84151	0.0666747	0.466779	-5.11784	0.00985431	0.542107	0.588204	0.934642	-6.32562	-0.0471529	-2.51377	0.0130398	0.476923	-3.43505	0.00876182	0.356474	0.722005	0.958767	-6.15138	-0.0294172	-1.9042	0.0590996	0.533022	-4.85592	-0.0292758	-1.01278	0.311608	0.999939	-5.6057	-0.0329647	-1.15439	0.248836	0.999993	-5.47081
124	ILMN_1652487	RIOK1	83732	0.0094804	0.949279	0.343351	0.799124	-6.3419	-0.00184585	-0.133697	0.893745	0.983612	-6.46081	0.0120247	0.85606	0.39338	0.920182	-6.11539	-0.00315558	-0.171446	0.864112	0.984193	-6.1986	0.0241207	2.07019	0.0404187	0.47684	-4.53907	-0.00120565	-0.0596188	0.952481	0.999939	-6.09164	0.0266307	1.33304	0.183064	0.999993	-5.2597
125	ILMN_1652525	FAM125B	89853	0.0494125	2.81093	0.00531189	0.16099	-2.92993	0.0426695	1.75585	0.0802792	0.599056	-4.96763	0.0439344	1.83855	0.0680317	0.703155	-4.83222	0.0325065	1.03814	0.300936	0.82484	-5.69358	0.0307566	1.43797	0.152852	0.687097	-5.61068	0.0198699	0.342082	0.732418	0.999939	-6.03765	-0.00358856	-0.0625396	0.950156	0.999993	-6.10307
126	ILMN_1652580	POLD1	5424	0.026521	1.74348	0.0824203	0.502863	-5.28989	0.020529	0.97623	0.329849	0.828204	-6.00337	0.0211593	0.952762	0.342299	0.906975	-6.02988	0.0178961	0.614979	0.539535	0.916542	-6.03015	0.0411042	2.27935	0.0242801	0.415249	-4.10474	0.00343036	0.105064	0.916363	0.999939	-6.08808	-0.00385692	-0.119579	0.90486	0.999993	-6.09812
127	ILMN_1652594	ACTR5	79913	0.0226789	1.64917	0.100308	0.541786	-5.44673	0.0103143	0.542548	0.587901	0.934486	-6.32539	0.021311	1.17436	0.24218	0.866987	-5.79995	0.0147352	0.619682	0.536441	0.914717	-6.02735	0.0347082	2.12301	0.0356534	0.460718	-4.43306	-0.0144333	-0.440903	0.659455	0.999939	-6.00084	0.0339016	1.04833	0.294943	0.999993	-5.58186
128	ILMN_1652602	C11orf35	256329	0.0093847	1.02797	0.30491	0.77218	-6.26507	0.0301082	2.38562	0.0177594	0.381208	-3.71088	0.0237714	2.01405	0.0458576	0.654799	-4.50827	0.0257255	1.6634	0.0983967	0.676204	-4.88774	0.0222782	2.3754	0.0189944	0.385838	-3.89238	-0.0238321	-1.1734	0.241138	0.999939	-5.43897	-0.0207575	-1.03456	0.301323	0.999993	-5.5955
129	ILMN_1652611	C1D	10438	0.00536898	0.639577	0.523005	0.881917	-6.58518	-0.0132104	-1.13834	0.256014	0.783949	-5.8361	0.00520472	0.438279	0.661837	0.967523	-6.38043	-0.00587891	-0.377805	0.706129	0.956728	-6.14382	0.00681525	0.653561	0.514552	0.893767	-6.41522	0.028362	1.67114	0.0952569	0.999939	-4.76786	0.0156261	0.93202	0.35173	0.999993	-5.6914
130	ILMN_1652631	GLIPR2	152007	-0.0143389	-0.727146	0.467784	0.858627	-6.52596	0.00994461	0.364795	0.715558	0.959095	-6.40437	-0.00522239	-0.198015	0.843311	0.988033	-6.45554	0.0206207	0.59669	0.551646	0.918518	-6.04084	-0.0150828	-0.658713	0.511248	0.892912	-6.41189	-0.0598787	-1.24279	0.21447	0.999939	-5.35941	0.00480883	0.101033	0.919561	0.999993	-6.10007
131	ILMN_1652646	LOC100131257	NA	0.00591485	0.676358	0.499408	0.869923	-6.56123	-0.00738599	-0.610941	0.541767	0.919433	-6.28678	0.00321166	0.263804	0.792306	0.98423	-6.4406	0.00585802	0.367215	0.713995	0.957761	-6.14763	0.00304561	0.295255	0.768271	0.968589	-6.58323	0.0147109	0.893618	0.371913	0.999939	-5.71361	0.0130088	0.799926	0.424095	0.999993	-5.80025
132	ILMN_1652647	INPP4A	3631	0.0159167	1.82105	0.0697366	0.475116	-5.1545	-0.00374327	-0.309796	0.756961	0.966972	-6.42254	0.0126992	1.0373	0.301328	0.892469	-5.94773	-0.000119358	-0.00744038	0.994074	0.998771	-6.21279	0.0179263	1.81083	0.0724815	0.561171	-5.02315	0.0130371	0.689471	0.490814	0.999939	-5.86722	0.00796198	0.42624	0.670098	0.999993	-6.01839
133	ILMN_1652662	GRB10	2887	0.00807087	0.665101	0.506569	0.873621	-6.5687	-0.00375506	-0.223842	0.823054	0.973836	-6.44502	0.019354	1.18146	0.23936	0.865739	-5.79181	-0.00958702	-0.446629	0.65581	0.944586	-6.11641	0.004574	0.295099	0.768391	0.968589	-6.58328	0.000922093	0.0363999	0.970977	0.999939	-6.0927	0.0224987	0.899047	0.369017	0.999993	-5.72012
134	ILMN_1652677	FAM89A	375061	0.00383276	0.437526	0.66209	0.930709	-6.69292	-0.0175817	-1.45181	0.147747	0.69722	-5.4408	-0.00749756	-0.622351	0.534691	0.948687	-6.28462	-0.0209681	-1.32829	0.186174	0.761728	-5.36486	0.00242592	0.249056	0.803711	0.973752	-6.59568	0.0168346	0.759574	0.447831	0.999939	-5.81893	0.0209225	0.955609	0.339685	0.999993	-5.67022
135	ILMN_1652694	FAM131B	9715	-0.00307858	-0.360873	0.718484	0.945799	-6.72324	-0.000407368	-0.034542	0.972471	0.996885	-6.46898	-0.000302748	-0.0262862	0.979065	0.997881	-6.47448	-0.00681302	-0.451443	0.652346	0.944529	-6.11432	0.000678156	0.064577	0.94861	0.991829	-6.62432	-0.0126013	-0.75322	0.451636	0.999939	-5.8235	0.0160439	0.970771	0.332084	0.999993	-5.65633
136	ILMN_1652716	ERI1	90459	-0.00996132	-1.00871	0.314044	0.778446	-6.28444	0.0140856	1.03176	0.303132	0.816049	-5.94893	0.0145345	1.18394	0.238376	0.86555	-5.78895	0.000426365	0.026505	0.978891	0.997409	-6.21248	-0.0067992	-0.609026	0.543573	0.90233	-6.44298	-0.0153381	-0.827377	0.408378	0.999939	-5.76778	-0.0185818	-1.01465	0.310712	0.999993	-5.6149
137	ILMN_1652722	C14orf2	9556	-0.106934	-3.51545	0.000516916	0.056708	-0.803789	-0.122094	-2.90345	0.00400428	0.228055	-2.40455	-0.130141	-3.12553	0.00214524	0.278357	-1.82998	-0.129665	-2.37657	0.0187829	0.556504	-3.53514	-0.110956	-2.95002	0.00377117	0.244073	-2.45777	0.0559743	0.787621	0.431254	0.999939	-5.7983	-0.0045229	-0.0644235	0.948656	0.999993	-6.10295
138	ILMN_1652727	GLT8D1	55830	0.00153922	0.167244	0.867306	0.977412	-6.7739	0.00123528	0.0970895	0.922729	0.988744	-6.46495	0.000229087	0.017117	0.986367	0.998215	-6.47467	-0.00753098	-0.429433	0.668247	0.948319	-6.12368	0.00513999	0.49034	0.624722	0.93176	-6.50744	0.00366025	0.218758	0.826918	0.999939	-6.07056	0.000563184	0.0340725	0.972832	0.999993	-6.10438
139	ILMN_1652729	ANK2	287	0.00961311	1.24182	0.215411	0.701025	-6.02568	-0.0107839	-1.00769	0.314532	0.824583	-5.9729	0.00896468	0.809206	0.419725	0.924713	-6.15357	0.000523806	0.0360838	0.971265	0.996464	-6.21219	0.000717164	0.0769859	0.938753	0.990529	-6.62345	0.028649	1.79445	0.0732843	0.999939	-4.56564	0.0133925	0.849144	0.396166	0.999993	-5.76163
140	ILMN_1652740	LOC100505478	100505478	-0.00990484	-1.0805	0.280912	0.753808	-6.21041	0.000515955	0.0407141	0.967555	0.996885	-6.46876	-0.00583587	-0.446862	0.655643	0.966003	-6.3767	0.00433998	0.253614	0.800154	0.973419	-6.18171	-0.00296131	-0.299459	0.765069	0.968586	-6.58199	-0.0104315	-0.598232	0.549929	0.999939	-5.92308	-0.0190686	-1.10698	0.268781	0.999993	-5.52177
141	ILMN_1652749	ERF	2077	-0.00112088	-0.0572532	0.954387	0.992846	-6.78614	0.0230426	0.851388	0.395329	0.859593	-6.11482	-0.0080732	-0.296865	0.766996	0.98423	-6.43149	0.0242385	0.680198	0.497466	0.901381	-5.98942	-0.0138213	-0.609411	0.543318	0.902312	-6.44275	-0.0370193	-0.857421	0.391582	0.999939	-5.74373	-0.0123678	-0.289972	0.771946	0.999993	-6.06487
142	ILMN_1652753	PAAF1	80227	0.0451133	2.76492	0.00609703	0.17544	-3.05338	0.0221092	0.980186	0.327896	0.828004	-5.99959	0.0500812	2.4078	0.017308	0.510621	-3.68094	0.0319426	1.17202	0.243116	0.796446	-5.55172	0.0451591	2.40626	0.017527	0.374207	-3.82245	0.00200755	0.0468797	0.962626	0.999939	-6.09229	0.0268711	0.63519	0.525566	0.999993	-5.91278
143	ILMN_1652754	ZNF428	126299	-0.0294285	-1.30291	0.193745	0.679607	-5.9491	0.00341047	0.109224	0.913108	0.987191	-6.46372	-0.0246917	-0.750218	0.454341	0.934277	-6.19861	0.0189982	0.440521	0.660217	0.945413	-6.11902	0.0025699	0.0938571	0.925368	0.989736	-6.62202	-0.0556248	-1.08776	0.27717	0.999939	-5.53089	-0.00949467	-0.187951	0.850983	0.999993	-6.0881
144	ILMN_1652763	C4orf52	389203	-0.0177629	-1.93377	0.054216	0.432163	-4.94754	-0.0109333	-0.860993	0.390027	0.857568	-6.10679	-0.0228203	-1.79318	0.0750319	0.713292	-4.91138	-0.00629966	-0.377778	0.706149	0.956728	-6.14383	-0.0167378	-1.58164	0.116168	0.635918	-5.39964	-0.00379215	-0.208676	0.834778	0.999939	-6.07261	-0.00529044	-0.294698	0.768334	0.999993	-6.06356
145	ILMN_1652768	RPS2	6187	-0.0513155	-2.57201	0.0106612	0.227042	-3.55003	-0.00585143	-0.21215	0.832154	0.974044	-6.44751	-0.058689	-2.07152	0.0400858	0.639847	-4.39612	0.0245259	0.660656	0.509883	0.906806	-6.00205	-0.0499573	-2.22605	0.0277377	0.432735	-4.2191	-0.0519599	-1.30565	0.19221	0.999939	-5.2834	-0.0172105	-0.437775	0.661719	0.999993	-6.01364
146	ILMN_1652777	CDC42EP2	10435	-0.000776564	-0.0242657	0.980659	0.996542	-6.78748	0.0606833	1.37165	0.171344	0.718347	-5.55088	-0.00639032	-0.151305	0.879946	0.991702	-6.46356	0.0730385	1.31978	0.188993	0.763691	-5.37562	0.00752515	0.185935	0.852786	0.980565	-6.60927	-0.133829	-1.59785	0.110645	0.999939	-4.8813	-0.0254311	-0.307362	0.758683	0.999993	-6.05993
147	ILMN_1652780	TMOD2	29767	-0.0170135	-2.08506	0.0380293	0.379162	-4.65079	-0.0203934	-1.80788	0.0717684	0.575605	-4.87787	-0.00459811	-0.409753	0.682593	0.972522	-6.39231	-0.0108517	-0.737999	0.46171	0.886297	-5.94991	-0.0140313	-1.47746	0.141976	0.674083	-5.55459	-0.0161625	-1.00458	0.315536	0.999939	-5.61355	0.0147599	0.928658	0.353469	0.999993	-5.69438
148	ILMN_1652787	PIK3AP1	118788	-0.0126525	-0.245987	0.805884	0.968398	-6.75778	0.0127146	0.178812	0.858223	0.978142	-6.4539	0.0450725	0.595044	0.552743	0.949872	-6.30093	-0.0511654	-0.515503	0.606988	0.930772	-6.08441	0.013067	0.221612	0.824964	0.977492	-6.60207	-0.0190038	-0.170605	0.864597	0.999939	-6.07948	-0.0153515	-0.139508	0.889099	0.999993	-6.09566
149	ILMN_1652790	CLK1	1195	0.0294272	1.29508	0.196429	0.684856	-5.95912	-0.00448105	-0.142654	0.886673	0.983339	-6.4596	0.0375105	1.17352	0.242514	0.866987	-5.80091	-0.0323141	-0.771521	0.441656	0.88272	-5.92554	0.0325229	1.19894	0.232739	0.755781	-5.91856	0.055262	1.21401	0.225258	0.999939	-5.39295	0.0342547	0.761756	0.446529	0.999993	-5.82861
150	ILMN_1652797	FAM174B	400451	0.00174466	0.196782	0.84415	0.973752	-6.76858	0.00867347	0.707658	0.479785	0.896233	-6.22438	0.00137733	0.11177	0.911161	0.993016	-6.46867	0.0212037	1.31315	0.191212	0.765578	-5.38396	-0.00486637	-0.443534	0.658118	0.941989	-6.52905	-0.0119068	-0.586717	0.557632	0.999939	-5.92957	-0.0100436	-0.500981	0.616583	0.999993	-5.98538
151	ILMN_1652819	OPA3	80207	0.024891	1.87134	0.0624091	0.455827	-5.06365	-0.000421132	-0.0229026	0.981745	0.997665	-6.46931	0.00635101	0.355286	0.722893	0.979615	-6.41277	-0.00795942	-0.339808	0.734494	0.959982	-6.15699	0.0286085	1.76548	0.0798375	0.574036	-5.10151	0.0207042	0.749611	0.453806	0.999939	-5.82607	0.0223855	0.820435	0.41232	0.999993	-5.78443
152	ILMN_1652825	IL10RA	3587	-0.00698906	-0.345525	0.729977	0.947636	-6.72861	0.0686973	2.45673	0.0146682	0.355964	-3.5459	0.0107568	0.378564	0.705566	0.97694	-6.40438	0.0887468	2.38357	0.0184432	0.556504	-3.51966	0.00939477	0.393579	0.694538	0.94892	-6.54973	-0.0826098	-1.60699	0.108624	0.999939	-4.86742	-0.0332676	-0.655093	0.512679	0.999993	-5.90055
153	ILMN_1652852	GAS2	2620	-0.000639435	-0.073859	0.941179	0.990121	-6.78506	-0.018356	-1.53371	0.126305	0.670107	-5.32201	0.00134227	0.0985983	0.921594	0.993016	-6.47004	-0.023692	-1.32816	0.186216	0.761728	-5.36502	-0.00361002	-0.372597	0.710056	0.953487	-6.55768	0.0168187	0.969811	0.332562	0.999939	-5.64616	0.00748719	0.437032	0.662257	0.999993	-6.01395
154	ILMN_1652872	UBOX5	22888	-0.0045492	-0.542302	0.58807	0.906304	-6.64208	0.000984032	0.084854	0.932442	0.991116	-6.46604	-0.00180368	-0.156164	0.876122	0.991054	-6.46283	0.0197902	1.30764	0.193069	0.765808	-5.39086	-0.0115506	-1.17956	0.240335	0.761046	-5.94113	0.00636055	0.381629	0.702883	0.999939	-6.02404	-0.0219732	-1.33457	0.182565	0.999993	-5.25777
155	ILMN_1652888	FAM203A	51236	-0.00503354	-0.531582	0.595464	0.909543	-6.64778	-0.00424426	-0.324232	0.74602	0.964392	-6.41806	-0.00749245	-0.638982	0.523845	0.946726	-6.27433	-0.00744829	-0.484773	0.62857	0.937252	-6.09925	-0.00819393	-0.743361	0.458608	0.876127	-6.35334	0.0131726	0.722194	0.470479	0.999939	-5.84526	-0.00712946	-0.395674	0.692497	0.999993	-6.03035
156	ILMN_1652907	CDC5L	988	-0.0241597	-0.768887	0.442651	0.846877	-6.49508	-0.0271445	-0.624898	0.53258	0.916828	-6.27834	0.0132964	0.295476	0.768054	0.98423	-6.4319	-0.0364073	-0.617438	0.537916	0.915556	-6.02869	0.000464453	0.0122287	0.990262	0.997882	-6.62631	0.0286605	0.473157	0.636287	0.999939	-5.98682	0.00820047	0.137044	0.891046	0.999993	-6.09598
157	ILMN_1652913	EZH2	2146	-0.00316397	-0.333887	0.738731	0.951078	-6.73252	-0.0106642	-0.814056	0.41635	0.869925	-6.14521	-0.00580034	-0.445752	0.656442	0.966269	-6.37718	-0.0203485	-1.19341	0.234662	0.792143	-5.52749	-0.00273733	-0.242944	0.808432	0.974632	-6.59717	0.00728215	0.378226	0.705407	0.999939	-6.02527	0.0113077	0.594518	0.552408	0.999993	-5.93659
158	ILMN_1652918	RHOF	54509	0.00641232	0.358211	0.720473	0.946104	-6.72418	0.0448171	1.81103	0.0712789	0.575305	-4.87236	-0.0276755	-1.14096	0.255769	0.871456	-5.83762	0.0693278	2.18123	0.030781	0.586698	-3.95021	-0.0087124	-0.404355	0.686618	0.947449	-6.54547	-0.011862	-0.3176	0.750908	0.999939	-6.04534	-0.0492784	-1.33561	0.182223	0.999993	-5.25645
159	ILMN_1652928	ORAI2	80228	-0.00369393	-0.18291	0.85501	0.975889	-6.77119	-0.0312258	-1.11846	0.264393	0.788466	-5.85798	-0.0252715	-0.937237	0.350198	0.908154	-6.04421	0.00716789	0.202874	0.839518	0.981863	-6.19291	-0.00423477	-0.173709	0.862365	0.982656	-6.61145	-0.00854049	-0.173215	0.862545	0.999939	-6.07905	0.0574772	1.18005	0.238486	0.999993	-5.44235
160	ILMN_1652929	POGZ	23126	0.0261126	1.09794	0.273236	0.7505	-6.19166	-0.0268962	-0.818046	0.414072	0.868887	-6.14203	-0.0138344	-0.426345	0.67049	0.969723	-6.38549	-0.0266983	-0.627918	0.531047	0.912557	-6.02239	0.0370008	1.22478	0.222879	0.749189	-5.8879	0.0361042	0.72246	0.470315	0.999939	-5.84507	0.0546672	1.10734	0.268625	0.999993	-5.52139
161	ILMN_1652931	CLDN25	644672	-0.0114324	-1.30028	0.194643	0.68119	-5.95247	0.00919633	0.75661	0.449961	0.883286	-6.18933	-0.00436653	-0.368694	0.712895	0.977431	-6.40801	-0.000394334	-0.0254104	0.979763	0.997409	-6.2125	-0.0149646	-1.4714	0.143605	0.675392	-5.5633	-0.0295431	-1.63933	0.101711	0.999939	-4.81771	-0.0088385	-0.496463	0.619764	0.999993	-5.98753
162	ILMN_1652952	RASAL2	9462	-0.00301948	-0.382754	0.702211	0.941009	-6.71517	-0.00889286	-0.81543	0.415565	0.869771	-6.14412	0.000251366	0.0228347	0.981814	0.997921	-6.47456	-0.000258993	-0.0179554	0.985699	0.998116	-6.21266	-0.0015253	-0.16479	0.869366	0.983455	-6.61294	0.00446576	0.283436	0.776948	0.999939	-6.05511	0.0120792	0.776064	0.438041	0.999993	-5.81814
163	ILMN_1652989	NUP160	23279	0.0370085	1.17204	0.242242	0.726448	-6.1087	0.0345347	0.79114	0.429576	0.877133	-6.1632	0.0387259	0.884186	0.378062	0.915809	-6.09145	0.0047672	0.0830659	0.933914	0.994498	-6.20948	0.0388523	1.04237	0.299179	0.800231	-6.09063	0.0316911	0.48115	0.630599	0.999939	-5.98319	-0.00592851	-0.0911146	0.927434	0.999993	-6.10098
164	ILMN_1653001	CABLES1	91768	0.00413925	0.468966	0.639483	0.922147	-6.67881	0.0126252	1.0347	0.301761	0.814413	-5.94597	0.0137193	1.20341	0.230784	0.858297	-5.76633	0.0266778	1.78587	0.076215	0.646945	-4.68772	0.00355416	0.354678	0.723407	0.957085	-6.56412	-0.0020705	-0.0994762	0.920796	0.999939	-6.08862	-0.0036922	-0.179568	0.857557	0.999993	-6.08957
165	ILMN_1653006	CSN1S1	1446	-0.000537266	-0.0574238	0.954251	0.992846	-6.78613	-0.010872	-0.84056	0.401359	0.861651	-6.12378	-0.00875996	-0.628452	0.530699	0.94777	-6.28088	-0.0156881	-0.85893	0.391799	0.862605	-5.85694	-0.0111724	-1.03089	0.304511	0.805366	-6.10232	0.0149207	0.796247	0.426228	0.999939	-5.79181	0.013002	0.702374	0.48274	0.999993	-5.87
166	ILMN_1653026	PLAC8	51316	-0.0281256	-1.08381	0.27944	0.753463	-6.20686	-0.0309861	-0.86373	0.388524	0.857568	-6.10448	0.0233599	0.61543	0.539237	0.948687	-6.28882	0.004433	0.0891297	0.929102	0.993165	-6.20897	0.00248691	0.0772739	0.938525	0.990529	-6.62343	-0.000538594	-0.00806224	0.99357	0.999939	-6.0933	0.00393017	0.0595533	0.952533	0.999993	-6.10324
167	ILMN_1653028	COL4A1	1282	-0.0170159	-2.12959	0.0341351	0.365962	-4.55934	-0.00870319	-0.787909	0.43146	0.878368	-6.16569	-0.0142382	-1.28004	0.202579	0.84228	-5.67376	-0.00519778	-0.356619	0.721896	0.958767	-6.15133	-0.0102568	-1.07187	0.285769	0.788277	-6.06001	-0.013904	-0.896059	0.370609	0.999939	-5.71153	0.00131166	0.085569	0.93184	0.999993	-6.10144
168	ILMN_1653040	PCDHGC3	5098	-0.0118584	-1.25796	0.209521	0.697711	-6.0058	-0.00501585	-0.384897	0.700625	0.956873	-6.39699	-0.0123858	-1.02579	0.306702	0.895455	-5.95932	-0.00451025	-0.285071	0.775997	0.968552	-6.17352	-0.0148242	-1.48847	0.139056	0.671115	-5.53871	-0.00453384	-0.250075	0.802622	0.999939	-6.06357	0.000448488	0.0250411	0.980031	0.999993	-6.10463
169	ILMN_1653042	HSD3B7	80270	0.01126	1.2396	0.216228	0.701621	-6.02839	0.012473	0.993278	0.321488	0.826624	-5.98698	0.018331	1.46567	0.144907	0.798332	-5.42644	0.00526174	0.321068	0.748622	0.962516	-6.16298	0.010529	0.954883	0.341413	0.823796	-6.17648	0.00048548	0.0228123	0.981808	0.999939	-6.09308	-0.0061573	-0.292878	0.769724	0.999993	-6.06407
170	ILMN_1653092	FAM186A	121006	-0.00952617	-1.28593	0.199598	0.688658	-5.97075	-0.00406777	-0.397204	0.691539	0.955656	-6.39227	-0.0104898	-1.01527	0.311672	0.897993	-5.9698	-0.0108473	-0.801227	0.424313	0.873139	-5.90304	-0.0131761	-1.54901	0.123817	0.648694	-5.44927	-0.00386178	-0.252224	0.800961	0.999939	-6.06306	-0.00673881	-0.445536	0.656106	0.999993	-6.01037
171	ILMN_1653103	C20orf152	140894	-0.00436949	-0.547205	0.584702	0.904941	-6.63944	0.0127101	1.1514	0.250616	0.779569	-5.82153	-0.00329235	-0.291634	0.770984	0.98423	-6.43301	0.0103957	0.702755	0.483337	0.896766	-5.97438	-0.00574337	-0.570201	0.569528	0.912133	-6.46559	-0.0196298	-1.27857	0.20158	0.999939	-5.3166	-0.0170125	-1.1217	0.262475	0.999993	-5.50618
172	ILMN_1653115	ECH1	1891	0.00641741	0.29278	0.769921	0.961045	-6.74529	0.0567215	1.87192	0.062329	0.547956	-4.76389	-0.00285217	-0.0956417	0.923937	0.99306	-6.47032	0.115985	2.96817	0.00350693	0.428726	-2.08142	0.0171577	0.660035	0.510402	0.89277	-6.41103	-0.068266	-1.36515	0.172757	0.999939	-5.20803	-0.0348806	-0.70609	0.480428	0.999993	-5.8675
173	ILMN_1653125	PER1	5187	0.0199253	1.89383	0.0593462	0.447531	-5.02225	0.0247523	1.7018	0.0899765	0.618352	-5.05817	0.0233213	1.65377	0.100342	0.742703	-5.14282	5.02366e-05	0.00271868	0.997835	0.999445	-6.21281	0.0236278	1.89989	0.0596681	0.533022	-4.86381	-0.0253099	-1.17516	0.240434	0.999939	-5.43701	0.00263531	0.123862	0.901469	0.999993	-6.09762
174	ILMN_1653134	TMEM188	255919	0.00770221	0.203916	0.838577	0.972461	-6.76716	0.0279693	0.535644	0.592658	0.935523	-6.32903	-0.00481306	-0.092864	0.92614	0.993097	-6.47058	-0.0269479	-0.396798	0.692101	0.954079	-6.13671	0.00412128	0.0944681	0.924883	0.989592	-6.62197	-0.0326989	-0.389288	0.697212	0.999939	-6.02123	0.00796201	0.0959532	0.923592	0.999993	-6.10055
175	ILMN_1653146	MSH4	4438	-0.00228364	-0.263116	0.792668	0.965516	-6.75346	-0.00325409	-0.27121	0.786442	0.968925	-6.43353	-0.0129984	-1.16489	0.245979	0.866987	-5.81074	-0.00318073	-0.217539	0.828094	0.980076	-6.18993	-0.0089775	-0.84656	0.3988	0.851667	-6.2725	0.00808266	0.467767	0.640135	0.999939	-5.98923	-0.017921	-1.04987	0.294233	0.999993	-5.58032
176	ILMN_1653182	PMS2L13	5379	-0.00492645	-0.588306	0.556832	0.895075	-6.61634	0.0153887	1.32932	0.184896	0.733271	-5.60651	0.00343109	0.287836	0.773884	0.98423	-6.43409	0.0123838	0.792836	0.429171	0.875156	-5.90948	-0.0113274	-1.08925	0.278064	0.783921	-6.04158	-0.012171	-0.744633	0.456808	0.999939	-5.82961	-0.0295344	-1.82913	0.0679151	0.999993	-4.51589
177	ILMN_1653200	SLC22A17	51310	0.0247176	1.9208	0.0558387	0.436297	-4.97195	0.0477358	2.68335	0.00775148	0.292018	-2.98936	0.0188357	1.07158	0.285694	0.88427	-5.91246	0.0534224	2.31943	0.0217706	0.572319	-3.65996	0.0119661	0.76586	0.445151	0.871148	-6.3366	-0.0241783	-0.635956	0.525066	0.999939	-5.90094	-0.0465143	-1.23847	0.216062	0.999993	-5.37521
178	ILMN_1653205	C8orf59	401466	-0.0474434	-1.15924	0.247411	0.729781	-6.12341	-0.134324	-2.37414	0.0183089	0.381208	-3.73707	-0.0657205	-1.26976	0.206208	0.845568	-5.6865	-0.154144	-2.27281	0.0245101	0.574637	-3.75972	-0.039849	-0.759628	0.448856	0.872927	-6.34129	0.129899	1.30592	0.19212	0.999939	-5.28307	0.0608518	0.619277	0.535988	0.999993	-5.92228
179	ILMN_1653209	ZWINT	11130	0.00810611	0.745244	0.456791	0.854602	-6.51278	0.0207229	1.37814	0.169332	0.715671	-5.54219	0.0112473	0.788184	0.431878	0.928843	-6.17001	0.0185407	0.991565	0.323065	0.831894	-5.73897	0.00960252	0.864603	0.388853	0.845213	-6.2573	-0.00812127	-0.378878	0.704923	0.999939	-6.02503	-0.0109722	-0.518167	0.604548	0.999993	-5.97704
180	ILMN_1653220	PITPNM1	9600	-0.0153922	-0.622761	0.533981	0.885331	-6.59568	0.0276077	0.807993	0.419826	0.871591	-6.15002	-0.0284057	-0.867209	0.387263	0.918296	-6.10599	0.050334	1.17273	0.242832	0.79584	-5.55093	-0.00913691	-0.316607	0.752051	0.96437	-6.57677	-0.0582018	-1.05543	0.291688	0.999939	-5.5638	-0.0368083	-0.675674	0.499529	0.999993	-5.88751
181	ILMN_1653228	C3orf22	152065	0.00221615	0.231867	0.816821	0.968719	-6.76112	0.00476052	0.36029	0.718919	0.959347	-6.40597	-0.00705139	-0.53864	0.590963	0.95314	-6.3323	-0.00429346	-0.250293	0.802716	0.974013	-6.18252	-0.00847163	-0.80343	0.423196	0.860356	-6.30755	0.0178173	0.96834	0.333296	0.999939	-5.64751	-0.0138238	-0.760523	0.447264	0.999993	-5.82951
182	ILMN_1653251	HIST1H1B	3009	-0.00938445	-1.02403	0.306765	0.774339	-6.26906	0.00402066	0.317363	0.75122	0.966016	-6.42022	-0.00875903	-0.669736	0.504093	0.944743	-6.2546	0.00840079	0.490213	0.624725	0.936194	-6.09669	-0.0119393	-1.11041	0.268875	0.779402	-6.01875	-0.0142578	-0.857237	0.391683	0.999939	-5.74388	-0.0077548	-0.471975	0.63713	0.999993	-5.99882
183	ILMN_1653266	DNAJB14	79982	-0.0659054	-1.53272	0.126547	0.589519	-5.6286	-0.144944	-2.43838	0.0154163	0.360774	-3.58891	-0.0931693	-1.65756	0.0995731	0.741699	-5.13676	-0.181987	-2.47088	0.0146386	0.536364	-3.32299	-0.0828259	-1.58559	0.115267	0.633612	-5.39356	0.134367	1.40275	0.161251	0.999939	-5.1587	0.0855249	0.903816	0.366484	0.999993	-5.71603
184	ILMN_1653278	MUC20	200958	0.0233663	1.625	0.105361	0.54912	-5.48556	0.038774	1.95057	0.0521717	0.518433	-4.61862	0.0152491	0.743462	0.458407	0.935013	-6.20355	0.0668106	2.48587	0.0140612	0.533179	-3.28859	0.0208647	1.28245	0.201973	0.732467	-5.81718	-0.0145654	-0.277236	0.781702	0.999939	-6.05676	-0.0354355	-0.682754	0.495047	0.999993	-5.88293
185	ILMN_1653282	LCE2A	353139	-0.0102978	-1.28553	0.199739	0.688658	-5.97126	-0.00417111	-0.376658	0.706732	0.957853	-6.40006	-0.00685692	-0.604037	0.546765	0.949872	-6.29564	-0.000771797	-0.0518866	0.958691	0.995737	-6.21151	-0.0178793	-1.95921	0.0522334	0.515781	-4.75367	-0.0121537	-0.779128	0.436236	0.999939	-5.80462	0.00202844	0.131632	0.895323	0.999993	-6.09668
186	ILMN_1653292	PFKFB4	5210	0.0329886	1.16257	0.246058	0.728868	-6.1196	0.0202236	0.515552	0.606601	0.941057	-6.33937	0.0438023	1.18204	0.239129	0.865633	-5.79114	0.0136517	0.28115	0.778997	0.968633	-6.1746	0.042511	1.24161	0.216622	0.743512	-5.86759	-0.0373011	-0.485485	0.627524	0.999939	-5.9812	0.0359963	0.474254	0.635505	0.999993	-5.99779
187	ILMN_1653310	ZNF580	51157	0.00526745	0.519648	0.603746	0.909636	-6.65399	0.0109205	0.779305	0.436501	0.879715	-6.17228	-0.0113184	-0.78679	0.432691	0.929297	-6.17108	0.00273609	0.145152	0.884793	0.986439	-6.20263	0.00314872	0.258474	0.796451	0.972514	-6.59331	-0.00255124	-0.132492	0.894643	0.999939	-6.08498	-0.00829296	-0.435962	0.663034	0.999993	-6.01439
188	ILMN_1653319	MC1R	4157	0.0327927	1.9447	0.0528786	0.430536	-4.92683	0.00643588	0.276083	0.782701	0.968714	-6.43222	0.0428695	1.82437	0.0701582	0.705143	-4.85715	0.00556185	0.180635	0.856907	0.983328	-6.19704	0.0398155	2.03698	0.043687	0.490418	-4.60445	0.00916949	0.17469	0.861386	0.999939	-6.07881	-0.00605983	-0.116865	0.907009	0.999993	-6.09842
189	ILMN_1653324	IL22RA2	116379	-0.0111141	-1.35713	0.175903	0.653591	-5.8781	-0.00792975	-0.700429	0.484279	0.898357	-6.22936	-0.0139766	-1.24985	0.213372	0.850469	-5.71089	-0.0139282	-0.950536	0.343424	0.844949	-5.77724	-0.0179361	-1.90314	0.0592391	0.533022	-4.85787	-0.00364005	-0.219688	0.826195	0.999939	-6.07037	-0.00721176	-0.440594	0.659678	0.999993	-6.01246
190	ILMN_1653332	HAUS6	54801	0.00653363	0.731864	0.464904	0.85841	-6.52256	0.0159588	1.2931	0.197111	0.746994	-5.65274	-0.00311203	-0.239399	0.811135	0.985171	-6.44664	0.0143557	0.842791	0.400736	0.866179	-5.87016	-0.00621692	-0.576774	0.565092	0.910755	-6.46187	0.00599961	0.362191	0.717347	0.999939	-6.03091	-0.0294935	-1.80236	0.0720307	0.999993	-4.56193
191	ILMN_1653337	USP32	84669	0.00594254	0.539801	0.589792	0.907372	-6.64342	0.00713633	0.468915	0.63952	0.946765	-6.36185	0.0171208	1.07686	0.283337	0.883624	-5.90693	-0.00546475	-0.262314	0.793453	0.971732	-6.17954	-0.00136076	-0.100231	0.920316	0.989133	-6.62141	0.0243967	1.05623	0.29132	0.999939	-5.56299	-0.0147612	-0.646918	0.517952	0.999993	-5.90562
192	ILMN_1653340	RECQL5	9400	-0.00978523	-1.15247	0.250177	0.73342	-6.13113	-0.0146932	-1.25179	0.211761	0.756674	-5.70395	-0.0075002	-0.604083	0.546734	0.949872	-6.29561	-0.0308703	-1.8975	0.0597535	0.629765	-4.49359	-0.00890825	-0.914571	0.362114	0.834671	-6.21354	0.00748257	0.453925	0.65006	0.999939	-5.9953	-0.00329023	-0.20205	0.839952	0.999993	-6.08548
193	ILMN_1653342	DUS1L	64118	0.000136607	0.00725439	0.994217	0.998759	-6.78774	0.0107653	0.413534	0.679553	0.954228	-6.38579	-0.0373673	-1.39457	0.165282	0.814024	-5.52501	0.0268623	0.765084	0.445467	0.883741	-5.9303	0.000607996	0.0262949	0.979063	0.996604	-6.62604	-0.00959765	-0.23207	0.816569	0.999939	-6.0677	-0.0178713	-0.437431	0.661969	0.999993	-6.01378
194	ILMN_1653367	TAF12	6883	0.0135753	0.504398	0.614405	0.913378	-6.66173	0.0263828	0.709087	0.478899	0.896031	-6.22339	0.0412521	1.11503	0.266688	0.876065	-5.86613	0.0371794	0.766935	0.44437	0.883259	-5.92894	0.0349224	1.08887	0.278231	0.783921	-6.04199	-0.0479617	-0.919645	0.358157	0.999939	-5.69119	0.0370762	0.719648	0.472044	0.999993	-5.8583
195	ILMN_1653372	ATP8B3	148229	0.00460551	0.607631	0.543957	0.889385	-6.6049	-0.0132422	-1.2638	0.207421	0.7529	-5.68923	0.00887949	0.878367	0.381201	0.916702	-6.09647	-0.0236024	-1.78181	0.0768775	0.64697	-4.69457	0.0040572	0.469983	0.639157	0.936259	-6.5171	0.0114369	0.678917	0.497473	0.999939	-5.87409	0.00708051	0.425472	0.670657	0.999993	-6.0187
196	ILMN_1653386	SULT6B1	391365	-0.0174271	-2.10037	0.0366492	0.374206	-4.61955	0.00593436	0.517372	0.605332	0.940736	-6.33845	-0.0042337	-0.373261	0.7095	0.977023	-6.40634	0.0103243	0.694657	0.488384	0.898144	-5.97984	-0.0160666	-1.5357	0.127049	0.652652	-5.46922	-0.0316713	-1.96529	0.0498777	0.999939	-4.26201	-0.0156128	-0.98071	0.327162	0.999993	-5.64711
197	ILMN_1653395	CCR5	1234	-0.0107283	-1.21553	0.225257	0.70951	-6.05752	0.00346411	0.28391	0.776703	0.968553	-6.43007	-0.00637469	-0.564745	0.573122	0.950869	-6.31816	0.0123484	0.834872	0.405166	0.867396	-5.87655	-0.0116606	-1.13076	0.260245	0.773476	-5.99639	-0.0165814	-0.947575	0.343758	0.999939	-5.66641	-0.0181365	-1.04917	0.294556	0.999993	-5.58103
198	ILMN_1653429	SLC35A3	23443	0.0145275	0.722754	0.470474	0.859697	-6.52911	-0.0296154	-1.06579	0.287495	0.807377	-5.9141	0.00773071	0.291664	0.770961	0.98423	-6.433	-0.0348196	-1.00255	0.317753	0.830325	-5.72845	0.0148909	0.661062	0.509745	0.892721	-6.41036	0.0760048	1.90695	0.0570421	0.999939	-4.36876	0.0370071	0.939903	0.347675	0.999993	-5.68438
199	ILMN_1653432	HNRPDL	9987	0.0405819	1.24259	0.215125	0.701025	-6.02473	0.0367651	0.81431	0.416205	0.869925	-6.14501	0.0591908	1.25325	0.212136	0.849062	-5.70675	0.00548185	0.0885783	0.92954	0.993165	-6.20902	0.058026	1.5013	0.135708	0.665636	-5.52003	0.00836978	0.115546	0.908054	0.999939	-6.08698	0.0169999	0.237567	0.812305	0.999993	-6.07804
200	ILMN_1653438	PHF14	9678	0.0182094	0.778131	0.437192	0.845555	-6.48801	-0.0169497	-0.523934	0.600766	0.93938	-6.33511	0.0293789	0.904536	0.367214	0.914489	-6.07365	-0.0417411	-0.98078	0.328338	0.835298	-5.74918	0.024865	0.843981	0.400234	0.852404	-6.27464	0.0697996	1.40548	0.160438	0.999939	-5.15506	0.0192453	0.392278	0.695003	0.999993	-6.03163
201	ILMN_1653443	CDK2	1017	0.000696248	0.0850706	0.93227	0.989614	-6.78418	0.0170551	1.50739	0.132913	0.681019	-5.36088	-0.00512014	-0.455298	0.649577	0.964587	-6.37296	0.00916549	0.621995	0.534924	0.91418	-6.02596	-0.00292015	-0.294828	0.768597	0.968589	-6.58336	-0.0234588	-1.40391	0.160903	0.999939	-5.15714	-0.00769039	-0.465888	0.641478	0.999993	-6.00154
202	ILMN_1653447	PSORS1C2	170680	-0.00165531	-0.177307	0.859404	0.97645	-6.77219	0.0106973	0.828852	0.40794	0.865951	-6.13333	-0.00708212	-0.560475	0.576022	0.950869	-6.32052	0.0117318	0.70856	0.479737	0.895838	-5.97043	-0.0138086	-1.30442	0.1944	0.724204	-5.78939	-0.00696838	-0.372498	0.709664	0.999939	-6.02731	-0.0193348	-1.04624	0.295904	0.999993	-5.58394
203	ILMN_1653459	IL11RA	3590	-0.00779853	-0.880637	0.379319	0.815816	-6.40395	0.00785557	0.64168	0.521641	0.911808	-6.26794	-0.00683443	-0.554284	0.58024	0.951258	-6.32391	0.00466413	0.288681	0.773239	0.968092	-6.17252	-0.0139351	-1.26495	0.208158	0.736647	-5.83897	-0.00575486	-0.333435	0.738931	0.999939	-6.04043	-0.0243084	-1.42571	0.154512	0.999993	-5.13833
204	ILMN_1653461	FAM190A	401145	-0.0104109	-1.17196	0.242276	0.726448	-6.1088	-0.0136743	-1.11348	0.266518	0.790641	-5.8634	-0.000529719	-0.0418613	0.966667	0.996407	-6.47395	-0.0183045	-1.10393	0.271455	0.810577	-5.62598	-0.0112015	-1.07533	0.284224	0.788085	-6.05637	0.00809862	0.455944	0.648608	0.999939	-5.99443	-0.00271149	-0.154528	0.877249	0.999993	-6.09355
205	ILMN_1653463	SULT1C3	442038	0.00808976	1.06377	0.288411	0.760488	-6.22811	0.00368261	0.350287	0.726404	0.959847	-6.40945	0.0108332	1.0469	0.29689	0.891621	-5.93796	0.0120405	0.887996	0.376016	0.855667	-5.83252	-0.00416013	-0.491362	0.624001	0.93176	-6.50694	0.022502	1.48457	0.138225	0.999939	-5.04672	-0.010885	-0.726958	0.467558	0.999993	-5.85327
206	ILMN_1653466	HES4	57801	-0.0172832	-0.399968	0.689505	0.938748	-6.7085	-0.0690069	-1.15518	0.249066	0.779569	-5.81727	0.0558048	0.894098	0.372754	0.914898	-6.08283	-0.0730994	-0.89381	0.372908	0.854633	-5.82754	0.0570851	1.14149	0.255769	0.7704	-5.98443	-0.012406	-0.102868	0.918104	0.999939	-6.0883	0.135365	1.13621	0.256359	0.999993	-5.4906
207	ILMN_1653469	RPL12	6136	-0.122767	-3.93561	0.000106314	0.0250459	0.668859	-0.119518	-2.77153	0.00597815	0.267183	-2.76028	-0.138838	-3.17922	0.00180632	0.259247	-1.67445	-0.090266	-1.57745	0.116875	0.692365	-5.01997	-0.110667	-2.94647	0.00381196	0.244073	-2.46748	0.00457144	0.0585304	0.953347	0.999939	-6.0917	-0.00573531	-0.0743336	0.940772	0.999993	-6.1023
208	ILMN_1653480	CCDC125	202243	0.00254849	0.275903	0.78284	0.9633	-6.75004	0.00746208	0.584374	0.55947	0.9252	-6.30232	-0.00547702	-0.431925	0.666438	0.969576	-6.38314	0.00895609	0.539014	0.590705	0.927306	-6.07245	0.00507553	0.474102	0.636224	0.935033	-6.51518	-0.0145564	-0.712189	0.476646	0.999939	-5.85208	0.00930304	0.46075	0.645158	0.999993	-6.00381
209	ILMN_1653496	GLUL	2752	0.00834395	0.674256	0.500742	0.870133	-6.56263	-0.00524254	-0.306444	0.759509	0.96724	-6.42355	0.0158348	0.898828	0.370237	0.914898	-6.07869	0.00272044	0.117847	0.906352	0.989677	-6.2061	0.00388329	0.257544	0.797167	0.972576	-6.59355	0.00338384	0.102496	0.9184	0.999939	-6.08833	0.021735	0.666429	0.505413	0.999993	-5.89342
210	ILMN_1653498	IGSF6	10261	-0.0587821	-1.19172	0.234448	0.720255	-6.08577	-0.00177662	-0.0260543	0.979234	0.997294	-6.46924	-0.118489	-1.71888	0.0877753	0.729616	-5.03697	0.00106261	0.011764	0.99063	0.998593	-6.21275	-0.0538017	-0.88809	0.376137	0.840406	-6.23703	-0.0309818	-0.284268	0.776311	0.999939	-6.05488	-0.0680566	-0.632106	0.527577	0.999993	-5.91464
211	ILMN_1653501	SEMA3B	7869	-0.000297386	-0.0377703	0.969899	0.995736	-6.78706	0.0187394	1.72164	0.0863118	0.609346	-5.02526	0.00131149	0.122878	0.902374	0.993016	-6.46739	0.0333264	2.38294	0.0184732	0.556504	-3.52104	0.00195964	0.210466	0.833634	0.979577	-6.60445	-0.0123806	-0.788683	0.430633	0.999939	-5.7975	-0.0213709	-1.3781	0.168725	0.999993	-5.2017
212	ILMN_1653504	S1PR1	1901	0.0361905	1.0702	0.285511	0.75799	-6.22133	0.0943378	2.01796	0.0446115	0.500027	-4.48952	0.0470666	0.99265	0.322537	0.901782	-5.99197	0.0978089	1.57427	0.117609	0.692841	-5.02473	0.0326484	0.803198	0.42333	0.860499	-6.30773	-0.0293377	-0.37686	0.706421	0.999939	-6.02576	-0.0531032	-0.690517	0.490157	0.999993	-5.87786
213	ILMN_1653514	RBBP4	5928	-0.0171738	-1.3571	0.175916	0.653591	-5.87815	0.00481411	0.275181	0.783394	0.968714	-6.43246	-0.0211945	-1.15033	0.251906	0.868841	-5.82716	-0.00977943	-0.405069	0.686025	0.953325	-6.13351	-0.020054	-1.26408	0.208468	0.736647	-5.84004	-0.0168555	-0.620819	0.534973	0.999939	-5.90999	-0.0299955	-1.11835	0.263901	0.999993	-5.50974
214	ILMN_1653529	TEX10	54881	0.0176196	1.212	0.226601	0.711739	-6.06174	0.00272084	0.135383	0.892412	0.983612	-6.46059	0.0026879	0.135406	0.892479	0.993016	-6.4658	0.0131321	0.504867	0.61442	0.932578	-6.08965	0.0225965	1.27161	0.205788	0.734253	-5.83071	0.021454	0.651334	0.5151	0.999939	-5.89153	0.00589797	0.181259	0.856231	0.999993	-6.08928
215	ILMN_1653575	IL18BP	10068	0.000653876	0.0509329	0.959418	0.993503	-6.78648	0.0243875	1.37413	0.170572	0.717392	-5.54756	-0.0207897	-1.33668	0.183425	0.83103	-5.60175	0.0224377	1.10097	0.272738	0.810947	-5.62911	-0.00310944	-0.221007	0.825435	0.977492	-6.6022	-0.023924	-0.941522	0.346846	0.999939	-5.67184	-0.0275483	-1.09747	0.272912	0.999993	-5.53173
216	ILMN_1653601	TLK2	11011	0.00232723	0.215086	0.829867	0.970666	-6.76484	-0.00847774	-0.566774	0.571352	0.930055	-6.31224	0.00563302	0.356433	0.722035	0.979615	-6.41237	0.00102804	0.0496436	0.960475	0.995935	-6.21162	0.0111122	0.91213	0.363393	0.83557	-6.21574	0.0101547	0.492335	0.622677	0.999939	-5.97801	0.00832706	0.408683	0.68293	0.999993	-6.02537
217	ILMN_1653612	KCTD9	54793	-0.0415801	-2.33731	0.0201745	0.2972	-4.10814	-0.0247196	-1.00514	0.315752	0.825208	-5.9754	-0.0526632	-2.31994	0.0217424	0.540682	-3.87743	-0.0260012	-0.874138	0.383491	0.859089	-5.84426	-0.0473026	-2.21378	0.0285917	0.437924	-4.24507	0.00344266	0.0863458	0.931223	0.999939	-6.08978	-0.0246744	-0.626459	0.531271	0.999993	-5.91802
218	ILMN_1653613	PIGO	84720	0.0221985	1.7292	0.0849477	0.506483	-5.31418	0.00536716	0.302429	0.762564	0.967639	-6.42475	0.00956171	0.525641	0.599942	0.95562	-6.33909	0.0148479	0.622924	0.534315	0.91374	-6.02541	0.0255713	1.63975	0.103481	0.614096	-5.30879	0.0313757	1.1352	0.256782	0.999939	-5.48083	0.00565837	0.207238	0.8359	0.999993	-6.08447
219	ILMN_1653618	ZZZ3	26009	-0.00300965	-0.0918255	0.926907	0.988352	-6.78359	-0.0727485	-1.60557	0.109571	0.648445	-5.21251	-0.0147528	-0.341223	0.73343	0.981577	-6.41759	-0.108232	-1.91046	0.0580518	0.627644	-4.47033	-0.0108641	-0.281061	0.779112	0.969881	-6.58728	0.113581	1.62769	0.104156	0.999939	-4.83571	0.0556094	0.806702	0.420183	0.999993	-5.79507
220	ILMN_1653652	PTPRC	5788	-0.0522368	-1.47257	0.142065	0.611713	-5.71744	-0.0803079	-1.63762	0.102698	0.637135	-5.16207	-0.06585	-1.4268	0.155791	0.807463	-5.48092	-0.0822173	-1.35953	0.176094	0.751358	-5.32477	-0.0445206	-1.04819	0.296501	0.797362	-6.08466	0.027198	0.362437	0.717163	0.999939	-6.03083	0.0519048	0.700169	0.484115	0.999993	-5.87147
221	ILMN_1653670	CUL3	8452	-0.0128032	-1.21222	0.226517	0.711608	-6.06148	-0.00356048	-0.243853	0.807535	0.971657	-6.44043	-0.0248802	-1.69176	0.0928446	0.73506	-5.08153	-0.00397562	-0.206303	0.836844	0.981421	-6.19223	-0.0118545	-0.89059	0.374799	0.839902	-6.23485	-0.00539644	-0.259317	0.795487	0.999939	-6.06133	-0.0156704	-0.762261	0.446227	0.999993	-5.82825
222	ILMN_1653687	GALNT9	50614	0.00572565	0.601928	0.547741	0.89151	-6.60831	0.0199198	1.51483	0.131018	0.676869	-5.34996	0.00679052	0.521079	0.603108	0.956242	-6.34143	0.0126764	0.742358	0.459074	0.885288	-5.94681	-0.00113748	-0.107055	0.91491	0.989133	-6.62071	-0.012002	-0.624273	0.532704	0.999939	-5.90795	-0.00700012	-0.368573	0.712586	0.999993	-6.04022
223	ILMN_1653704	IL9	3578	-0.0095327	-1.06343	0.288565	0.760488	-6.22847	-0.00639433	-0.515993	0.606293	0.941057	-6.33915	-0.0159758	-1.35418	0.177791	0.82369	-5.57889	-0.0272351	-1.76181	0.0802124	0.651652	-4.72808	-0.0104143	-0.976998	0.330389	0.819445	-6.15548	-0.000741134	-0.0440882	0.96485	0.999939	-6.09241	-0.00863885	-0.520213	0.603122	0.999993	-5.97603
224	ILMN_1653708	CORO1B	57175	-0.0061128	-0.204304	0.838274	0.972456	-6.76708	0.0403402	0.975285	0.330316	0.828385	-6.00427	0.00785875	0.177472	0.859386	0.989307	-6.45933	0.072885	1.25612	0.211096	0.776267	-5.45399	0.0291021	0.821991	0.412591	0.856828	-6.29269	-0.0710582	-1.10958	0.267659	0.999939	-5.50813	-0.0208295	-0.329248	0.742092	0.999993	-6.05329
225	ILMN_1653709	TIMM9	26520	0.0152843	0.66469	0.506832	0.873621	-6.56897	0.0394065	1.23965	0.216213	0.75885	-5.71869	-0.00761383	-0.231873	0.816964	0.985795	-6.44838	0.0549734	1.27767	0.203413	0.770752	-5.42789	0.0232841	0.856097	0.393523	0.848726	-6.2645	-0.0148328	-0.304284	0.761025	0.999939	-6.04928	-0.00493657	-0.102513	0.918386	0.999993	-6.09992
226	ILMN_1653711	FZD2	2535	0.0469831	2.48176	0.0136992	0.252306	-3.77066	0.0174764	0.66777	0.504867	0.905151	-6.25122	0.0383191	1.46433	0.145273	0.798332	-5.42834	-0.00278183	-0.081128	0.935452	0.994528	-6.20963	0.0566586	2.50782	0.0133822	0.346017	-3.5865	0.0104632	0.190053	0.849337	0.999939	-6.07614	0.0477468	0.877914	0.380369	0.999993	-5.73799
227	ILMN_1653718	ZFAND2B	130617	-0.00858712	-0.397258	0.6915	0.939329	-6.70957	-0.00893757	-0.29909	0.765108	0.967973	-6.42574	-0.046624	-1.58105	0.116049	0.76833	-5.25638	-0.0106672	-0.276062	0.782894	0.969722	-6.17597	-0.00164237	-0.0653306	0.948011	0.991678	-6.62427	-0.0327053	-0.730166	0.465596	0.999939	-5.83975	0.00883799	0.199736	0.84176	0.999993	-6.08592
228	ILMN_1653730	OXCT2	64064	0.00604574	0.617375	0.537522	0.887224	-6.59899	-0.00302183	-0.223217	0.82354	0.973844	-6.44515	0.00979635	0.805034	0.42212	0.924849	-6.15687	0.00336447	0.211001	0.833183	0.980936	-6.19129	0.0172299	1.66754	0.0978195	0.607009	-5.26422	0.0072662	0.370294	0.711305	0.999939	-6.02809	0.0129297	0.667	0.505049	0.999993	-5.89306
229	ILMN_1653748	CST11	140880	0.00381875	0.421435	0.673782	0.933859	-6.69977	0.0128446	1.02539	0.306124	0.818415	-5.95534	-0.0105631	-0.82275	0.412004	0.921926	-6.14275	0.00372939	0.221682	0.824874	0.979112	-6.18905	-0.000457071	-0.041688	0.966812	0.994869	-6.62552	-0.00471633	-0.271893	0.785805	0.999939	-6.05816	-0.0152716	-0.891207	0.373204	0.999993	-5.7268
230	ILMN_1653761	MYCN	4613	-0.00337436	-0.365178	0.715272	0.944616	-6.72169	-0.0149919	-1.17362	0.241612	0.776522	-5.79634	0.00820247	0.699839	0.485151	0.940467	-6.2344	-0.0130265	-0.848199	0.397728	0.865572	-5.86576	0.00412897	0.369041	0.712699	0.954289	-6.55898	0.0179977	1.02278	0.306855	0.999939	-5.59602	0.0121712	0.700163	0.484119	0.999993	-5.87147
231	ILMN_1653762	NRSN1	140767	-0.0148184	-1.01903	0.309125	0.775153	-6.2741	-0.0205088	-1.02019	0.308575	0.819528	-5.96052	-0.0181457	-0.801392	0.424219	0.925256	-6.15973	-0.0332044	-1.11914	0.264935	0.809242	-5.60977	-0.0177018	-1.09593	0.275142	0.781577	-6.03442	0.0137729	0.488679	0.625262	0.999939	-5.97972	0.00910496	0.32702	0.743776	0.999993	-6.05398
232	ILMN_1653766	CCL24	6369	-0.00421432	-0.522715	0.601613	0.909561	-6.65241	-0.0111916	-1.00413	0.316242	0.825448	-5.9764	-0.000244976	-0.0211825	0.983129	0.998063	-6.4746	0.00634007	0.418374	0.676294	0.951341	-6.12821	-0.00352857	-0.384599	0.701165	0.950155	-6.55318	0.0156479	0.982304	0.326377	0.999939	-5.63457	0.0068117	0.432858	0.665285	0.999993	-6.01568
233	ILMN_1653771	WDR63	126820	0.00299452	0.335445	0.737557	0.950465	-6.73201	-0.0297984	-2.41459	0.0164366	0.368401	-3.64422	0.00407816	0.351572	0.725671	0.979664	-6.41406	-0.0459991	-3.02633	0.00293072	0.428726	-1.92304	0.00637601	0.620375	0.5361	0.899321	-6.43609	0.0360839	1.94714	0.0520212	0.999939	-4.29557	0.0254586	1.39065	0.164889	0.999993	-5.18521
234	ILMN_1653783	MLC1	23209	-0.00650451	-0.782936	0.43437	0.843673	-6.4843	-0.0086239	-0.750884	0.453395	0.88572	-6.19355	-0.00381562	-0.345703	0.730068	0.980601	-6.41607	-0.0108167	-0.747913	0.455726	0.88521	-5.94282	-0.0108312	-1.04844	0.296386	0.79734	-6.0844	0.00166356	0.104055	0.917163	0.999939	-6.08818	0.00191584	0.121306	0.903493	0.999993	-6.09792
235	ILMN_1653797	C6orf62	81688	-0.0548905	-1.52754	0.127829	0.590212	-5.63639	-0.0589608	-1.18691	0.236336	0.770935	-5.78105	-0.0281269	-0.58123	0.561989	0.949872	-6.3089	-0.0792835	-1.25034	0.213195	0.77742	-5.46093	-0.0731957	-1.76266	0.0803129	0.574595	-5.1063	0.0283231	0.337728	0.735695	0.999939	-6.03906	-0.00385194	-0.0464949	0.962932	0.999993	-6.1039
236	ILMN_1653828	CHFR	55743	-0.0130458	-0.691399	0.489925	0.866885	-6.55105	0.00215907	0.0827714	0.934096	0.991116	-6.46621	-0.0109246	-0.431422	0.666803	0.969624	-6.38335	0.0166666	0.502298	0.616221	0.933159	-6.0909	0.00917395	0.41059	0.682051	0.946636	-6.54296	-0.0507407	-1.2498	0.211899	0.999939	-5.35112	0.0118084	0.294424	0.768544	0.999993	-6.06363
237	ILMN_1653829	C15orf62	643338	-0.0061072	-0.706982	0.480204	0.861957	-6.54027	-0.00178676	-0.14962	0.881179	0.982908	-6.4586	-0.00947151	-0.735787	0.463051	0.935013	-6.20911	0.00199522	0.118288	0.906003	0.989677	-6.20605	-0.00669088	-0.674032	0.50149	0.889416	-6.40181	-0.00448008	-0.27273	0.785162	0.999939	-6.05794	-0.00858591	-0.529094	0.596951	0.999993	-5.97159
238	ILMN_1653833	LOC144776	144776	0.00622846	0.740594	0.459601	0.856384	-6.5162	0.00259854	0.223505	0.823316	0.973844	-6.44509	-0.00218902	-0.200587	0.841303	0.987915	-6.45503	-0.00464688	-0.324961	0.74568	0.962051	-6.16176	0.000775325	0.0771014	0.938662	0.990529	-6.62344	0.00973285	0.575296	0.565324	0.999939	-5.93588	-0.000425721	-0.0254728	0.979687	0.999993	-6.10462
239	ILMN_1653836	C11orf41	25758	-0.0102363	-1.11768	0.264723	0.744617	-6.17008	0.000318044	0.0251201	0.979978	0.997294	-6.46926	-0.00588937	-0.454674	0.650025	0.964962	-6.37324	0.0129306	0.761843	0.447393	0.884339	-5.93269	-0.0141818	-1.48343	0.140387	0.671115	-5.546	-0.0108193	-0.61492	0.538859	0.999939	-5.91346	0.00334296	0.192332	0.847552	0.999993	-6.08731
240	ILMN_1653856	UBASH3B	84959	-0.0265348	-0.922057	0.357345	0.806167	-6.36706	-0.0341794	-0.859139	0.391047	0.857568	-6.10835	-0.0109525	-0.289375	0.772709	0.98423	-6.43365	-0.0297634	-0.600133	0.549356	0.918388	-6.03885	-0.0257698	-0.732093	0.465433	0.87964	-6.36154	0.0191595	0.280784	0.77898	0.999939	-6.05582	0.0110315	0.163652	0.870064	0.999993	-6.09217
241	ILMN_1653865	RPL7L1	285855	0.00446628	0.53347	0.594159	0.909033	-6.64679	-0.00936653	-0.809283	0.419085	0.871411	-6.149	0.00842109	0.714683	0.475956	0.938921	-6.22411	-0.0179876	-1.16503	0.245924	0.800483	-5.55955	-0.00263559	-0.287879	0.773899	0.969471	-6.58536	0.0124303	0.772684	0.440037	0.999939	-5.80938	0.0113861	0.716468	0.474003	0.999993	-5.86048
242	ILMN_1653867	ZNF483	158399	0.000635132	0.0834773	0.933536	0.989614	-6.78431	0.00110121	0.104696	0.916697	0.987338	-6.4642	0.00318996	0.302676	0.762572	0.98423	-6.42978	0.0038712	0.280321	0.779632	0.968633	-6.17482	0.00549168	0.59039	0.555956	0.906822	-6.45402	-0.00454355	-0.305263	0.76028	0.999939	-6.04899	0.00352927	0.240029	0.810396	0.999993	-6.07748
243	ILMN_1653871	NAMPT	10135	-0.030388	-0.547695	0.584367	0.904894	-6.63917	-0.0413808	-0.539501	0.589998	0.935204	-6.327	0.0568285	0.748111	0.455607	0.934524	-6.20016	-0.0593911	-0.596676	0.551656	0.918518	-6.04085	-0.00892887	-0.140183	0.888733	0.985191	-6.61666	-0.030865	-0.240933	0.809696	0.999939	-6.06571	0.0693005	0.547603	0.584185	0.999993	-5.9621
244	ILMN_1653896	ATRIP	84126	-0.000425172	-0.0284976	0.977287	0.996542	-6.78736	-0.00361481	-0.175262	0.861009	0.978726	-6.45452	-0.00893257	-0.432109	0.666305	0.969576	-6.38306	-0.000382604	-0.0141249	0.98875	0.998419	-6.21272	0.00970034	0.542737	0.588243	0.918675	-6.48069	-0.0221503	-0.636351	0.52481	0.999939	-5.90071	0.0117406	0.341435	0.732905	0.999993	-6.04939
245	ILMN_1653910	HSP90AA6P	441051	-0.0123765	-1.52991	0.127243	0.589636	-5.63284	0.00159473	0.142597	0.886717	0.983339	-6.4596	-0.0179192	-1.63343	0.104552	0.752547	-5.17507	0.0124985	0.869475	0.386027	0.859548	-5.84817	-0.0232933	-2.43963	0.0160539	0.369605	-3.74589	-0.0115922	-0.679867	0.496872	0.999939	-5.87347	-0.0124217	-0.737463	0.461152	0.999993	-5.84595
246	ILMN_1653934	KRT17	3872	-0.00598123	-0.712216	0.476963	0.861279	-6.53659	0.000946126	0.0814943	0.935111	0.991116	-6.46631	-0.00966282	-0.889549	0.375184	0.914991	-6.0868	-0.00140046	-0.0983903	0.921759	0.992513	-6.20813	-0.00729341	-0.729938	0.466745	0.880135	-6.3631	-0.00601052	-0.37244	0.709707	0.999939	-6.02733	-0.0114991	-0.721283	0.471038	0.999993	-5.85718
247	ILMN_1653940	USP2	9099	-0.00877241	-1.02054	0.308413	0.774846	-6.27258	-0.0133993	-1.12758	0.260524	0.785533	-5.84799	-0.00606802	-0.534146	0.59406	0.953894	-6.33466	-0.0187254	-1.25795	0.210437	0.776267	-5.4518	-0.0131412	-1.32216	0.188443	0.720922	-5.76663	-0.00415861	-0.248323	0.803976	0.999939	-6.06399	0.00356639	0.215574	0.829399	0.999993	-6.08279
248	ILMN_1653965	ITGB4	3691	-0.00582773	-0.720028	0.472148	0.859937	-6.53106	-0.00337832	-0.301931	0.762943	0.967925	-6.4249	-0.00985965	-0.848824	0.397381	0.921496	-6.12143	-0.000145318	-0.00954759	0.992395	0.998653	-6.21277	-0.0048294	-0.537696	0.591709	0.920226	-6.48338	-0.0116005	-0.72776	0.467067	0.999939	-5.84142	0.00943834	0.599387	0.549159	0.999993	-5.93382
249	ILMN_1654010	AGPAT3	56894	0.040056	3.76587	0.000204845	0.034334	0.0559944	-0.00753781	-0.512626	0.608644	0.941889	-6.34085	0.0420987	3.00133	0.0031668	0.309041	-2.18082	0.000616128	0.0335223	0.973304	0.996858	-6.21227	0.0492024	3.69317	0.000325197	0.120265	-0.21008	0.0276329	1.08908	0.276591	0.999939	-5.52954	0.0517699	2.06543	0.0393454	0.999993	-4.08056
250	ILMN_1654043	NBEAL1	65065	0.00118713	0.140943	0.888023	0.981178	-6.77792	0.0115555	0.992403	0.321914	0.826624	-5.98782	0.00350039	0.296143	0.767545	0.98423	-6.4317	0.0124265	0.802327	0.423679	0.873139	-5.9022	0.00556364	0.577516	0.564592	0.910672	-6.46144	-0.000336319	-0.0201997	0.983891	0.999939	-6.09314	-0.0182581	-1.11006	0.267451	0.999993	-5.51852
251	ILMN_1654065	ATOH8	84913	-0.00139661	-0.140797	0.888138	0.981178	-6.77794	0.00412298	0.300668	0.763906	0.967925	-6.42527	-0.00315275	-0.232258	0.816666	0.985795	-6.4483	0.0167374	0.940992	0.348277	0.847065	-5.78592	-0.00705859	-0.639327	0.523738	0.89572	-6.42431	-0.0114989	-0.293644	0.769139	0.999939	-6.0523	-0.0143132	-0.370001	0.711523	0.999993	-6.03971
252	ILMN_1654068	NUDT1	4521	0.0139024	0.488726	0.625444	0.917089	-6.66943	-0.0558304	-1.41972	0.156874	0.706968	-5.48561	-0.051203	-1.30635	0.193507	0.834066	-5.64069	-0.0625943	-1.21875	0.224921	0.786333	-5.49823	0.00651536	0.22344	0.823545	0.977492	-6.60167	0.0467854	0.688536	0.491402	0.999939	-5.86783	0.083608	1.24556	0.213451	0.999993	-5.36685
253	ILMN_1654074	ITGA3	3675	0.00757532	0.856974	0.39224	0.824725	-6.42427	-0.0106951	-0.875207	0.382261	0.855251	-6.09473	0.00276952	0.219068	0.826906	0.986573	-6.45122	-0.0135738	-0.819392	0.41391	0.868879	-5.88887	0.0018965	0.173656	0.862407	0.982656	-6.61145	0.0325217	1.92578	0.0546416	0.999939	-4.33466	-7.54984e-05	-0.00452553	0.996391	0.999993	-6.10492
254	ILMN_1654099	LRIG2	9860	0.00358415	0.290072	0.77199	0.961839	-6.74607	-0.00524879	-0.307282	0.758873	0.96724	-6.4233	0.001695	0.102687	0.918354	0.993016	-6.46963	-0.0332264	-1.53619	0.126675	0.699273	-5.08103	0.00352488	0.249719	0.803199	0.973752	-6.59551	0.010562	0.407676	0.683669	0.999939	-6.01425	0.00927745	0.36249	0.717124	0.999993	-6.04234
255	ILMN_1654118	BCL2L1	598	0.0299899	0.702233	0.483156	0.862316	-6.54358	0.0864554	1.46438	0.144285	0.693854	-5.42298	0.0218014	0.402979	0.687558	0.973743	-6.39501	0.157142	2.2167	0.0282037	0.583092	-3.87729	0.0267157	0.639935	0.523344	0.89572	-6.42392	-0.0568584	-0.473612	0.635963	0.999939	-5.98661	-0.0645141	-0.543978	0.586674	0.999993	-5.96398
256	ILMN_1654129	AIDA	64853	-0.0108659	-1.26973	0.205304	0.694101	-5.99115	-0.00237545	-0.200792	0.841016	0.975632	-6.44981	0.000106336	0.00961751	0.99234	0.998673	-6.47477	0.00537565	0.371048	0.711144	0.957167	-6.14626	-0.0134931	-1.32974	0.185938	0.718544	-5.75681	-0.00715598	-0.429676	0.667598	0.999939	-6.00549	-0.00971557	-0.590527	0.555077	0.999993	-5.93884
257	ILMN_1654151	COX6C	1345	-0.0688254	-1.51213	0.131702	0.596897	-5.65941	-0.122195	-1.94202	0.0532035	0.520179	-4.63469	-0.0953648	-1.58023	0.116236	0.769097	-5.25763	-0.0940049	-1.18878	0.236474	0.792143	-5.53278	-0.0739429	-1.27361	0.205079	0.733684	-5.82822	0.0989474	0.9157	0.360221	0.999939	-5.69463	0.0156549	0.146655	0.883457	0.999993	-6.09468
258	ILMN_1654165	SLC45A2	51151	0.00396041	0.459015	0.646603	0.924524	-6.68338	-0.0105243	-0.882346	0.378396	0.852321	-6.0886	0.011531	0.960237	0.338537	0.90503	-6.02289	-0.019523	-1.24073	0.216714	0.78043	-5.47237	0.00420673	0.396643	0.692283	0.948787	-6.54853	0.0128335	0.769809	0.44174	0.999939	-5.81149	0.0261205	1.58605	0.113296	0.999993	-4.90924
259	ILMN_1654195	GCC2	9648	-0.00606456	-0.646975	0.518213	0.880052	-6.58047	-0.00424704	-0.327742	0.743368	0.96369	-6.41694	-0.00115095	-0.08458	0.932712	0.994154	-6.4713	-0.0220685	-1.23766	0.217846	0.781986	-5.47601	-0.000175633	-0.0167421	0.986668	0.997425	-6.62625	0.0088594	0.48623	0.626995	0.999939	-5.98085	-0.00878832	-0.488251	0.625564	0.999993	-5.99138
260	ILMN_1654204	DNAJC5B	85479	0.00355443	0.379488	0.704632	0.941927	-6.71641	-0.00239679	-0.185104	0.853291	0.978117	-6.45278	-0.00983779	-0.775112	0.439538	0.93152	-6.18001	0.000275893	0.0165892	0.986787	0.998303	-6.21268	-0.00857272	-0.781506	0.435929	0.8677	-6.32467	0.0204068	1.06914	0.285468	0.999939	-5.54996	-0.00220331	-0.116852	0.90702	0.999993	-6.09843
261	ILMN_1654210	CD1C	911	0.00322451	0.166149	0.868167	0.977412	-6.77409	0.0044705	0.166628	0.867791	0.979963	-6.45596	-0.000465137	-0.0186636	0.985135	0.998118	-6.47464	0.0166019	0.508382	0.611959	0.932097	-6.08793	0.0117316	0.485263	0.628308	0.93237	-6.50989	-0.0124167	-0.266163	0.790212	0.999939	-6.05962	0.0230228	0.499574	0.617572	0.999993	-5.98605
262	ILMN_1654217	MPP2	4355	-0.00868423	-0.988329	0.323901	0.785499	-6.30453	0.0148026	1.21861	0.224085	0.764038	-5.74388	-0.00300263	-0.272648	0.785512	0.98423	-6.43827	0.0310358	2.15071	0.0331597	0.586698	-4.01206	-0.0176037	-1.78849	0.0760324	0.566843	-5.06199	0.00561468	0.33271	0.739479	0.999939	-6.04066	-0.0493008	-2.95729	0.00323539	0.999993	-1.97215
263	ILMN_1654228	PCDHGC3	5098	-0.00291531	-0.332339	0.739899	0.951339	-6.73304	0.0181179	1.49404	0.136367	0.686156	-5.38036	-0.00022142	-0.0187509	0.985066	0.998108	-6.47464	0.0191661	1.23868	0.217471	0.78131	-5.47481	-0.00286237	-0.250689	0.802452	0.973752	-6.59527	-0.0219322	-1.27743	0.201983	0.999939	-5.31798	-0.0116151	-0.684821	0.493742	0.999993	-5.88159
264	ILMN_1654287	ADCY9	115	0.0176007	1.43252	0.153183	0.628327	-5.77463	0.0616829	3.63156	0.000338647	0.119533	-0.166875	0.0161902	0.993438	0.322154	0.901782	-5.99121	0.0617383	2.89109	0.0044313	0.428726	-2.28715	0.0186166	1.26856	0.20687	0.735497	-5.83449	-0.0302996	-0.949629	0.342713	0.999939	-5.66456	-0.0577003	-1.8306	0.0676946	0.999993	-4.51334
265	ILMN_1654318	PTPN23	25930	0.0260717	1.95009	0.0522287	0.428325	-4.91656	0.0209418	1.13307	0.258218	0.784577	-5.84194	0.0138366	0.765791	0.445048	0.932402	-6.18705	0.043903	1.85436	0.0657232	0.634095	-4.56994	0.0197359	1.41808	0.158567	0.692346	-5.63837	0.00680188	0.262267	0.793213	0.999939	-6.0606	-0.00229974	-0.0897623	0.928508	0.999993	-6.10109
266	ILMN_1654319	HAPLN3	145864	0.00169451	0.116893	0.907035	0.985388	-6.781	0.01219	0.608279	0.543528	0.919433	-6.28837	-0.0188633	-1.02588	0.306661	0.895455	-5.95923	0.0274745	1.14032	0.256038	0.805859	-5.58684	-0.00168495	-0.10571	0.915976	0.989133	-6.62085	-0.0229259	-0.524663	0.600027	0.999939	-5.96237	-0.0116453	-0.269776	0.787433	0.999993	-6.07026
267	ILMN_1654322	ATP1B3	483	0.0321766	2.07094	0.0393413	0.383303	-4.67941	0.0137552	0.640396	0.522473	0.912626	-6.26874	0.0566465	2.79166	0.00595216	0.362562	-2.74455	0.0151102	0.568301	0.570711	0.922696	-6.0568	0.039664	2.20613	0.0291356	0.438947	-4.26119	-0.00758837	-0.222497	0.824008	0.999939	-6.06978	0.0420483	1.24803	0.212546	0.999993	-5.36392
268	ILMN_1654324	HEYL	26508	0.0107238	1.24199	0.215349	0.701025	-6.02548	-0.0132268	-1.10809	0.268835	0.79158	-5.86924	0.00359253	0.288613	0.773291	0.98423	-6.43387	-0.00161331	-0.0989124	0.921345	0.992513	-6.20808	0.00515617	0.526436	0.599485	0.922454	-6.4893	0.0256761	1.52525	0.127766	0.999939	-4.9887	0.0237932	1.43075	0.153064	0.999993	-5.13151
269	ILMN_1654331	HOXB4	3214	-0.000394025	-0.0452448	0.963947	0.994252	-6.78675	0.00326608	0.271287	0.786383	0.968925	-6.43351	0.00599167	0.490764	0.624337	0.960694	-6.35649	0.00245777	0.153633	0.878113	0.985397	-6.2014	-0.00188433	-0.184515	0.853898	0.980919	-6.60953	-0.00158097	-0.087892	0.929994	0.999939	-6.08966	-0.0145166	-0.816939	0.414313	0.999993	-5.78716
270	ILMN_1654357	ZNF24	7572	0.0110542	1.14456	0.253432	0.736139	-6.14009	-0.00717235	-0.537191	0.591591	0.935438	-6.32822	0.0204098	1.42556	0.156148	0.808725	-5.48263	-0.0105189	-0.560709	0.575863	0.924274	-6.06093	0.00225956	0.202054	0.840191	0.979689	-6.60617	0.0134893	0.670758	0.502653	0.999939	-5.87932	0.0154152	0.775933	0.438118	0.999993	-5.81824
271	ILMN_1654398	RGL1	23179	-0.0136394	-0.857441	0.391983	0.824725	-6.42388	-0.0192033	-0.873251	0.383324	0.856486	-6.0964	0.0134581	0.574566	0.566477	0.95028	-6.31267	-0.0167944	-0.547189	0.585092	0.926681	-6.06816	-0.00173321	-0.0833683	0.933687	0.989962	-6.62294	0.0303799	0.779681	0.43591	0.999939	-5.80421	-0.000447351	-0.0116219	0.990731	0.999993	-6.10487
272	ILMN_1654402	IL18BP	10068	-0.00687252	-0.712464	0.47681	0.861279	-6.53642	-0.0227176	-1.7036	0.0896391	0.617759	-5.0552	0.00321709	0.22779	0.820131	0.985851	-6.44931	-0.0312297	-1.68755	0.0936514	0.670808	-4.84937	-0.0045332	-0.385989	0.700138	0.949909	-6.55265	0.0117493	0.654172	0.513272	0.999939	-5.88977	0.0238535	1.3444	0.179366	0.999993	-5.24526
273	ILMN_1654411	CCL18	6362	0.00720695	0.84529	0.398718	0.828872	-6.4341	-0.00409636	-0.347543	0.728461	0.960205	-6.41039	0.0118548	1.05071	0.295144	0.890943	-5.93407	0.00712363	0.481845	0.630644	0.937831	-6.10062	-0.00354658	-0.362175	0.717811	0.95556	-6.56146	0.0198287	1.20712	0.2279	0.999939	-5.40088	0.00413225	0.254649	0.799088	0.999993	-6.07404
274	ILMN_1654414	ACSL3	2181	0.0321563	3.22323	0.00142765	0.0879682	-1.7388	0.00192047	0.139248	0.889361	0.983339	-6.46007	0.0337956	2.44419	0.0157198	0.49502	-3.59759	-0.0203792	-1.12481	0.262532	0.807755	-5.60367	0.0322462	2.50683	0.0134179	0.346017	-3.58884	0.0251154	1.21388	0.225308	0.999939	-5.3931	0.0352918	1.72667	0.0847818	0.999993	-4.68844
275	ILMN_1654421	MPHOSPH9	10198	0.00423624	0.332485	0.739788	0.951339	-6.73299	-0.0096639	-0.548657	0.583707	0.933129	-6.32213	0.0037376	0.220065	0.82613	0.986573	-6.45101	-0.0173101	-0.777816	0.437947	0.880808	-5.92084	0.00991889	0.660424	0.510153	0.89277	-6.41077	0.0210484	0.737706	0.461004	0.999939	-5.83449	0.0132987	0.471816	0.637243	0.999993	-5.99889
276	ILMN_1654429	PMCH	5367	-0.00431762	-0.507747	0.612057	0.912851	-6.66005	-0.0101609	-0.864353	0.388183	0.857568	-6.10395	0.00153873	0.126802	0.899273	0.993016	-6.46691	-0.0221289	-1.39168	0.166154	0.738339	-5.28256	-0.00741656	-0.810412	0.419188	0.859869	-6.302	0.0141153	0.883106	0.377561	0.999939	-5.72248	0.00115305	0.073025	0.941812	0.999993	-6.10239
277	ILMN_1654441	OAT	4942	0.0122467	0.445243	0.656511	0.928215	-6.68955	-0.00846548	-0.222632	0.823995	0.973861	-6.44528	0.0318594	0.834891	0.405155	0.921909	-6.1329	-0.0141075	-0.282138	0.778241	0.968633	-6.17433	0.0171552	0.515365	0.607176	0.926232	-6.495	0.0428222	0.769786	0.441754	0.999939	-5.8115	0.0231703	0.42163	0.673458	0.999993	-6.02025
278	ILMN_1654466	PLAC4	191585	0.00182786	0.175151	0.861096	0.976712	-6.77256	-0.00915974	-0.634908	0.526041	0.914637	-6.27217	0.0142832	1.04063	0.299784	0.892469	-5.94435	-0.0430431	-2.39326	0.0179815	0.556504	-3.49815	-0.00745097	-0.569659	0.569894	0.912133	-6.4659	0.0122452	0.564107	0.572908	0.999939	-5.94195	0.00112173	0.0523096	0.958301	0.999993	-6.10363
279	ILMN_1654468	ACRV1	56	-0.00197862	-0.22401	0.822924	0.968719	-6.7629	0.0214791	1.75904	0.0797345	0.598355	-4.9622	-0.00882281	-0.776716	0.438594	0.93152	-6.17879	0.0136828	0.919282	0.359478	0.849044	-5.80533	-0.0057964	-0.537149	0.592085	0.920226	-6.48367	-0.0109568	-0.603805	0.54622	0.999939	-5.9199	-0.0305799	-1.70588	0.0885883	0.999993	-4.72225
280	ILMN_1654479	GML	2765	-0.000244498	-0.0285033	0.977282	0.996542	-6.78736	-0.00867949	-0.731933	0.464862	0.889901	-6.20729	0.00187883	0.155738	0.876456	0.991054	-6.46289	-0.00148855	-0.0941648	0.925108	0.992528	-6.20853	0.00144747	0.139185	0.88952	0.985191	-6.61679	0.00943092	0.532185	0.59481	0.999939	-5.95859	0.0126183	0.720788	0.471343	0.999993	-5.85752
281	ILMN_1654493	WDR74	54663	0.00507408	0.438603	0.661309	0.930546	-6.69245	0.0062209	0.388978	0.697607	0.956873	-6.39544	0.00133391	0.0849629	0.932408	0.994154	-6.47127	0.00345507	0.167949	0.866858	0.984564	-6.19917	0.00847082	0.599337	0.549994	0.905225	-6.44876	0.0109166	0.473335	0.63616	0.999939	-5.98674	0.00120783	0.0530133	0.95774	0.999993	-6.10359
282	ILMN_1654497	ATAD1	84896	-0.0310543	-1.00623	0.315233	0.779002	-6.2869	-0.0698225	-1.63654	0.102925	0.638081	-5.16379	-0.0445141	-1.05891	0.291404	0.889011	-5.92562	-0.0985348	-1.78883	0.0757344	0.646934	-4.68272	-0.0322048	-0.907884	0.365624	0.836681	-6.21954	0.0672147	1.02896	0.303947	0.999939	-5.59	0.0421612	0.653349	0.513801	0.999993	-5.90164
283	ILMN_1654504	CLEC7A	64581	-0.0120466	-1.24728	0.213406	0.700969	-6.01898	0.000264633	0.0198197	0.984202	0.997665	-6.46938	-0.00965801	-0.793793	0.428616	0.927292	-6.16566	0.00578305	0.362738	0.717329	0.958577	-6.14921	-0.014035	-1.09135	0.277141	0.78344	-6.03933	0.00214356	0.110308	0.912205	0.999939	-6.08754	-0.0251735	-1.31134	0.190283	0.999993	-5.28695
284	ILMN_1654516	TMEM120A	83862	-0.040454	-1.31343	0.190185	0.673185	-5.93556	-0.0378179	-0.888176	0.375259	0.850626	-6.08355	-0.0616011	-1.54635	0.124205	0.780378	-5.30884	-0.0148532	-0.284549	0.776397	0.968617	-6.17367	-0.0464732	-1.2261	0.222383	0.748769	-5.88632	-0.0543562	-0.763927	0.445235	0.999939	-5.81577	0.0235182	0.334585	0.738064	0.999993	-6.0516
285	ILMN_1654518	SAP25	100316904	0.0965489	2.36311	0.0188512	0.292348	-4.04929	0.031205	0.552481	0.581089	0.932569	-6.32007	0.0171679	0.287345	0.774259	0.98423	-6.43423	0.0572071	0.730725	0.466129	0.888765	-5.95506	0.0626631	1.26883	0.206773	0.735432	-5.83416	-0.00055236	-0.00639966	0.994896	0.999939	-6.09331	0.0667236	0.782552	0.434223	0.999993	-5.81333
286	ILMN_1654540	SEMA6D	80031	-0.00598201	-0.737013	0.461772	0.856971	-6.51882	0.0133753	1.19203	0.234326	0.770054	-5.77511	0.00415549	0.395574	0.693002	0.974519	-6.39791	0.0314689	2.28615	0.0236974	0.574637	-3.73138	-0.00576844	-0.575262	0.566111	0.911208	-6.46273	-0.0157058	-0.991755	0.321748	0.999939	-5.62571	-0.0191436	-1.22368	0.221592	0.999993	-5.39251
287	ILMN_1654541	ATP6V1G2	534	0.0215491	2.4129	0.0165111	0.275899	-3.93394	-0.00544171	-0.440761	0.659748	0.952132	-6.3744	0.0074521	0.62842	0.53072	0.94777	-6.2809	-0.0068975	-0.443894	0.657782	0.9446	-6.11758	0.0149553	1.28848	0.199874	0.730779	-5.8096	0.0367666	1.74328	0.0818375	0.999939	-4.65128	0.0230227	1.10502	0.26963	0.999993	-5.52383
288	ILMN_1654542	FAM172A	83989	-0.0232664	-0.709736	0.478497	0.861768	-6.53834	-0.0749891	-1.65472	0.0991763	0.63195	-5.13478	-0.0232689	-0.52913	0.597526	0.954758	-6.33728	-0.104397	-1.81173	0.0721016	0.644054	-4.64375	-0.0366604	-0.919364	0.359612	0.831698	-6.20922	0.0795597	1.05718	0.29089	0.999939	-5.56205	0.0339453	0.456598	0.648138	0.999993	-6.00562
289	ILMN_1654543	MED6	10001	0.0028008	0.11276	0.910307	0.985509	-6.78147	0.0319151	0.929451	0.353509	0.840617	-6.0469	0.0330506	0.88727	0.376406	0.915118	-6.08878	0.0391415	0.801919	0.423914	0.873139	-5.90251	0.0349407	1.15085	0.251913	0.768066	-5.97392	-0.0486368	-0.959396	0.337776	0.999939	-5.6557	0.0106859	0.213374	0.831113	0.999993	-6.08324
290	ILMN_1654545	CPSF1	29894	0.0354053	1.46725	0.143504	0.614022	-5.72512	0.0453845	1.36051	0.174835	0.723008	-5.56568	0.0206315	0.607616	0.544395	0.949872	-6.29351	0.0647956	1.45633	0.147467	0.717812	-5.19479	0.0360188	1.24379	0.215822	0.742695	-5.86494	-0.0574168	-0.86191	0.389109	0.999939	-5.74006	-0.068092	-1.03471	0.301255	0.999993	-5.59535
291	ILMN_1654570	TEKT1	83659	-0.00414424	-0.47615	0.634364	0.920317	-6.67544	0.000430345	0.0357662	0.971496	0.996885	-6.46894	-0.00204994	-0.17188	0.863772	0.989458	-6.46029	-0.00928856	-0.594358	0.553201	0.918518	-6.04218	-0.010026	-0.989852	0.32409	0.817056	-6.14305	-0.00826973	-0.467155	0.640572	0.999939	-5.9895	-0.0093928	-0.537112	0.591405	0.999993	-5.96752
292	ILMN_1654571	FCHO1	23149	0.0260676	1.15855	0.247692	0.730126	-6.1242	0.0571796	1.83828	0.0671501	0.561119	-4.82424	-0.00506462	-0.169882	0.86534	0.989468	-6.46063	0.0726937	1.86086	0.0647927	0.633228	-4.55854	0.00734776	0.267009	0.789887	0.970758	-6.59109	-0.0528904	-1.07998	0.280619	0.999939	-5.53891	-0.0397876	-0.822405	0.411199	0.999993	-5.78289
293	ILMN_1654583	CHD1	1105	-0.118039	-2.28676	0.0230057	0.310948	-4.22166	-0.1162	-1.62839	0.10464	0.641627	-5.17669	-0.0975472	-1.38392	0.168513	0.817681	-5.53936	-0.162483	-1.75923	0.0806522	0.651728	-4.73239	-0.115871	-1.90624	0.058832	0.533022	-4.85218	0.0358732	0.319701	0.749315	0.999939	-6.0447	0.0140522	0.12677	0.899168	0.999993	-6.09727
294	ILMN_1654598	IQCA1	79781	-0.0132258	-1.52507	0.128446	0.591139	-5.64011	-0.0243816	-2.0337	0.0429865	0.493605	-4.45876	-0.0279155	-2.39706	0.0178034	0.512014	-3.70533	-0.0361822	-2.37107	0.0190538	0.55771	-3.54727	-0.0227375	-2.36905	0.0193095	0.387359	-3.90667	0.0193817	1.14695	0.251895	0.999939	-5.4681	0.00343105	0.205532	0.837232	0.999993	-6.08481
295	ILMN_1654602	SDHALP1	727956	0.00732863	0.765878	0.444437	0.847903	-6.49736	-0.00118205	-0.0893571	0.928866	0.990198	-6.46566	0.0060755	0.478548	0.632983	0.962206	-6.3623	0.0093312	0.560916	0.575722	0.924274	-6.06082	0.007864	0.692115	0.490102	0.886479	-6.38962	0.00846304	0.479975	0.631434	0.999939	-5.98373	0.00716032	0.411077	0.681174	0.999993	-6.02443
296	ILMN_1654606	ZDHHC22	283576	0.00212106	0.259561	0.795406	0.965823	-6.75438	0.0142724	1.2634	0.207567	0.7529	-5.68973	-0.00446794	-0.385206	0.70065	0.975892	-6.40189	0.0217832	1.43326	0.15394	0.726422	-5.22655	-0.0023264	-0.231025	0.817659	0.976344	-6.59996	0.00153112	0.0991501	0.921055	0.999939	-6.08865	-0.0283508	-1.85844	0.0636345	0.999993	-4.46472
297	ILMN_1654609	TIGA1	114915	-0.0285808	-0.999892	0.318283	0.780894	-6.29318	-0.0298046	-0.754256	0.451371	0.884586	-6.19107	-0.0503469	-1.22996	0.220707	0.856912	-5.73488	-0.018056	-0.336634	0.736881	0.960515	-6.15803	-0.0182462	-0.509841	0.61103	0.927871	-6.4978	0.011215	0.160222	0.872765	0.999939	-6.08112	0.00536634	0.0776066	0.938169	0.999993	-6.10206
298	ILMN_1654612	ZNF589	51385	-0.00535987	-0.267282	0.789462	0.964246	-6.75236	0.0100488	0.362483	0.717283	0.959177	-6.40519	-0.0126749	-0.430091	0.667769	0.969624	-6.38392	0.0448373	1.16111	0.24751	0.800901	-5.56391	0.00461624	0.206691	0.836576	0.979689	-6.60523	-0.0249056	-0.450786	0.652319	0.999939	-5.99665	-0.0217912	-0.399258	0.689857	0.999993	-6.02899
299	ILMN_1654613	THRA	7067	-0.0279288	-2.88176	0.00428135	0.145548	-2.73614	-0.00569877	-0.425346	0.670932	0.954228	-6.38093	-0.0409321	-2.89875	0.00433039	0.345607	-2.46117	-0.0116817	-0.631348	0.528809	0.912557	-6.02031	-0.0263689	-2.24487	0.0264703	0.425515	-4.179	-0.0296368	-1.4944	0.135639	0.999939	-5.03284	-0.00972267	-0.496272	0.619899	0.999993	-5.98762
300	ILMN_1654630	FAM193B	54540	-0.0184478	-1.1001	0.272294	0.7505	-6.18931	-0.00848842	-0.366161	0.71454	0.959003	-6.40388	-0.0271786	-1.19161	0.235363	0.863169	-5.78008	-0.0390782	-1.30756	0.193097	0.765808	-5.39096	-0.0310284	-1.53788	0.126515	0.652014	-5.46597	-0.018812	-0.452261	0.651257	0.999939	-5.99602	0.00146808	0.0357275	0.971512	0.999993	-6.10432
301	ILMN_1654634	FLJ37307	283521	0.00294965	0.345164	0.730247	0.947651	-6.72873	-0.017985	-1.52238	0.129117	0.672841	-5.33883	-0.00333185	-0.282287	0.778127	0.98423	-6.43564	-0.00919456	-0.594502	0.553105	0.918518	-6.0421	-0.00413715	-0.463593	0.643717	0.936925	-6.52005	0.0131585	0.769233	0.442082	0.999939	-5.81191	0.0228578	1.35265	0.176717	0.999993	-5.2347
302	ILMN_1654637	SETD5	55209	0.00737879	0.525881	0.599414	0.909561	-6.65077	0.0157519	0.812069	0.417487	0.870237	-6.14679	-0.00525743	-0.258969	0.796027	0.98423	-6.44185	0.00259773	0.0976533	0.922343	0.992528	-6.2082	0.00864501	0.505763	0.613881	0.928481	-6.49985	-0.0295194	-0.98334	0.325867	0.999939	-5.6336	0.00203733	0.0687001	0.945253	0.999993	-6.10268
303	ILMN_1654653	KLC1	3831	0.0175211	1.86855	0.0627982	0.457011	-5.06875	0.00719218	0.554833	0.579481	0.932569	-6.31879	0.0229898	1.85508	0.0656192	0.701005	-4.8029	0.00514765	0.316996	0.751704	0.962874	-6.16423	0.0236238	2.29587	0.0232878	0.413604	-4.06878	0.00485106	0.243789	0.807484	0.999939	-6.06505	0.0142687	0.725874	0.468221	0.999993	-5.85402
304	ILMN_1654677	RAD9B	144715	-0.00319856	-0.374261	0.708512	0.943113	-6.71836	0.00899478	0.761321	0.447148	0.883149	-6.18583	-0.00872846	-0.730068	0.466529	0.935402	-6.21322	0.00156072	0.099625	0.92078	0.9925	-6.20802	-0.00611215	-0.60158	0.548504	0.904459	-6.44743	0.00311952	0.183529	0.85445	0.999939	-6.0773	-0.0180863	-1.07712	0.281892	0.999993	-5.55277
305	ILMN_1654689	ZNF197	10168	-0.0075862	-0.633265	0.527112	0.882424	-6.58915	-0.0107753	-0.650652	0.51584	0.909686	-6.26226	-0.00914842	-0.576024	0.565494	0.950201	-6.31185	-0.0480528	-2.30903	0.0223572	0.574637	-3.68237	-0.014009	-0.969419	0.334141	0.820594	-6.16273	0.00823126	0.368245	0.712831	0.999939	-6.02881	0.000507314	0.0229745	0.981679	0.999993	-6.10468
306	ILMN_1654690	CECR5	27440	0.0347848	1.67404	0.0953136	0.53284	-5.40621	0.0452982	1.57693	0.116014	0.658893	-5.25673	0.0272809	0.931838	0.352972	0.908309	-6.04915	0.0196833	0.513094	0.608668	0.931198	-6.08561	0.0492584	2.01534	0.0459357	0.497983	-4.64652	-0.0255746	-0.561897	0.574412	0.999939	-5.94313	0.00330023	0.0733992	0.941515	0.999993	-6.10236
307	ILMN_1654691	FKBP3	2287	-0.000935434	-0.0688108	0.945193	0.991438	-6.78542	-0.03488	-1.856	0.0645737	0.554468	-4.79259	-0.0168066	-1.0154	0.311612	0.897993	-5.96967	-0.0345293	-1.59206	0.113553	0.691987	-4.99796	0.00451687	0.257828	0.796949	0.972576	-6.59348	0.0455236	1.62316	0.105122	0.999939	-4.84268	0.015674	0.565723	0.57181	0.999993	-5.9525
308	ILMN_1654696	C15orf48	84419	-0.0125769	-1.42196	0.156224	0.6317	-5.78946	0.0172938	1.41437	0.158439	0.707774	-5.49299	-0.00778422	-0.61974	0.536404	0.948687	-6.28621	0.0308043	1.87164	0.0632746	0.632129	-4.53956	-0.0124527	-1.12906	0.260957	0.773476	-5.99827	-0.0267086	-1.60906	0.108171	0.999939	-4.86427	-0.0331242	-2.02007	0.0438554	0.999993	-4.16816
309	ILMN_1654732	OSR2	116039	0.00819091	0.891546	0.373452	0.813081	-6.3944	0.00416447	0.32789	0.743256	0.96369	-6.41689	0.0155454	1.23691	0.218125	0.85544	-5.72655	0.00483994	0.293896	0.769258	0.96748	-6.17105	0.00575313	0.529617	0.597283	0.921503	-6.48764	0.0106995	0.600629	0.548331	0.999939	-5.92172	-0.00822287	-0.46727	0.64049	0.999993	-6.00093
310	ILMN_1654737	TRIM32	22954	-0.00721668	-0.572937	0.567177	0.898935	-6.62517	0.0388323	2.23007	0.0265876	0.422732	-4.05557	-0.0202122	-1.22463	0.222705	0.857119	-5.74125	0.0451753	2.08886	0.0384713	0.596454	-4.13492	-0.0052232	-0.366071	0.714909	0.955163	-6.56006	-0.0349749	-1.18469	0.236644	0.999939	-5.42633	-0.0476855	-1.63507	0.102601	0.999993	-4.83439
311	ILMN_1654759	WWC2	80014	-0.00966014	-1.08771	0.277721	0.753138	-6.20269	0.000746536	0.0608047	0.951561	0.993861	-6.46776	-0.0070166	-0.546401	0.585631	0.951506	-6.32816	-0.00448633	-0.266621	0.790141	0.970925	-6.17844	-0.00763855	-0.795342	0.427868	0.86345	-6.31392	-0.00961424	-0.557526	0.577393	0.999939	-5.94546	-0.00627668	-0.36845	0.712678	0.999993	-6.04026
312	ILMN_1654778	LSP1	4046	0.084657	2.40787	0.0167353	0.277715	-3.9457	0.071392	1.46885	0.14307	0.692619	-5.41662	0.0650491	1.3577	0.176671	0.82353	-5.57425	0.0951439	1.51552	0.131821	0.703312	-5.11104	0.0809482	1.87534	0.0629947	0.542786	-4.90846	-0.0256655	-0.311504	0.755534	0.999939	-6.04716	0.0653868	0.803347	0.422117	0.999993	-5.79764
313	ILMN_1654812	UNC93B1	81622	0.0374861	1.98063	0.0486759	0.417545	-4.85794	0.0140214	0.535898	0.592483	0.93547	-6.3289	0.0470982	1.7574	0.0809646	0.723327	-4.9725	0.0251327	0.715685	0.475339	0.893365	-5.96554	0.0579332	2.60488	0.0102639	0.323757	-3.35276	0.00231194	0.0480707	0.961677	0.999939	-6.09223	0.0661176	1.39162	0.164594	0.999993	-5.18393
314	ILMN_1654851	FAM134A	79137	0.0205082	0.798884	0.42508	0.839635	-6.47182	-0.0190926	-0.537996	0.591035	0.935438	-6.3278	0.0183014	0.522629	0.602031	0.956242	-6.34064	0.026347	0.574193	0.566728	0.921724	-6.05355	0.0237848	0.843429	0.400541	0.852643	-6.2751	0.0187395	0.274933	0.78347	0.999939	-6.05736	0.0209932	0.311779	0.755326	0.999993	-6.05862
315	ILMN_1654861	ACO2	50	0.0704506	3.14323	0.00186257	0.102999	-1.98175	0.0429064	1.38475	0.167304	0.713673	-5.53331	0.0815716	2.66384	0.00860143	0.391739	-3.07029	0.0531834	1.32545	0.187111	0.76227	-5.36846	0.0826316	3.02314	0.00301574	0.229745	-2.25566	-0.00750833	-0.159481	0.873348	0.999939	-6.08123	0.0313171	0.673358	0.500999	0.999993	-5.889
316	ILMN_1654864	BROX	148362	0.0114839	1.32913	0.18496	0.664499	-5.91513	0.020318	1.70104	0.0901194	0.618586	-5.05943	0.0184856	1.56209	0.120451	0.776063	-5.28518	0.0168711	1.08801	0.278399	0.815143	-5.64271	0.0188314	1.86179	0.0648967	0.548985	-4.93287	-0.0185591	-1.09757	0.272866	0.999939	-5.52072	0.00274572	0.164374	0.869497	0.999993	-6.09206
317	ILMN_1654866	RANBP2	5903	-0.0254908	-2.08519	0.0380177	0.379162	-4.65054	-0.0114983	-0.680382	0.496862	0.902602	-6.2429	-0.0212947	-1.2438	0.215585	0.854325	-5.71823	-0.0247392	-1.10276	0.271962	0.810947	-5.62722	-0.0212104	-1.48836	0.139084	0.671115	-5.53887	0.00461777	0.168733	0.866068	0.999939	-6.07978	-0.0150149	-0.555377	0.57886	0.999993	-5.95802
318	ILMN_1654893	SCAMP2	10066	-0.00107456	-0.0531318	0.957667	0.993426	-6.78637	0.0138383	0.494951	0.621049	0.944208	-6.34957	-0.0202652	-0.759481	0.4488	0.932402	-6.19176	0.0321157	0.918547	0.359861	0.849044	-5.80598	0.0131041	0.547427	0.585027	0.917443	-6.47816	-0.0405687	-0.908287	0.36412	0.999939	-5.70105	0.015937	0.361191	0.718094	0.999993	-6.04278
319	ILMN_1654915	MLLT4	4301	0.0397716	1.49651	0.13572	0.603376	-5.6825	0.00141237	0.0384427	0.969364	0.996885	-6.46884	0.00246127	0.0698948	0.944374	0.994525	-6.47241	0.000224598	0.00486753	0.996123	0.999017	-6.2128	0.0334047	1.04741	0.296857	0.797362	-6.08545	0.0190636	0.215346	0.829576	0.999939	-6.07126	0.0456353	0.521833	0.601994	0.999993	-5.97522
320	ILMN_1654939	TMED2	10959	-0.0431831	-1.18056	0.238845	0.723827	-6.09882	-0.0803474	-1.58892	0.113281	0.653333	-5.23831	-0.0482228	-0.961299	0.338005	0.90503	-6.02189	-0.112985	-1.71887	0.0877761	0.662265	-4.79883	-0.0554552	-1.30621	0.193794	0.723644	-5.78711	0.0601585	0.790283	0.4297	0.999939	-5.7963	0.0414256	0.550876	0.58194	0.999993	-5.96039
321	ILMN_1654945	DNMT3A	1788	0.0330003	2.57651	0.010527	0.225328	-3.53884	0.00186631	0.105403	0.916136	0.987338	-6.46412	0.0188997	1.08858	0.278147	0.882466	-5.89454	0.011664	0.51271	0.608936	0.931324	-6.0858	0.0284148	1.87564	0.0629525	0.542786	-4.90791	0.0336511	1.27394	0.203216	0.999939	-5.32221	0.0264989	1.0155	0.310311	0.999993	-5.61408
322	ILMN_1654979	EPHA6	285220	-0.00929372	-0.98732	0.324394	0.785519	-6.30551	-0.0115141	-0.884823	0.377061	0.851363	-6.08646	-0.00646029	-0.501919	0.616488	0.958028	-6.35105	-0.00422994	-0.250803	0.802322	0.974013	-6.1824	-0.0183671	-1.5734	0.118063	0.638094	-5.41226	0.00486272	0.26532	0.790861	0.999939	-6.05984	0.00474227	0.261924	0.793477	0.999993	-6.07225
323	ILMN_1654998	SMEK1	55671	0.00182591	0.197896	0.843279	0.973368	-6.76836	-0.016891	-1.32425	0.18657	0.733754	-5.61305	0.012525	0.984112	0.326703	0.90258	-6.00022	-0.021968	-1.31726	0.189832	0.764987	-5.37879	-0.000349641	-0.0319155	0.974588	0.995821	-6.62588	0.0215138	1.189	0.234947	0.999939	-5.42148	0.0155034	0.867343	0.386128	0.999993	-5.74676
324	ILMN_1655026	LOC647979	647979	-0.00538087	-0.569183	0.569718	0.899866	-6.62729	-0.00235227	-0.179988	0.857301	0.978142	-6.45369	-0.0013433	-0.10046	0.920118	0.993016	-6.46985	0.00840262	0.47957	0.632257	0.937838	-6.10167	-0.0033287	-0.296427	0.767378	0.968589	-6.58289	-0.00253394	-0.139289	0.889272	0.999939	-6.0841	-0.00688877	-0.383319	0.70163	0.999993	-6.03494
325	ILMN_1655039	SLC27A4	10999	-0.00602862	-0.590784	0.555173	0.894814	-6.61489	0.00644657	0.456979	0.648064	0.94852	-6.36727	-0.00193816	-0.137523	0.890809	0.993016	-6.46552	0.00171705	0.092979	0.926049	0.992528	-6.20863	-0.00501384	-0.425147	0.671434	0.944301	-6.53694	-0.0215327	-1.11269	0.266322	0.999939	-5.50485	-0.00420519	-0.219969	0.825976	0.999993	-6.08188
326	ILMN_1655068	TOM1L2	146691	0.00798275	0.547547	0.584468	0.904894	-6.63925	0.0138824	0.688797	0.491559	0.900838	-6.23727	-0.00186233	-0.0934241	0.925696	0.99306	-6.47052	0.0174567	0.668315	0.504997	0.905718	-5.99714	0.000856218	0.048988	0.961004	0.994835	-6.6252	-0.0156045	-0.464341	0.642585	0.999939	-5.99075	-0.013025	-0.392344	0.694955	0.999993	-6.0316
327	ILMN_1655077	PRDM1	639	-0.00359483	-0.102944	0.918086	0.986722	-6.78251	-0.0117801	-0.244022	0.807404	0.971638	-6.44039	0.00244798	0.0508282	0.959533	0.996167	-6.47355	-0.0285134	-0.451819	0.652076	0.944529	-6.11416	-0.0131043	-0.320193	0.749337	0.963943	-6.57564	0.0653401	0.753508	0.451463	0.999939	-5.82329	-0.0208661	-0.243584	0.807643	0.999993	-6.07666
328	ILMN_1655114	ABR	29	0.0245641	2.13972	0.0332986	0.363337	-4.53827	0.00867948	0.546899	0.584912	0.933819	-6.32307	0.0198514	1.39304	0.165745	0.814468	-5.52709	0.021732	1.16383	0.246408	0.800519	-5.56088	0.0268493	1.91914	0.0571639	0.527548	-4.82842	-0.0174546	-0.631756	0.527806	0.999939	-5.90348	0.0216617	0.793658	0.427733	0.999993	-5.805
329	ILMN_1655136	FLJ31813	326332	0.00446516	0.508237	0.611714	0.912851	-6.6598	-0.000930837	-0.0766408	0.938968	0.991116	-6.46669	0.00682248	0.557549	0.578014	0.951258	-6.32213	-0.00232838	-0.145215	0.884743	0.986439	-6.20262	-0.00181545	-0.180696	0.856888	0.981467	-6.61022	-9.47859e-05	-0.00542912	0.99567	0.999939	-6.09332	0.0105136	0.609589	0.542383	0.999993	-5.92795
330	ILMN_1655137	ZCCHC11	23318	0.0340765	1.5071	0.132987	0.599156	-5.66687	0.0703581	2.25091	0.0252184	0.416414	-4.0107	0.0397193	1.26447	0.208094	0.846773	-5.69301	0.0709451	1.72364	0.0869081	0.661993	-4.79105	0.029729	1.11608	0.26645	0.777624	-6.01255	0.00814034	0.152349	0.878967	0.999939	-6.08229	-0.037468	-0.709836	0.478103	0.999993	-5.86498
331	ILMN_1655154	PTBP1	5725	0.0690816	3.18939	0.00159867	0.0963763	-1.84227	0.0570601	1.90561	0.0577922	0.537105	-4.70237	0.059848	1.87218	0.0632002	0.696865	-4.77232	0.09205	2.19754	0.0295714	0.586698	-3.91681	0.0664875	2.67693	0.00839019	0.310462	-3.17411	0.00589628	0.138531	0.889871	0.999939	-6.0842	-0.0102358	-0.243439	0.807755	0.999993	-6.0767
332	ILMN_1655155	PRPS1L1	221823	0.000894508	0.103811	0.917399	0.986722	-6.78243	-0.00963835	-0.809131	0.419172	0.871411	-6.14912	-0.00423563	-0.341026	0.733578	0.981655	-6.41765	-0.00824459	-0.50659	0.613213	0.932247	-6.08881	-0.00145913	-0.137082	0.891178	0.985239	-6.61708	0.0219863	1.36513	0.172764	0.999939	-5.20806	-0.00465433	-0.292536	0.769986	0.999993	-6.06416
333	ILMN_1655165	RNF138	51444	-0.0269957	-0.901615	0.368087	0.811822	-6.38548	-0.0545678	-1.31832	0.188544	0.73705	-5.62068	-0.021351	-0.537424	0.5918	0.953434	-6.33294	-0.0578174	-1.11065	0.268563	0.809715	-5.61885	-0.0298179	-0.891735	0.374186	0.839902	-6.23384	0.0600342	0.906845	0.364882	0.999939	-5.70229	0.0178706	0.273258	0.784757	0.999993	-6.06936
334	ILMN_1655167	ZNF502	91392	-0.018202	-1.96282	0.0507223	0.424027	-4.89224	-0.011363	-0.886365	0.376232	0.850626	-6.08512	-0.0170643	-1.3234	0.18779	0.83142	-5.61891	0.00930404	0.550668	0.58271	0.926235	-6.06632	-0.0144253	-1.41175	0.160419	0.694752	-5.6471	-0.0132279	-0.651437	0.515034	0.999939	-5.89147	-0.000696217	-0.0347078	0.972325	0.999993	-6.10436
335	ILMN_1655177	PI4KA	5297	0.0860927	3.63058	0.000339875	0.0426625	-0.41513	0.0941908	2.87326	0.00439448	0.232339	-2.48732	0.0753306	2.25352	0.0257294	0.558582	-4.02148	0.115941	2.64693	0.00902217	0.484902	-2.90686	0.0927497	3.41751	0.000844706	0.137771	-1.09291	-0.0315421	-0.605035	0.545403	0.999939	-5.91919	-0.0170174	-0.330431	0.741198	0.999993	-6.05292
336	ILMN_1655191	CASZ1	54897	0.0434593	2.35985	0.0190141	0.292348	-4.05676	0.0385625	1.51469	0.131052	0.676869	-5.35016	0.0645412	2.72273	0.00727084	0.376807	-2.92192	0.0307027	0.988467	0.324574	0.833458	-5.74191	0.0522075	2.40867	0.0174166	0.373276	-3.81695	-0.0253266	-0.566036	0.571598	0.999939	-5.94091	-0.00365944	-0.0827905	0.934048	0.999993	-6.10167
337	ILMN_1655194	PHF17	79960	0.0396248	2.39957	0.0171112	0.278973	-3.96506	0.0575087	2.51916	0.0123574	0.33523	-3.39723	0.0396906	1.75707	0.0810212	0.723327	-4.97306	0.0672294	2.27132	0.0246029	0.574637	-3.76289	0.0354428	1.7952	0.0749513	0.5637	-5.05037	-0.0292981	-0.797807	0.425323	0.999939	-5.79062	-0.00891524	-0.245748	0.805968	0.999993	-6.07616
338	ILMN_1655206	ZBTB34	403341	-0.0648444	-1.79354	0.0740365	0.481967	-5.20317	-0.0277122	-0.554456	0.579738	0.932569	-6.319	-0.0501709	-1.00238	0.317836	0.901328	-5.9825	-0.0389842	-0.594408	0.553168	0.918518	-6.04215	-0.0761925	-1.82783	0.0698736	0.555805	-4.9933	-0.0420716	-0.531583	0.595227	0.999939	-5.9589	-0.0246418	-0.315177	0.752745	0.999993	-6.05761
339	ILMN_1655225	C19orf25	148223	0.00312616	0.185211	0.853206	0.975762	-6.77077	0.00637591	0.273247	0.784878	0.968779	-6.43298	-0.0189285	-0.806446	0.421309	0.924849	-6.15575	0.0388288	1.2625	0.208801	0.776267	-5.44631	0.00484523	0.259009	0.796039	0.972514	-6.59317	-0.00905174	-0.237436	0.812406	0.999939	-6.06651	-0.0173317	-0.460207	0.645548	0.999993	-6.00405
340	ILMN_1655241	PURG	29942	-0.00286663	-0.353431	0.724049	0.946204	-6.72587	0.00118259	0.105469	0.916084	0.987338	-6.46412	-0.00379137	-0.333332	0.739366	0.981655	-6.4202	-0.00830833	-0.557458	0.578076	0.924943	-6.06269	-0.00555577	-0.543046	0.588031	0.918675	-6.48052	-0.000110093	-0.00697395	0.994438	0.999939	-6.09331	-0.0150844	-0.967267	0.333831	0.999993	-5.65956
341	ILMN_1655245	MDM1	56890	0.00302402	0.317325	0.751249	0.954127	-6.73787	-0.0207857	-1.57777	0.115822	0.658893	-5.25545	0.0110442	0.870562	0.385435	0.918296	-6.10314	-0.0313713	-1.88718	0.0611383	0.629988	-4.512	0.00112553	0.101302	0.919468	0.989133	-6.6213	0.0192581	1.01688	0.309653	0.999939	-5.60174	0.0210182	1.12344	0.261734	0.999993	-5.50431
342	ILMN_1655261	ERP27	121506	0.0286189	1.56348	0.119143	0.575617	-5.58184	-0.0120126	-0.474716	0.635384	0.945536	-6.35917	0.0249787	0.99828	0.31981	0.901782	-5.9865	-0.0226058	-0.689476	0.491628	0.898265	-5.98329	0.0273151	1.24161	0.216622	0.743512	-5.86759	0.0580108	1.19696	0.231833	0.999939	-5.41247	0.0336992	0.703866	0.481811	0.999993	-5.869
343	ILMN_1655283	INPP4A	3631	0.00394794	0.462648	0.644	0.924011	-6.68172	0.0118991	1.00868	0.314058	0.823894	-5.97193	-0.00374948	-0.311976	0.755508	0.98423	-6.42697	0.00656534	0.416893	0.677374	0.951341	-6.12881	0.00105862	0.104764	0.916725	0.989133	-6.62095	0.00262513	0.153034	0.878427	0.999939	-6.08219	-0.0106493	-0.628435	0.529977	0.999993	-5.91684
344	ILMN_1655311	C15orf61	145853	-0.0183578	-1.23502	0.217926	0.702934	-6.03398	-0.0205232	-0.998745	0.318837	0.826602	-5.98166	-0.0294348	-1.43024	0.154803	0.807216	-5.47615	-0.0162828	-0.603805	0.546918	0.918196	-6.03672	-0.0217223	-1.2646	0.208281	0.736647	-5.8394	0.0180833	0.542404	0.587758	0.999939	-5.95337	-0.00958886	-0.291146	0.771048	0.999993	-6.06455
345	ILMN_1655329	RIOK2	55781	0.00125097	0.0445937	0.964465	0.994306	-6.78678	-0.0657146	-1.69452	0.0913519	0.621119	-5.07015	0.0235521	0.617287	0.538016	0.948687	-6.2877	-0.0656822	-1.31378	0.191	0.765278	-5.38317	0.0155084	0.43416	0.664893	0.942939	-6.53311	0.0989922	1.72795	0.0845527	0.999939	-4.67646	0.0516677	0.912952	0.361663	0.999993	-5.70814
346	ILMN_1655340	RNF181	51255	-0.0841723	-3.10375	0.00211968	0.107981	-2.09957	-0.0624385	-1.66543	0.097019	0.630483	-5.11753	-0.0410279	-1.05841	0.291631	0.889011	-5.92614	-0.00183091	-0.0360462	0.971295	0.996464	-6.21219	-0.0362596	-1.1442	0.254648	0.770181	-5.9814	-0.0600652	-0.9865	0.324317	0.999939	-5.63065	0.00571272	0.0949767	0.924368	0.999993	-6.10063
347	ILMN_1655341	PLAC8L1	153770	0.00931604	1.16367	0.245613	0.72869	-6.11834	0.0095634	0.864108	0.388317	0.857568	-6.10416	0.0114027	0.930798	0.353508	0.908863	-6.05009	0.0113235	0.705417	0.481684	0.896679	-5.97258	0.0103376	1.10883	0.269555	0.779402	-6.02047	-0.00256492	-0.171892	0.863585	0.999939	-6.07927	-0.00175226	-0.118873	0.905419	0.999993	-6.0982
348	ILMN_1655348	GPR1	2825	-0.0131064	-1.55165	0.121949	0.581027	-5.59993	0.0137686	1.17912	0.239419	0.773553	-5.79003	-0.0163662	-1.43996	0.152038	0.803584	-5.46263	-0.00140452	-0.0943081	0.924995	0.992528	-6.20851	-0.0165737	-1.6637	0.0985861	0.607806	-5.27042	-0.029573	-1.83303	0.0673329	0.999939	-4.49946	-0.0252844	-1.58645	0.113206	0.999993	-4.90865
349	ILMN_1655374	SELV	348303	-0.00169251	-0.181358	0.856227	0.976184	-6.77147	-0.00521071	-0.403886	0.686625	0.955053	-6.38965	-0.00593778	-0.464064	0.643299	0.962994	-6.369	-0.020504	-1.22295	0.223335	0.785287	-5.49332	-0.00526011	-0.468493	0.640219	0.936259	-6.51779	-0.00562918	-0.316434	0.751792	0.999939	-6.04569	0.00562798	0.32025	0.748899	0.999993	-6.05607
350	ILMN_1655377	MRPS22	56945	-0.0726477	-2.18926	0.0294581	0.3444	-4.43387	-0.133091	-2.90121	0.00403209	0.228055	-2.41071	-0.0431878	-0.967016	0.335149	0.90503	-6.01651	-0.128071	-2.18848	0.0302386	0.586698	-3.93541	-0.0565686	-1.39642	0.164974	0.699589	-5.66809	0.0733516	0.958232	0.338362	0.999939	-5.65676	0.0487787	0.645046	0.519164	0.999993	-5.90677
351	ILMN_1655380	STRC	161497	0.0046752	0.583125	0.56031	0.896732	-6.61934	-0.00137992	-0.124501	0.901014	0.985322	-6.46197	0.0168059	1.55894	0.121194	0.776113	-5.28993	-0.0218088	-1.5439	0.124796	0.697005	-5.06974	0.00308155	0.337522	0.736269	0.960485	-6.57	-0.00966071	-0.596585	0.551027	0.999939	-5.92402	0.00600348	0.375289	0.707589	0.999993	-6.03784
352	ILMN_1655387	PRDM16	63976	-0.00969106	-1.11844	0.264402	0.744382	-6.16925	-0.00191845	-0.160157	0.87288	0.98086	-6.457	-0.00757879	-0.64017	0.523074	0.946726	-6.27359	-0.00713312	-0.459825	0.646332	0.942753	-6.11063	-0.00960339	-0.915522	0.361617	0.834347	-6.21269	-0.00879043	-0.516146	0.605957	0.999939	-5.96659	-0.00757783	-0.450409	0.652591	0.999993	-6.00829
353	ILMN_1655403	ERI2	112479	-0.00118708	-0.143444	0.886049	0.980965	-6.77757	-0.0130145	-1.13759	0.256327	0.784234	-5.83693	0.00179139	0.156123	0.876154	0.991054	-6.46283	-0.00791719	-0.526578	0.599293	0.929155	-6.07884	-0.00524027	-0.490676	0.624485	0.93176	-6.50728	0.0134658	0.843352	0.399394	0.999939	-5.7551	0.00343657	0.217872	0.827609	0.999993	-6.08232
354	ILMN_1655404	FAM115C	285966	-0.00429364	-0.46661	0.641166	0.922976	-6.6799	0.00313874	0.246741	0.805302	0.971515	-6.43974	0.0206317	1.70241	0.090826	0.732944	-5.06411	-0.00570204	-0.359068	0.720068	0.958767	-6.15049	-0.000251906	-0.0230328	0.981659	0.997095	-6.62612	-0.00972801	-0.541236	0.588561	0.999939	-5.95397	0.00258174	0.145404	0.884445	0.999993	-6.09486
355	ILMN_1655405	SCARF2	91179	0.00516654	0.527823	0.598068	0.909561	-6.64975	0.0079842	0.590034	0.555675	0.924002	-6.29907	-0.00958596	-0.710367	0.478619	0.939354	-6.22712	0.00468304	0.264846	0.791505	0.971527	-6.1789	-0.00760943	-0.684959	0.494592	0.887873	-6.39449	0.006036	0.28538	0.775459	0.999939	-6.05458	-0.00916368	-0.438575	0.66114	0.999993	-6.0133
356	ILMN_1655414	TNFSF14	8740	-0.0278298	-1.02828	0.304766	0.772098	-6.26476	-0.0411228	-1.09911	0.272728	0.793851	-5.87892	-0.0435306	-1.20872	0.228741	0.858143	-5.76009	-0.0180105	-0.381659	0.703274	0.955796	-6.1424	-0.0322135	-1.01901	0.310097	0.809028	-6.11428	-0.00483234	-0.0674445	0.946252	0.999939	-6.09117	0.0283126	0.400008	0.689304	0.999993	-6.02871
357	ILMN_1655418	CAPNS1	826	0.0806467	2.71956	0.00697283	0.185794	-3.17323	0.0852013	2.07833	0.0386497	0.476521	-4.37028	0.066329	1.65347	0.100403	0.742703	-5.14329	0.154868	2.94625	0.00374993	0.428726	-2.14041	0.0735365	2.09845	0.0378051	0.468432	-4.48266	-0.0287511	-0.416823	0.676969	0.999939	-6.01067	0.00792072	0.116242	0.907503	0.999993	-6.09849
358	ILMN_1655422	RPL17	6139	-0.0485715	-1.05493	0.292427	0.764241	-6.23735	-0.0853091	-1.34028	0.181313	0.72906	-5.59227	-0.0386145	-0.622511	0.534585	0.948687	-6.28452	-0.0795627	-0.978866	0.32928	0.835538	-5.75098	-0.0315097	-0.557192	0.578357	0.914452	-6.47284	0.0756711	0.726026	0.468128	0.999939	-5.84262	0.0296011	0.287494	0.773841	0.999993	-6.06556
359	ILMN_1655426	KLK3	354	0.00968346	0.91808	0.359419	0.806249	-6.37068	-0.0235968	-1.6183	0.106798	0.644557	-5.19259	0.0154093	1.02573	0.306731	0.895455	-5.95938	-0.038313	-1.94631	0.0535546	0.614777	-4.4052	-0.000891823	-0.0669436	0.94673	0.991611	-6.62417	0.043493	2.1672	0.0306435	0.999939	-3.86814	0.0223056	1.1251	0.261031	0.999993	-5.50254
360	ILMN_1655429	TNFAIP1	7126	-0.00344256	-0.239805	0.810668	0.968719	-6.75927	-0.0257003	-1.29501	0.196454	0.74591	-5.65034	0.00121328	0.0601132	0.952148	0.995253	-6.47304	-0.0203708	-0.770251	0.442407	0.882875	-5.92648	-0.0105383	-0.597822	0.551002	0.905293	-6.44966	0.0317248	1.06237	0.288527	0.999939	-5.55682	0.0267659	0.907318	0.364631	0.999993	-5.71301
361	ILMN_1655433	BCKDHB	594	-0.0179753	-1.70669	0.0890613	0.516494	-5.35209	-0.00855442	-0.587524	0.557356	0.924895	-6.30051	-0.00541849	-0.383499	0.701913	0.975892	-6.40254	-0.0324408	-1.75225	0.0818496	0.652927	-4.74399	-0.00647437	-0.529352	0.597467	0.921503	-6.48778	-0.014393	-0.722856	0.470072	0.999939	-5.8448	0.00750525	0.381562	0.702932	0.999993	-6.03558
362	ILMN_1655446	XKR6	286046	-0.0104485	-1.02465	0.306469	0.774339	-6.26843	-0.0147858	-1.04888	0.295197	0.811648	-5.93155	-0.0194072	-1.25603	0.211131	0.849062	-5.70337	-0.025913	-1.27988	0.202634	0.770752	-5.42518	-0.0108072	-0.948275	0.344753	0.824985	-6.18266	0.00758871	0.383273	0.701664	0.999939	-6.02344	0.00298077	0.152394	0.878931	0.999993	-6.09387
363	ILMN_1655469	TSPAN3	10099	0.018182	0.916286	0.360357	0.806249	-6.3723	0.0414302	1.5103	0.132169	0.680014	-5.35662	0.0496216	1.78196	0.0768525	0.718311	-4.93067	0.0380477	1.04273	0.29881	0.82306	-5.68899	0.0179143	0.740875	0.460109	0.876455	-6.35516	-0.0164231	-0.325124	0.745209	0.999939	-6.04303	-0.0184439	-0.369612	0.711812	0.999993	-6.03985
364	ILMN_1655474	RNASE9	390443	0.00535995	0.559501	0.576297	0.902713	-6.6327	0.00334818	0.252817	0.800608	0.97078	-6.43825	0.0126875	0.994355	0.32171	0.901782	-5.99032	0.0139702	0.835579	0.404769	0.867396	-5.87598	0.00185703	0.158247	0.874508	0.984033	-6.61399	0.00752492	0.404406	0.68607	0.999939	-6.01552	-0.00743523	-0.404492	0.686007	0.999993	-6.02699
365	ILMN_1655482	TRIM27	5987	-0.0123392	-0.82138	0.412175	0.835516	-6.4538	-0.000610935	-0.0294177	0.976554	0.997294	-6.46914	-0.00269186	-0.137854	0.890547	0.993016	-6.46547	0.0196894	0.769515	0.442842	0.882875	-5.92703	-0.00819267	-0.471659	0.637963	0.936218	-6.51632	-0.0344234	-0.96823	0.33335	0.999939	-5.64761	0.00308903	0.087952	0.929946	0.999993	-6.10125
366	ILMN_1655498	FAM57B	83723	-0.00210484	-0.20421	0.838347	0.972456	-6.7671	-0.00899897	-0.631551	0.52823	0.914848	-6.27425	-0.0114733	-0.820129	0.413491	0.921926	-6.14486	0.00152515	0.0832	0.933807	0.994498	-6.20947	0.00130893	0.109405	0.91305	0.988796	-6.62046	0.00593753	0.30241	0.762453	0.999939	-6.04982	-0.00870906	-0.449015	0.653595	0.999993	-6.00889
367	ILMN_1655504	IFT81	28981	-0.00310441	-0.322416	0.747394	0.952869	-6.73625	0.00413811	0.310883	0.756136	0.966884	-6.42221	-0.00599151	-0.454518	0.650137	0.964967	-6.37331	-0.00673508	-0.389919	0.69717	0.954228	-6.13932	-0.0065329	-0.571406	0.568713	0.911508	-6.46491	0.0127022	0.736284	0.461868	0.999939	-5.83549	-0.0192463	-1.12932	0.259252	0.999993	-5.49803
368	ILMN_1655509	ASAH1	427	0.00557666	0.60952	0.542707	0.889164	-6.60376	0.0106759	0.844062	0.399403	0.861	-6.12089	0.00755884	0.604704	0.546322	0.949872	-6.29524	0.00383074	0.233877	0.815411	0.97682	-6.18637	-0.000696653	-0.0626461	0.950145	0.992114	-6.62444	0.0142029	0.805332	0.420972	0.999939	-5.78489	-0.0173716	-0.997102	0.319148	0.999993	-5.63169
369	ILMN_1655519	FAM90A14	645651	-0.0107946	-1.18428	0.237371	0.72189	-6.09448	-0.00314013	-0.249204	0.803398	0.971383	-6.43914	-0.00578832	-0.449564	0.653697	0.965852	-6.37551	-0.00468351	-0.277605	0.781712	0.96938	-6.17555	-0.00592188	-0.523733	0.601358	0.923471	-6.4907	-0.00236776	-0.139729	0.888924	0.999939	-6.08404	-0.00530778	-0.317076	0.751305	0.999993	-6.05704
370	ILMN_1655521	DMRTA1	63951	-0.0237395	-2.54451	0.0115159	0.23432	-3.61805	0.0133104	1.03201	0.303018	0.816014	-5.94869	-0.0266278	-2.00966	0.0463259	0.656619	-4.5167	0.0190442	1.0969	0.274505	0.811842	-5.63339	-0.0202919	-1.70136	0.0912718	0.595049	-5.20904	-0.0345689	-1.98553	0.0475767	0.999939	-4.22425	-0.0299382	-1.74066	0.0822955	0.999993	-4.66545
371	ILMN_1655525	FLCN	201163	-0.00365207	-0.154852	0.877057	0.97944	-6.77588	-0.0546413	-1.67593	0.0949414	0.626464	-5.10052	-0.0087298	-0.259784	0.7954	0.98423	-6.44164	-0.033428	-0.759165	0.448988	0.884478	-5.93465	0.0134661	0.481293	0.63112	0.932952	-6.51178	0.0630748	0.720915	0.471265	0.999939	-5.84613	0.0730344	0.844998	0.398475	0.999993	-5.76497
372	ILMN_1655537	ING1	3621	-0.0114927	-1.11148	0.267377	0.747112	-6.1769	0.0168213	1.17679	0.240346	0.775218	-5.79271	-0.0301493	-2.19693	0.0296165	0.589775	-4.14113	0.00504018	0.280286	0.779658	0.968633	-6.17483	-0.0215688	-1.85297	0.0661592	0.550597	-4.94866	-0.0111635	-0.527648	0.597954	0.999939	-5.96088	-0.0424863	-2.03279	0.0425479	0.999993	-4.14378
373	ILMN_1655545	ZMYND12	84217	0.00439109	0.439178	0.660894	0.930455	-6.6922	0.0234827	1.69892	0.0905172	0.618589	-5.06291	0.0161526	1.15629	0.249469	0.868841	-5.82047	0.0342836	1.87295	0.0630918	0.632129	-4.53724	0.00931326	0.748727	0.455377	0.874687	-6.3494	-0.0257334	-1.32171	0.186807	0.999939	-5.26339	-0.021587	-1.12236	0.262195	0.999993	-5.50547
374	ILMN_1655557	INTS6	26512	-0.0213004	-0.792702	0.428667	0.84071	-6.47669	-0.0822775	-2.21493	0.0276232	0.427879	-4.08795	-0.0261752	-0.735992	0.462927	0.935013	-6.20897	-0.093771	-2.01219	0.0460557	0.600826	-4.28253	-0.0250249	-0.7602	0.448515	0.872679	-6.34086	0.114304	1.6248	0.104772	0.999939	-4.84017	0.055383	0.79692	0.425837	0.999993	-5.80253
375	ILMN_1655563	CTIF	9811	0.0193413	1.49569	0.135936	0.603376	-5.68371	0.0017086	0.0955767	0.92393	0.989145	-6.46509	0.0182727	1.02623	0.306497	0.895455	-5.95888	0.00556893	0.238687	0.811686	0.976447	-6.18527	0.00866246	0.544659	0.586923	0.918049	-6.47966	0.0203533	0.718788	0.472573	0.999939	-5.84759	0.00323877	0.115783	0.907866	0.999993	-6.09854
376	ILMN_1655572	C6orf59	79992	-0.00997016	-0.474867	0.635277	0.921034	-6.67605	-0.0284078	-0.978734	0.328612	0.828137	-6.00098	-0.0254336	-0.870245	0.385608	0.918296	-6.10341	0.00204412	0.0533774	0.957505	0.995737	-6.21144	0.0109144	0.44024	0.660496	0.942385	-6.53049	-0.0307905	-0.542931	0.587394	0.999939	-5.9531	0.0466626	0.832906	0.405255	0.999993	-5.77462
377	ILMN_1655595	SERPINE2	5270	0.0201331	1.64488	0.10119	0.542912	-5.45366	-0.00620608	-0.366774	0.714083	0.959003	-6.40366	0.0212178	1.232	0.219946	0.856085	-5.73244	-0.00143281	-0.0634918	0.949463	0.994991	-6.21087	0.016326	1.11656	0.266246	0.777624	-6.01203	0.0439589	0.992536	0.321368	0.999939	-5.62497	0.0200249	0.457687	0.647356	0.999993	-6.00515
378	ILMN_1655608	KLHL18	23276	0.0205502	1.33148	0.184187	0.663436	-5.91205	0.031094	1.45731	0.146225	0.69722	-5.43303	0.0352467	1.78971	0.0755921	0.715974	-4.91737	0.0506321	1.96203	0.0516772	0.609077	-4.37627	0.0282143	1.46493	0.14536	0.676374	-5.57255	-0.0107163	-0.324998	0.745305	0.999939	-6.04307	-0.0201316	-0.618037	0.536804	0.999993	-5.92301
379	ILMN_1655611	TSHZ2	128553	0.0146749	0.705912	0.480868	0.862045	-6.54102	0.0568806	1.97923	0.0488343	0.510279	-4.56424	-0.0140831	-0.472195	0.637498	0.96277	-6.36526	0.0666013	1.70421	0.0904886	0.665419	-4.82261	0.00255731	0.106366	0.915456	0.989133	-6.62078	-0.0549205	-0.789014	0.43044	0.999939	-5.79726	-0.0589532	-0.857348	0.391622	0.999993	-5.75496
380	ILMN_1655622	PRKRIR	5612	-0.0466767	-0.898605	0.369686	0.811911	-6.38816	-0.0882103	-1.22842	0.22039	0.762419	-5.73219	-0.0443929	-0.62583	0.532412	0.948416	-6.28249	-0.13066	-1.40573	0.161948	0.735729	-5.26382	-0.0587548	-0.954773	0.341469	0.823796	-6.17658	0.0973001	0.844572	0.398713	0.999939	-5.75412	0.0287142	0.252301	0.800901	0.999993	-6.0746
381	ILMN_1655625	GPATCH1	55094	0.0127593	1.44315	0.15017	0.62391	-5.75961	0.0318151	2.603	0.00976653	0.313577	-3.19204	0.0161514	1.31388	0.190965	0.83142	-5.6311	0.0317294	1.96981	0.0507691	0.609077	-4.36188	0.00770243	0.792945	0.429258	0.864155	-6.3158	-0.0218669	-1.20928	0.227071	0.999939	-5.3984	-0.0130043	-0.727988	0.466927	0.999993	-5.85256
382	ILMN_1655626	KIAA1931	54540	0.0205501	2.16969	0.0309269	0.351652	-4.47538	-0.00548912	-0.419221	0.675397	0.954228	-6.38347	0.019651	1.56554	0.119641	0.774803	-5.27997	-0.0166552	-1.01262	0.312931	0.829182	-5.7187	0.0206839	1.82854	0.0697667	0.555805	-4.99205	0.0113241	0.610177	0.541994	0.999939	-5.91622	0.0324634	1.77071	0.0771565	0.999993	-4.61548
383	ILMN_1655632	DVL1	1855	-0.0124214	-1.42255	0.156053	0.63159	-5.78864	-0.00873925	-0.723983	0.46972	0.891933	-6.21295	-0.00910371	-0.750828	0.453975	0.934032	-6.19816	-0.0073561	-0.463006	0.644056	0.942151	-6.10921	-0.0119721	-1.17756	0.241128	0.761647	-5.94344	-0.00222579	-0.135341	0.892391	0.999939	-6.08462	-0.00329317	-0.202702	0.839442	0.999993	-6.08536
384	ILMN_1655635	METTL3	56339	0.0562678	2.34861	0.0195852	0.295985	-4.08244	0.0695337	2.09944	0.0367322	0.469164	-4.32778	0.0579425	1.75763	0.080924	0.723327	-4.9721	0.0594547	1.37637	0.170834	0.744047	-5.30278	0.0844299	2.9463	0.00381392	0.244073	-2.46794	-0.0273288	-0.538008	0.590787	0.999939	-5.95563	0.0151365	0.301642	0.763038	0.999993	-6.06158
385	ILMN_1655642	FANCI	55215	0.00912538	0.926817	0.354872	0.804235	-6.36271	0.00553858	0.40691	0.684405	0.954779	-6.38845	0.0139093	0.99134	0.323174	0.901782	-5.99324	0.0162749	0.885226	0.377503	0.856498	-5.83488	0.0170838	1.48344	0.140383	0.671115	-5.54598	0.0064397	0.332742	0.739454	0.999939	-6.04065	0.00627849	0.328396	0.742736	0.999993	-6.05356
386	ILMN_1655644	ZNF804A	91752	0.0217934	1.81893	0.0700601	0.475727	-5.15827	0.0271331	1.63813	0.102592	0.637135	-5.16127	0.0278494	1.60657	0.110329	0.757542	-5.21709	0.0204447	0.900079	0.369573	0.852201	-5.82213	0.0306822	2.16125	0.0325132	0.452593	-4.35476	0.00288541	0.123476	0.901775	0.999939	-6.08608	-0.00877075	-0.379936	0.704138	0.999993	-6.03617
387	ILMN_1655654	MPDU1	9526	-0.0141458	-0.886295	0.376269	0.813928	-6.39901	0.00880648	0.399125	0.690126	0.955349	-6.39152	-0.00543421	-0.248063	0.804437	0.984333	-6.44456	-0.0216789	-0.755233	0.451337	0.884478	-5.93752	-0.0141786	-0.784192	0.434358	0.866803	-6.3226	-0.0343445	-0.997655	0.318881	0.999939	-5.62013	-0.0263936	-0.776105	0.438017	0.999993	-5.81811
388	ILMN_1655663	LEPREL4	10609	-0.0045942	-0.288263	0.773373	0.961887	-6.74659	0.00247843	0.11249	0.910521	0.98718	-6.46337	-0.00648975	-0.291189	0.771323	0.98423	-6.43313	-0.00435581	-0.149153	0.88164	0.986006	-6.20206	-0.00694651	-0.363281	0.716987	0.955291	-6.56107	-0.000888475	-0.0289476	0.976917	0.999939	-6.09293	-0.0182721	-0.602637	0.546996	0.999993	-5.93196
389	ILMN_1655684	SARS2	54938	0.0508389	2.33798	0.0201393	0.297125	-4.10662	0.0355201	1.18161	0.238427	0.772898	-5.78716	0.023349	0.810065	0.419233	0.924713	-6.15289	0.0541461	1.43362	0.153837	0.726422	-5.22606	0.0587405	2.31543	0.0221596	0.406636	-4.02591	-0.0330437	-0.598007	0.550079	0.999939	-5.92321	0.0366234	0.670926	0.502546	0.999993	-5.89055
390	ILMN_1655702	ABHD5	51099	-0.0308015	-0.901163	0.368327	0.811822	-6.38588	0.0405769	0.858751	0.391261	0.857568	-6.10867	-0.0115015	-0.255117	0.798995	0.98423	-6.44282	0.0342031	0.578984	0.5635	0.920044	-6.05088	-0.020126	-0.537154	0.592082	0.920226	-6.48367	-0.119474	-1.36531	0.172708	0.999939	-5.20783	-0.0351955	-0.407141	0.684061	0.999993	-6.02597
391	ILMN_1655720	CNNM4	26504	0.00935598	1.06688	0.287005	0.759392	-6.22483	0.0116648	0.962194	0.336837	0.830742	-6.01665	0.0252985	2.31837	0.0218297	0.541645	-3.88087	0.0122507	0.85678	0.392983	0.863337	-5.85872	0.0093111	0.911305	0.363825	0.835653	-6.21648	0.00185108	0.10762	0.914336	0.999939	-6.08782	-0.00103401	-0.0608543	0.951497	0.999993	-6.10317
392	ILMN_1655734	RPF1	80135	-0.0740829	-2.58864	0.0101722	0.221124	-3.50855	-0.088561	-2.23848	0.0260273	0.421702	-4.03751	-0.0633318	-1.65111	0.100884	0.743544	-5.14705	-0.104387	-2.07692	0.0395767	0.596454	-4.15824	-0.0574215	-1.58872	0.114559	0.632444	-5.38873	0.0514712	0.816102	0.414791	0.999939	-5.77659	0.00939508	0.150793	0.880194	0.999993	-6.0941
393	ILMN_1655740	SNAI2	6591	-0.00688609	-0.857906	0.391727	0.824725	-6.42348	-0.00101194	-0.0911968	0.927406	0.989768	-6.46549	-0.0128948	-1.22103	0.22406	0.857119	-5.74553	-0.00713456	-0.515581	0.606934	0.930772	-6.08437	-0.0122246	-1.30988	0.192552	0.722752	-5.78242	0.00380004	0.23394	0.815117	0.999939	-6.06729	-0.0190762	-1.1888	0.235025	0.999993	-5.43249
394	ILMN_1655748	ZNF323	64288	-0.00501415	-0.59092	0.555082	0.894814	-6.61481	-0.0121314	-1.03419	0.301999	0.814681	-5.94649	-0.00744618	-0.58943	0.556492	0.949872	-6.30419	-0.0221982	-1.34101	0.182018	0.757203	-5.34864	-0.00684631	-0.634494	0.526876	0.895861	-6.42735	0.010888	0.631305	0.528101	0.999939	-5.90375	0.00844108	0.495436	0.620488	0.999993	-5.98801
395	ILMN_1655765	MRPS21	54460	-0.0267737	-0.737831	0.461276	0.856971	-6.51822	-0.0580837	-1.15787	0.247969	0.779569	-5.81424	-0.0218481	-0.455098	0.64972	0.964681	-6.37305	-0.01204	-0.191398	0.848482	0.982744	-6.1951	0.000398063	0.00834663	0.993353	0.998935	-6.62635	0.0539058	0.616909	0.537547	0.999939	-5.91229	0.0336906	0.390295	0.696468	0.999993	-6.03236
396	ILMN_1655766	ANKRD34B	340120	0.00454245	0.399064	0.690171	0.938803	-6.70886	0.00753375	0.478762	0.632506	0.944494	-6.35728	0.0164756	1.00364	0.317228	0.900885	-5.98126	0.0211278	0.98222	0.327631	0.835298	-5.74782	0.0125869	0.971148	0.333282	0.820536	-6.16108	0.00497909	0.196825	0.844036	0.999939	-6.0749	0.00134415	0.0537869	0.957124	0.999993	-6.10355
397	ILMN_1655780	METTL10	399818	0.00365079	0.362546	0.717236	0.945518	-6.72264	0.00673393	0.483728	0.628982	0.944494	-6.35494	-0.00636434	-0.436106	0.66341	0.96812	-6.38136	0.00411687	0.215289	0.829845	0.980842	-6.1904	-0.00238399	-0.201076	0.840954	0.979689	-6.60637	0.0106426	0.568862	0.56968	0.999939	-5.93939	-0.0132191	-0.715255	0.474751	0.999993	-5.8613
398	ILMN_1655796	2003-03-01	115123	0.00515875	0.373968	0.70873	0.943113	-6.71847	-0.00443122	-0.232365	0.816436	0.973688	-6.44311	0.0290466	1.47695	0.141861	0.798242	-5.41036	-0.00389711	-0.151228	0.880007	0.985397	-6.20176	0.00779596	0.462765	0.644308	0.937093	-6.52043	-0.00140297	-0.028842	0.977001	0.999939	-6.09294	0.00697998	0.145254	0.884563	0.999993	-6.09488
399	ILMN_1655809	SF3A1	10291	0.00431421	0.520395	0.603227	0.909561	-6.65361	0.00664874	0.580134	0.562322	0.926165	-6.30474	0.00222448	0.184343	0.854002	0.988516	-6.45811	0.0122055	0.771914	0.441424	0.88272	-5.92525	0.00247992	0.253348	0.800401	0.973532	-6.59461	-0.00749797	-0.478506	0.632478	0.999939	-5.9844	0.000665753	0.0430086	0.96571	0.999993	-6.10405
400	ILMN_1655821	CAPG	822	0.0242579	1.25863	0.209281	0.697698	-6.00497	-0.00817637	-0.306875	0.759181	0.96724	-6.42342	0.0112611	0.445444	0.656664	0.966269	-6.37732	0.00643148	0.194151	0.84633	0.982717	-6.19459	0.022305	1.06799	0.287509	0.789942	-6.06409	0.0177403	0.338452	0.73515	0.999939	-6.03883	0.0256411	0.49519	0.620662	0.999993	-5.98813
401	ILMN_1655827	COPS2	9318	-0.0297462	-1.7897	0.074654	0.482254	-5.20991	-0.0385729	-1.67876	0.0943885	0.626464	-5.09592	-0.0392194	-1.78153	0.0769231	0.718311	-4.93141	-0.0300685	-1.04237	0.298979	0.82306	-5.68936	-0.030229	-1.56283	0.120529	0.641685	-5.42836	0.026567	0.723644	0.469588	0.999939	-5.84426	0.00741429	0.204433	0.83809	0.999993	-6.08502
402	ILMN_1655849	GSC	145258	-0.00337076	-0.386686	0.699302	0.940743	-6.71368	0.00817156	0.678098	0.498306	0.90301	-6.24442	0.000755188	0.0646832	0.948515	0.995086	-6.47276	0.0112808	0.737381	0.462084	0.88642	-5.95035	-0.00454469	-0.413935	0.679605	0.94595	-6.5416	-0.0222447	-1.30933	0.190965	0.999939	-5.27885	-0.00807895	-0.481366	0.630446	0.999993	-5.99456
403	ILMN_1655880	CHST11	50515	0.00603977	0.611545	0.541368	0.889018	-6.60253	0.0168405	1.23344	0.218512	0.761542	-5.72616	0.00216698	0.171442	0.864116	0.989458	-6.46036	0.00755931	0.456416	0.648775	0.94377	-6.11214	0.00331734	0.27542	0.783432	0.969886	-6.58883	-0.0172365	-0.803903	0.421797	0.999939	-5.78598	-0.00811547	-0.383148	0.701756	0.999993	-6.035
404	ILMN_1655884	ATP2A2	488	0.0336734	2.84637	0.00477093	0.153963	-2.83352	0.0305436	1.86759	0.0629322	0.54906	-4.77171	0.0372151	2.17832	0.0310012	0.595848	-4.17984	0.0164001	0.732601	0.464987	0.888538	-5.95374	0.0233938	1.74938	0.0825916	0.577787	-5.12886	0.0124452	0.515418	0.606466	0.999939	-5.96695	-0.0104377	-0.437585	0.661857	0.999993	-6.01372
405	ILMN_1655904	ROR1	4919	-0.000924798	-0.0949978	0.924389	0.988201	-6.78329	0.001579	0.117329	0.906689	0.9864	-6.46282	-0.00385223	-0.292503	0.770321	0.98423	-6.43276	0.00125988	0.0730068	0.941901	0.994536	-6.21024	-0.00752595	-0.641784	0.522146	0.895571	-6.42275	0.00113414	0.0337055	0.973124	0.999939	-6.09279	-0.00436194	-0.131224	0.895646	0.999993	-6.09673
406	ILMN_1655905	DEFB131	644414	-0.00578214	-0.711919	0.477147	0.861279	-6.5368	0.0120721	1.07518	0.283281	0.804719	-5.9043	-0.0119368	-1.08833	0.278258	0.882466	-5.89481	0.0189677	1.31978	0.188991	0.763691	-5.37561	-0.00480225	-0.516403	0.606452	0.926199	-6.49447	-0.0172924	-1.07449	0.28307	0.999939	-5.54453	-0.0140603	-0.884381	0.376873	0.999993	-5.73256
407	ILMN_1655906	FBXW7	55294	0.0083205	0.948045	0.343978	0.79929	-6.34305	-0.0158044	-1.30261	0.19385	0.743613	-5.64073	0.00238147	0.189248	0.850163	0.988033	-6.45721	-0.0234068	-1.41953	0.157894	0.730774	-5.24522	0.00142492	0.134027	0.893589	0.985299	-6.61749	0.0269898	1.57435	0.115974	0.999939	-4.91659	0.0207384	1.22455	0.221263	0.999993	-5.3915
408	ILMN_1655913	NUCB2	4925	0.0213084	0.852669	0.39462	0.825172	-6.42791	-0.0399839	-1.15737	0.248173	0.779569	-5.8148	0.0222819	0.687812	0.492672	0.94174	-6.24258	-0.050292	-1.18477	0.23805	0.792143	-5.53733	0.0351907	1.09407	0.275953	0.782171	-6.03642	0.0901296	1.62725	0.104251	0.999939	-4.83639	0.0591297	1.08067	0.280314	0.999993	-5.54913
409	ILMN_1655915	MMP11	4320	-0.00275606	-0.323223	0.746784	0.952869	-6.736	0.0127232	1.07936	0.281417	0.802816	-5.8999	0.01281	1.12761	0.26135	0.874403	-5.85238	0.0167218	1.12333	0.263156	0.807942	-5.60526	0.000824896	0.0912621	0.927425	0.989777	-6.62226	-0.0209725	-1.04129	0.298194	0.999939	-5.57788	-0.0153061	-0.769282	0.442052	0.999993	-5.82313
410	ILMN_1655921	GTF2E1	2960	-0.0216965	-0.895334	0.371428	0.812362	-6.39106	-0.0284078	-0.84799	0.397215	0.85993	-6.11765	-0.0053783	-0.160255	0.872903	0.990579	-6.46219	-0.0420336	-0.955831	0.340752	0.844255	-5.77239	-0.0146382	-0.519103	0.604574	0.925661	-6.49309	0.0292026	0.579057	0.562785	0.999939	-5.93382	0.00501237	0.10061	0.919896	0.999993	-6.10011
411	ILMN_1655924	TRNT1	51095	-0.00073196	-0.0392631	0.96871	0.99556	-6.787	-0.00120541	-0.0467723	0.96273	0.996205	-6.4685	-0.00503091	-0.194915	0.845733	0.988033	-6.45614	-0.0147644	-0.436546	0.663091	0.946524	-6.12071	-0.000265948	-0.0121441	0.990329	0.997882	-6.62631	0.0368545	0.899627	0.368708	0.999939	-5.70849	-0.0153642	-0.379648	0.704352	0.999993	-6.03627
412	ILMN_1655930	ELL2	22936	-0.0283685	-2.04782	0.0415718	0.391591	-4.72584	-0.0381169	-1.99035	0.0475883	0.507633	-4.54292	-0.0339939	-1.88079	0.0620103	0.69425	-4.75681	-0.0425697	-1.79745	0.0743497	0.646934	-4.6681	-0.0222659	-1.43301	0.154262	0.688429	-5.61762	-0.00526415	-0.180459	0.856858	0.999939	-6.07784	0.0228959	0.794527	0.427227	0.999993	-5.80434
413	ILMN_1655941	DKFZp434N035	645426	0.00504901	0.480497	0.631274	0.919109	-6.67338	-0.0181862	-1.25194	0.211704	0.756674	-5.70376	-0.00646596	-0.430837	0.667228	0.969624	-6.3836	-0.00244551	-0.124356	0.901206	0.988948	-6.20534	-0.00162185	-0.137724	0.890672	0.985239	-6.61699	0.0124909	0.573462	0.566564	0.999939	-5.93689	0.0323804	1.50485	0.132931	0.999993	-5.02829
414	ILMN_1655950	ZHX1	11244	0.00841883	0.834102	0.404981	0.832208	-6.44339	0.0413714	2.965	0.00330506	0.209014	-2.2333	0.00667022	0.488938	0.625626	0.960801	-6.35736	0.0366901	2.05248	0.0419244	0.600196	-4.2056	0.00825525	0.723732	0.470534	0.880929	-6.36754	-0.0355623	-1.80181	0.0721165	0.999939	-4.55312	-0.0234772	-1.20411	0.229061	0.999993	-5.41509
415	ILMN_1655952	WASH3P	374666	0.0124958	0.457546	0.647657	0.925214	-6.68405	-0.0361013	-0.956204	0.339848	0.834072	-6.02227	-0.0277429	-0.702864	0.48327	0.940467	-6.23232	-0.00542003	-0.104794	0.916684	0.991511	-6.2075	0.0107796	0.354339	0.72366	0.957085	-6.56424	0.0147106	0.244731	0.806755	0.999939	-6.06483	0.0429481	0.723272	0.469817	0.999993	-5.85582
416	ILMN_1655961	NAG8	27099	0.0607962	1.94385	0.0529816	0.430536	-4.92844	0.0719516	1.66411	0.0972818	0.630483	-5.11965	0.0380622	0.880661	0.379962	0.916702	-6.09449	0.120891	2.13465	0.0344739	0.586698	-4.04428	0.0666849	1.78476	0.0766384	0.567999	-5.06842	-0.0318821	-0.452944	0.650766	0.999939	-5.99572	-0.0244308	-0.351346	0.725462	0.999993	-6.04612
417	ILMN_1655974	PDE6B	5158	0.00987918	1.08133	0.280543	0.753463	-6.20952	-0.000252303	-0.0199763	0.984077	0.997665	-6.46937	0.0146264	1.10675	0.270237	0.878939	-5.87509	-0.00491923	-0.28407	0.776762	0.968633	-6.1738	0.0150716	1.46907	0.144236	0.676374	-5.56664	0.00186475	0.107163	0.914698	0.999939	-6.08787	0.00635501	0.369692	0.711753	0.999993	-6.03982
418	ILMN_1655983	CDC14A	8556	0.0331118	1.38338	0.167722	0.644968	-5.8427	-0.0221365	-0.668999	0.504083	0.905151	-6.25042	0.0232984	0.739621	0.460728	0.935013	-6.20634	-0.0197558	-0.478624	0.632928	0.938211	-6.10211	0.0380098	1.23998	0.21722	0.743654	-5.86956	0.0553762	0.983328	0.325874	0.999939	-5.63362	0.0562661	1.0114	0.312266	0.999993	-5.61803
419	ILMN_1655987	STAB1	23166	-0.00536485	-0.273368	0.784785	0.963562	-6.75073	-0.00580145	-0.213838	0.83084	0.974044	-6.44716	-0.00117303	-0.0427641	0.965949	0.996387	-6.47392	0.00820528	0.228288	0.819745	0.978311	-6.18761	-0.00607644	-0.253132	0.800567	0.973532	-6.59466	-0.00572877	-0.103217	0.917828	0.999939	-6.08826	0.0114623	0.209057	0.83448	0.999993	-6.08411
420	ILMN_1655990	CDK5RAP2	55755	0.00973096	0.527305	0.598426	0.909561	-6.65003	-0.0179819	-0.704854	0.481525	0.897061	-6.22632	0.0114731	0.459017	0.646911	0.963978	-6.37129	-0.0154923	-0.47302	0.636912	0.939872	-6.10469	0.014185	0.649327	0.517276	0.894569	-6.41795	0.00980373	0.153321	0.878201	0.999939	-6.08215	-0.0019816	-0.0313707	0.974985	0.999993	-6.10446
421	ILMN_1656011	RGS1	5996	-0.0200676	-1.61563	0.107375	0.554748	-5.50046	-0.0259173	-1.50936	0.13241	0.680416	-5.358	-0.0268433	-1.56778	0.119116	0.773495	-5.27657	-0.0226554	-1.0098	0.314274	0.829681	-5.72144	-0.0204118	-1.39531	0.165308	0.699589	-5.6696	-0.00167374	-0.0669389	0.946654	0.999939	-6.0912	0.018578	0.752122	0.452296	0.999993	-5.83556
422	ILMN_1656016	DHX9	1660	0.0307672	1.96074	0.0509664	0.42434	-4.89623	-0.00831184	-0.383164	0.701908	0.956884	-6.39764	0.0305896	1.46433	0.145273	0.798332	-5.42834	-0.00978379	-0.357428	0.721292	0.958767	-6.15106	0.0303306	1.50046	0.135927	0.666122	-5.52127	0.0064617	0.196045	0.844647	0.999939	-6.07504	0.045422	1.395	0.163573	0.999993	-5.17946
423	ILMN_1656017	NRF1	4899	-0.00700732	-0.834531	0.40474	0.831916	-6.44304	0.00833381	0.717945	0.473429	0.893877	-6.21721	-0.00244465	-0.20568	0.83733	0.987664	-6.45402	0.0185128	1.18868	0.236514	0.792143	-5.53289	-0.00560698	-0.558298	0.577604	0.9141	-6.47223	-0.00980552	-0.593746	0.552923	0.999939	-5.92563	-0.0202301	-1.24002	0.215492	0.999993	-5.37339
424	ILMN_1656040	NTN3	4917	0.0265762	1.39315	0.164753	0.640715	-5.82936	0.0124167	0.470834	0.63815	0.946569	-6.36097	0.0483391	1.84875	0.0665343	0.701005	-4.81415	0.0358405	1.0461	0.297261	0.821991	-5.68562	0.030781	1.41649	0.15903	0.692445	-5.64056	0.0030095	0.0645426	0.948561	0.999939	-6.09135	0.0133243	0.289266	0.772486	0.999993	-6.06507
425	ILMN_1656042	KIAA0319L	79932	0.00291967	0.123455	0.901841	0.98479	-6.78021	-0.0128344	-0.392562	0.694961	0.956393	-6.39407	0.0112892	0.338724	0.735308	0.981655	-6.41842	0.0181528	0.415665	0.67827	0.951361	-6.1293	0.0188374	0.6688	0.504812	0.89107	-6.40528	-0.0278978	-0.474357	0.635432	0.999939	-5.98628	0.0437037	0.752232	0.45223	0.999993	-5.83548
426	ILMN_1656045	CELF6	60677	-0.0425949	-2.91004	0.00392344	0.139611	-2.65749	-0.0123148	-0.60859	0.543322	0.919433	-6.28818	-0.0359851	-1.88145	0.0619188	0.69425	-4.75561	-0.012706	-0.506986	0.612936	0.932097	-6.08862	-0.011254	-0.669924	0.504098	0.890706	-6.40454	-0.0277079	-0.923483	0.356156	0.999939	-5.68783	-0.0145598	-0.491223	0.623462	0.999993	-5.98999
427	ILMN_1656057	PLAU	5328	0.019282	1.99124	0.0474897	0.413254	-4.83736	-0.00975999	-0.729087	0.466598	0.890681	-6.20932	0.014536	1.21737	0.225446	0.857119	-5.74988	-0.0329836	-2.1081	0.0367454	0.593857	-4.09705	0.00802352	0.739693	0.460823	0.876859	-6.35603	0.0278915	1.21232	0.225905	0.999939	-5.39491	0.030444	1.33951	0.180952	0.999993	-5.2515
428	ILMN_1656066	TNPO2	30000	0.0434504	2.35292	0.0193644	0.293438	-4.0726	0.0652166	2.55464	0.0111944	0.326293	-3.31118	0.017962	0.700872	0.484508	0.940467	-6.23369	0.0746325	2.22244	0.0278053	0.580344	-3.86541	0.0514761	2.3956	0.0180219	0.380602	-3.84669	-0.0463011	-1.17492	0.24053	0.999939	-5.43728	0.00502322	0.129032	0.897379	0.999993	-6.097
429	ILMN_1656069	LINC00482	284185	0.00176887	0.193174	0.846972	0.97452	-6.76927	-0.00157772	-0.124636	0.900907	0.985322	-6.46196	0.0145501	1.07677	0.283373	0.883624	-5.90701	-0.00296457	-0.167431	0.867264	0.984601	-6.19926	-0.00643651	-0.539904	0.590189	0.919609	-6.48221	0.00137437	0.0724012	0.942309	0.999939	-6.09084	-0.00282873	-0.150846	0.880152	0.999993	-6.09409
430	ILMN_1656097	SLCO1A2	6579	0.00432534	0.477696	0.633263	0.919873	-6.67471	-0.0262926	-2.1005	0.0366384	0.469164	-4.32564	0.0112859	0.880969	0.379795	0.916702	-6.09423	-0.0247925	-1.47693	0.141867	0.713139	-5.16601	-0.00642359	-0.6208	0.535821	0.899205	-6.43583	0.0420678	2.4251	0.0156213	0.999939	-3.31009	0.0218688	1.27616	0.202431	0.999993	-5.33019
431	ILMN_1656118	ZBTB7A	51341	0.0551445	3.36287	0.000886271	0.0710264	-1.30128	0.0164685	0.726471	0.468197	0.891382	-6.21119	0.0480735	2.05014	0.0421556	0.647126	-4.43818	0.0232635	0.757128	0.450204	0.884478	-5.93614	0.0527029	2.53545	0.0124178	0.342507	-3.52076	0.0214926	0.639376	0.522842	0.999939	-5.89887	0.0358628	1.07997	0.280625	0.999993	-5.54985
432	ILMN_1656123	TMEM90A	646658	-0.0149522	-1.64208	0.101771	0.543692	-5.45819	0.00934064	0.74203	0.458732	0.887264	-6.20001	-0.0212286	-1.72371	0.0868962	0.728919	-5.02896	0.0108441	0.671971	0.502673	0.903464	-5.99478	-0.00816093	-0.744546	0.457893	0.875733	-6.35247	-0.0219938	-1.21843	0.223578	0.999939	-5.38786	-0.0139525	-0.782438	0.43429	0.999993	-5.81342
433	ILMN_1656129	SLC39A10	57181	-0.0554981	-2.44582	0.0151088	0.266037	-3.85643	-0.080869	-2.57802	0.0104822	0.319422	-3.25384	-0.0669811	-2.22226	0.0278175	0.578121	-4.08792	-0.0766154	-1.93989	0.0543382	0.61743	-4.41695	-0.0546697	-2.02993	0.0444095	0.493044	-4.61821	0.0599878	1.2085	0.227368	0.999939	-5.39929	0.0140161	0.285833	0.775112	0.999993	-6.06601
434	ILMN_1656131	FLJ22536	401237	-0.0113755	-1.29497	0.196467	0.684856	-5.95926	-0.00435114	-0.358303	0.720405	0.959424	-6.40667	-0.00567045	-0.449938	0.653428	0.965827	-6.37534	0.00427939	0.25914	0.795895	0.972578	-6.18034	-0.0158296	-1.49296	0.137875	0.671115	-5.53218	-0.0095086	-0.541646	0.588279	0.999939	-5.95376	-0.000646916	-0.0373032	0.970257	0.999993	-6.10427
435	ILMN_1656132	PNLDC1	154197	0.00585323	0.72503	0.469079	0.858879	-6.52748	0.00451407	0.404469	0.686197	0.955018	-6.38942	0.0114726	1.03642	0.301736	0.892469	-5.94862	0.00038478	0.0265279	0.978873	0.997409	-6.21248	0.0126885	1.27818	0.203468	0.732816	-5.82251	0.00428883	0.258075	0.796444	0.999939	-6.06164	-0.00594338	-0.362027	0.717469	0.999993	-6.04249
436	ILMN_1656134	CNOT7	29883	0.00884739	0.366008	0.714654	0.944308	-6.72139	-0.0366746	-1.09748	0.273436	0.794243	-5.88066	0.0309657	0.89361	0.373014	0.914898	-6.08326	-0.0194344	-0.42801	0.66928	0.949016	-6.12427	0.0187733	0.632199	0.52837	0.895861	-6.42878	0.0583628	1.18524	0.236427	0.999939	-5.42571	0.0519041	1.06702	0.286426	0.999993	-5.56306
437	ILMN_1656136	STAU1	6780	0.0486787	1.92264	0.055606	0.435901	-4.9685	0.0761706	2.17623	0.0304294	0.444742	-4.1697	0.0621118	1.72053	0.0874734	0.729047	-5.03423	0.0664758	1.4053	0.162075	0.735729	-5.26439	0.0532621	1.89845	0.0598594	0.53364	-4.86645	-0.0334958	-0.515859	0.606158	0.999939	-5.96673	-0.0172431	-0.268817	0.78817	0.999993	-6.0705
438	ILMN_1656139	C10orf140	387640	-0.00990025	-1.01361	0.311701	0.776411	-6.27954	-0.00824406	-0.610553	0.542023	0.919433	-6.28701	-0.0153489	-1.13877	0.256679	0.872783	-5.84005	0.0114725	0.649583	0.516991	0.909316	-6.00905	-0.0160714	-1.42518	0.156506	0.690849	-5.62852	0.000377754	0.0203146	0.9838	0.999939	-6.09314	-0.0139547	-0.75966	0.44778	0.999993	-5.83013
439	ILMN_1656186	SLC41A1	254428	0.0250755	2.06648	0.0397629	0.384138	-4.6884	0.0507832	3.02732	0.00271257	0.200276	-2.05645	0.0250042	1.51842	0.13109	0.783427	-5.35024	0.0611058	2.83191	0.00528694	0.428726	-2.44184	0.0280719	2.17724	0.0312727	0.444493	-4.32162	-0.0172052	-0.631771	0.527796	0.999939	-5.90347	-0.0374391	-1.39163	0.164589	0.999993	-5.18391
440	ILMN_1656189	ZGLP1	100125288	0.0136889	1.63544	0.103154	0.546589	-5.46885	-0.00736796	-0.636754	0.524839	0.913898	-6.27102	0.0129344	1.11364	0.267279	0.876847	-5.86764	0.00328007	0.215526	0.829661	0.980842	-6.19035	0.0102852	1.0493	0.295993	0.79654	-6.08352	0.0164776	0.990324	0.322447	0.999939	-5.62706	0.0219297	1.33418	0.182691	0.999993	-5.25826
441	ILMN_1656194	TSPAN10	83882	-0.0123923	-1.42482	0.155397	0.631077	-5.78546	-0.00771829	-0.641927	0.52148	0.911808	-6.26778	-0.0211071	-1.70465	0.0904063	0.732616	-5.06044	0.000130715	0.00805655	0.993583	0.998771	-6.21278	-0.00959261	-0.914573	0.362113	0.834671	-6.21354	-0.00030334	-0.0172018	0.986282	0.999939	-6.09319	-0.000402445	-0.023102	0.981577	0.999993	-6.10468
442	ILMN_1656225	DUPD1	338599	0.0122172	1.39142	0.165275	0.641376	-5.83173	0.0125498	1.0339	0.302134	0.814681	-5.94678	0.0219195	1.82191	0.0705338	0.705477	-4.86148	0.0155323	0.98525	0.326145	0.834346	-5.74496	0.0126199	1.28742	0.200242	0.731486	-5.81093	0.00541412	0.310894	0.755998	0.999939	-6.04734	0.0025903	0.150569	0.880371	0.999993	-6.09413
443	ILMN_1656251	FLJ43390	646113	-0.0160427	-1.62497	0.105368	0.54912	-5.48561	0.0182963	1.34057	0.181219	0.72906	-5.59189	-0.0136336	-0.951007	0.343186	0.907224	-6.03151	0.0237935	1.26662	0.207325	0.774681	-5.44132	-0.0136884	-1.17175	0.243445	0.761788	-5.95013	-0.046815	-2.51832	0.0120712	0.999939	-3.09332	-0.02657	-1.44683	0.148508	0.999993	-5.10955
444	ILMN_1656257	DKFZp434O0320	732275	-0.00264705	-0.321418	0.748149	0.953128	-6.73657	0.000106087	0.00931815	0.992572	0.997765	-6.46953	-0.0119813	-1.02859	0.30539	0.8947	-5.95651	0.0145445	0.952914	0.342223	0.844536	-5.77507	-0.00759932	-0.79268	0.429412	0.864155	-6.316	0.00359516	0.217912	0.827577	0.999939	-6.07074	-0.00479412	-0.294153	0.768751	0.999993	-6.06371
445	ILMN_1656266	BC101234	285097	-0.00338053	-0.4434	0.657842	0.928496	-6.69036	-0.00620648	-0.588861	0.55646	0.924648	-6.29974	0.000100981	0.00948577	0.992445	0.998673	-6.47477	0.00954403	0.684199	0.494943	0.899944	-5.98679	-0.00196322	-0.221489	0.82506	0.977492	-6.6021	0.00103581	0.0695831	0.944551	0.999939	-6.09103	0.00380242	0.258574	0.79606	0.999993	-6.07308
446	ILMN_1656291	TSKS	60385	-0.0138861	-1.74744	0.0817298	0.501479	-5.28312	-0.00246754	-0.224617	0.822452	0.973836	-6.44485	-0.00740019	-0.697352	0.486701	0.940467	-6.2361	-0.01579	-1.13556	0.258019	0.806226	-5.59203	-0.0149018	-1.61648	0.10842	0.623795	-5.34554	0.0122724	0.642393	0.520883	0.999939	-5.89703	-0.0246494	-1.3061	0.192057	0.999993	-5.29347
447	ILMN_1656293	GOSR2	9570	-0.0145052	-1.41884	0.157131	0.633057	-5.79382	0.00838175	0.593064	0.553648	0.923776	-6.29731	-0.0035007	-0.237253	0.812796	0.985391	-6.44714	0.0231128	1.19543	0.233872	0.792143	-5.52518	0.000129832	0.0104596	0.991671	0.998162	-6.62633	-0.0238937	-1.08767	0.277213	0.999939	-5.53099	-0.0120696	-0.556168	0.57832	0.999993	-5.9576
448	ILMN_1656297	YBEY	54059	-0.0229463	-1.73186	0.0844722	0.505673	-5.30967	-0.0358779	-1.95878	0.0511966	0.515635	-4.60312	-0.0332523	-1.77203	0.0784943	0.722547	-4.94766	-0.0379858	-1.54485	0.124566	0.696998	-5.06834	-0.0120701	-0.751549	0.453684	0.874598	-6.34731	-0.0128923	-0.276818	0.782023	0.999939	-6.05687	0.0118223	0.256961	0.797304	0.999993	-6.07347
449	ILMN_1656300	GFRA2	2675	0.0220215	1.86353	0.0635038	0.459242	-5.07793	0.014357	0.878838	0.380292	0.854055	-6.09162	0.0397827	2.4786	0.0143386	0.485321	-3.51773	0.0095774	0.455384	0.649515	0.94377	-6.11259	0.0268119	1.93366	0.0553336	0.522109	-4.8015	-0.00121656	-0.0292215	0.976698	0.999939	-6.09293	0.00892286	0.216956	0.828322	0.999993	-6.08251
450	ILMN_1656303	SNORD28	NA	-0.00854048	-0.985428	0.32532	0.786551	-6.30736	-0.00525676	-0.438751	0.661203	0.952503	-6.37526	0.00500402	0.416618	0.677575	0.970958	-6.38952	-0.00195712	-0.124353	0.901209	0.988948	-6.20534	-0.0135268	-1.33469	0.184316	0.716737	-5.75037	0.00522994	0.323364	0.746541	0.999939	-6.04358	-0.00902518	-0.564872	0.572389	0.999993	-5.95295
451	ILMN_1656310	IDO1	3620	-0.0297081	-1.16609	0.244634	0.727996	-6.11556	-0.0472743	-1.34227	0.180667	0.728861	-5.58967	0.035818	1.06563	0.288367	0.886656	-5.91866	-0.0215226	-0.488671	0.625814	0.936194	-6.09742	0.0182311	0.696344	0.48746	0.885601	-6.38673	-0.0375063	-0.460157	0.645583	0.999939	-5.99259	0.0527107	0.654636	0.512973	0.999993	-5.90083
452	ILMN_1656321	LTBP1	4052	-0.000220058	-0.0247763	0.980252	0.996542	-6.78746	-0.0200358	-1.63178	0.103924	0.639904	-5.17133	-0.00471334	-0.39268	0.695134	0.974783	-6.39903	-0.022993	-1.46192	0.145932	0.716626	-5.18702	-0.00158877	-0.140226	0.888699	0.985191	-6.61665	0.0341177	1.93331	0.0537055	0.999939	-4.32093	0.000840535	0.0482144	0.961563	0.999993	-6.10382
453	ILMN_1656327	GLT1D1	144423	-0.0211694	-0.9168	0.360089	0.806249	-6.37184	0.00527779	0.165339	0.868804	0.98036	-6.45617	-0.0246943	-0.744862	0.457563	0.935013	-6.20253	0.0159995	0.368301	0.713187	0.957761	-6.14724	-0.0304453	-1.1582	0.248911	0.765363	-5.9656	-0.00999144	-0.186609	0.852036	0.999939	-6.07676	-0.0390637	-0.738545	0.460495	0.999993	-5.84519
454	ILMN_1656335	RIT1	6016	0.00973277	0.463803	0.643173	0.923587	-6.68119	-0.0502141	-1.73093	0.0846382	0.605836	-5.00971	0.0272217	0.95117	0.343104	0.907224	-6.03136	-0.0372799	-0.994112	0.321827	0.831894	-5.73654	0.0126286	0.480957	0.631357	0.932952	-6.51194	0.0464002	1.0613	0.289015	0.999939	-5.5579	0.0762683	1.76588	0.0779644	0.999993	-4.62357
455	ILMN_1656338	PTPRS	5802	0.00998899	0.993456	0.321402	0.783291	-6.29951	0.00366977	0.264012	0.791978	0.96922	-6.43541	0.00864444	0.609476	0.543165	0.949462	-6.2924	-0.0138854	-0.747131	0.456197	0.88521	-5.94338	0.00990622	0.878569	0.38126	0.842775	-6.24531	0.00205396	0.106511	0.915216	0.999939	-6.08793	-0.00196886	-0.103351	0.917721	0.999993	-6.09984
456	ILMN_1656368	ALDH4A1	8659	0.00588059	0.589	0.556367	0.894948	-6.61593	0.0102441	0.74221	0.458623	0.887179	-6.19988	0.00871702	0.617029	0.538185	0.948687	-6.28786	-0.0014135	-0.0763572	0.93924	0.994528	-6.21	0.0157138	1.41038	0.16082	0.695753	-5.64898	-0.0231642	-1.06579	0.28698	0.999939	-5.55336	0.00868232	0.40438	0.686088	0.999993	-6.02703
457	ILMN_1656378	NMT2	9397	-0.0216159	-1.14858	0.251773	0.734245	-6.13554	0.0101177	0.388891	0.697672	0.956873	-6.39547	-0.0350204	-1.3312	0.185216	0.831183	-5.60885	-3.48692e-05	-0.00101154	0.999194	0.999731	-6.21282	-0.017279	-0.728156	0.467831	0.880721	-6.36438	-0.00752386	-0.138415	0.889962	0.999939	-6.08422	-0.0324311	-0.603955	0.54612	0.999993	-5.9312
458	ILMN_1656380	LOC652276	652276	0.00458206	0.571716	0.568003	0.89921	-6.62586	0.00363035	0.327661	0.743429	0.96369	-6.41696	-0.00577771	-0.534306	0.59395	0.953894	-6.33458	0.0213209	1.50472	0.134574	0.706997	-5.12656	0.00956435	1.01309	0.312904	0.810012	-6.12018	0.00623604	0.33631	0.736764	0.999939	-6.03951	0.00471396	0.257345	0.797007	0.999993	-6.07338
459	ILMN_1656383	SOHLH1	402381	0.00114766	0.130499	0.896272	0.983727	-6.77933	-0.00882424	-0.725817	0.468597	0.891631	-6.21165	0.00921266	0.741508	0.459587	0.935013	-6.20497	-0.0142347	-0.874371	0.383365	0.859089	-5.84407	-0.0117198	-1.15983	0.24825	0.765363	-5.96375	0.0190331	1.10757	0.268526	0.999939	-5.51025	0.0021875	0.128857	0.897517	0.999993	-6.09702
460	ILMN_1656386	SEC24D	9871	0.0189463	0.794045	0.427886	0.8407	-6.47564	0.0583855	1.77004	0.07788	0.594114	-4.9434	0.0588515	1.76986	0.0788566	0.722547	-4.95135	0.061402	1.40923	0.160914	0.734453	-5.25912	0.0392081	1.43293	0.154285	0.688429	-5.61773	-0.0309601	-0.632961	0.527019	0.999939	-5.90275	-0.0311203	-0.644046	0.519811	0.999993	-5.90738
461	ILMN_1656404	ZNF251	90987	-0.0162218	-1.97804	0.0489687	0.417774	-4.86294	-0.00471504	-0.415891	0.67783	0.954228	-6.38483	-0.00294877	-0.264888	0.791473	0.98423	-6.44032	-0.0051816	-0.355224	0.722939	0.958767	-6.15181	-0.0227959	-2.28385	0.0240063	0.415249	-4.09498	-0.0108324	-0.662412	0.507981	0.999939	-5.88461	-0.00050966	-0.0315489	0.974843	0.999993	-6.10446
462	ILMN_1656410	TRPC6	7225	-0.00813686	-1.02347	0.307029	0.774339	-6.26963	0.00857252	0.779978	0.436106	0.879715	-6.17177	-0.00306747	-0.27531	0.783471	0.98423	-6.43756	0.000985535	0.0675041	0.946274	0.994991	-6.21061	-0.00829858	-0.947404	0.345195	0.824985	-6.18348	-0.00279715	-0.166947	0.867472	0.999939	-6.08007	-0.0176785	-1.06809	0.285943	0.999993	-5.56198
463	ILMN_1656413	ZMPSTE24	10269	-0.0693737	-1.67283	0.0955506	0.533194	-5.40818	-0.091772	-1.60075	0.110633	0.648603	-5.21999	-0.0550927	-0.981051	0.328205	0.90258	-6.00315	-0.135256	-1.8381	0.0680973	0.636557	-4.59827	-0.0873016	-1.73924	0.0843652	0.582678	-5.14597	0.0579379	0.637826	0.523849	0.999939	-5.89981	0.00771464	0.0859715	0.93152	0.999993	-6.10141
464	ILMN_1656424	SNRPE	6635	-0.00755113	-0.88959	0.3745	0.813332	-6.39612	-0.00407596	-0.347348	0.728608	0.960205	-6.41045	-0.0163386	-1.28328	0.201445	0.840666	-5.66972	-0.00755646	-0.452941	0.65127	0.944094	-6.11367	-0.0092779	-0.900092	0.36974	0.837846	-6.22647	0.00872021	0.510256	0.610075	0.999939	-5.96946	-0.0168936	-1.00065	0.317432	0.999993	-5.62832
465	ILMN_1656427	C17orf39	79018	-0.00205498	-0.115736	0.90795	0.985388	-6.78113	-0.0161069	-0.65619	0.512276	0.90849	-6.25872	0.000270512	0.0114332	0.990894	0.998673	-6.47475	-0.00252447	-0.0814272	0.935215	0.994528	-6.20961	-0.0112085	-0.547373	0.585063	0.917443	-6.47819	0.0109299	0.222797	0.823775	0.999939	-6.06971	0.00847209	0.174817	0.861287	0.999993	-6.09037
466	ILMN_1656463	C11orf73	51501	-0.0214109	-1.28688	0.199267	0.688658	-5.96954	-0.0270152	-1.17455	0.241239	0.776487	-5.79527	-0.0274415	-1.25774	0.210512	0.849062	-5.70127	-0.00554281	-0.193879	0.846543	0.982717	-6.19464	-0.0114382	-0.65908	0.511013	0.892912	-6.41165	0.00286891	0.080999	0.935472	0.999939	-6.09021	0.00880986	0.251786	0.801299	0.999993	-6.07473
467	ILMN_1656492	NA	NA	-0.0101997	-1.17491	0.241095	0.726309	-6.10538	0.0259904	2.16565	0.0312381	0.448924	-4.1918	-0.0154623	-1.27009	0.206092	0.845568	-5.68609	0.0286481	1.79586	0.0746038	0.646934	-4.67081	-0.0115498	-1.18924	0.236519	0.756933	-5.92991	-0.0355622	-2.20263	0.0280303	0.999939	-3.79512	-0.0319847	-2.00537	0.0454076	0.999993	-4.19614
468	ILMN_1656495	NOTO	344022	-0.0084208	-0.882013	0.378576	0.814964	-6.40275	-0.00551194	-0.417622	0.676565	0.954228	-6.38412	-0.000384655	-0.0290213	0.976888	0.997881	-6.4744	0.0123624	0.711811	0.477728	0.894187	-5.96821	-0.0063175	-0.562845	0.574512	0.913464	-6.46971	-0.00294574	-0.161772	0.871544	0.999939	-6.08088	-0.00213362	-0.118611	0.905626	0.999993	-6.09823
469	ILMN_1656501	DUSP5	1847	0.0187503	0.808005	0.419819	0.839101	-6.46458	-0.00176683	-0.0550754	0.95612	0.994563	-6.46808	0.028098	0.965847	0.335732	0.90503	-6.01761	-0.0173707	-0.455686	0.649299	0.94377	-6.11246	0.0540704	2.10179	0.0375062	0.467086	-4.47595	-0.0249716	-0.445978	0.655787	0.999939	-5.9987	0.0692401	1.25177	0.211181	0.999993	-5.35948
470	ILMN_1656521	RRP7A	27341	-0.00990748	-0.908125	0.364645	0.809785	-6.37966	-0.0127235	-0.843615	0.399652	0.861047	-6.12126	-0.0145907	-0.981597	0.327936	0.90258	-6.00263	-0.0053298	-0.273643	0.784749	0.970696	-6.17661	-0.00534968	-0.409621	0.68276	0.946722	-6.54335	-0.0101913	-0.326436	0.744218	0.999939	-6.04263	0.0274325	0.889471	0.374134	0.999993	-5.72827
471	ILMN_1656540	RUVBL1	8607	0.0232445	1.85165	0.0651982	0.462652	-5.09951	-0.00481917	-0.277694	0.781466	0.968714	-6.43178	0.0307983	1.74719	0.0827258	0.725156	-4.98972	0.0064672	0.279992	0.779883	0.968633	-6.17491	0.0235024	1.59157	0.113915	0.631977	-5.38433	0.0266186	0.984591	0.325253	0.999939	-5.63243	0.0210885	0.789615	0.430089	0.999993	-5.80805
472	ILMN_1656546	ARHGEF11	9826	-0.00436305	-0.501698	0.6163	0.914411	-6.66307	0.00625264	0.520084	0.603443	0.94011	-6.33708	0.00964309	0.828275	0.408879	0.921926	-6.13829	0.0172023	1.12762	0.261346	0.807401	-5.60064	0.000804304	0.0858591	0.931711	0.989962	-6.62274	-0.0179116	-1.09124	0.275638	0.999939	-5.52729	-0.00870751	-0.537008	0.591477	0.999993	-5.96757
473	ILMN_1656553	LOC653160	100506144	0.0281732	2.94034	0.00357053	0.134175	-2.57244	-0.000461104	-0.0348111	0.972257	0.996885	-6.46898	0.016208	1.22371	0.22305	0.857119	-5.74235	-0.00622338	-0.358585	0.720428	0.958767	-6.15066	0.0171354	1.59672	0.112763	0.631471	-5.37636	0.0358711	1.81864	0.0695036	0.999939	-4.5243	0.0184814	0.948498	0.343288	0.999993	-5.67666
474	ILMN_1656560	PARM1	25849	-0.00896396	-0.903746	0.366958	0.811223	-6.38358	-0.00810416	-0.591032	0.555007	0.923817	-6.29849	-0.0166033	-1.32458	0.187398	0.83142	-5.61739	0.00363591	0.221368	0.825118	0.979112	-6.18912	-0.01306	-1.10723	0.270243	0.779402	-6.02221	0.0158469	0.562387	0.574079	0.999939	-5.94287	-0.0179327	-0.644224	0.519696	0.999993	-5.90727
475	ILMN_1656593	AK5	26289	-0.00393663	-0.428372	0.668732	0.9328	-6.69685	-0.0322626	-2.53953	0.0116773	0.330031	-3.34798	0.00915993	0.744664	0.457683	0.935013	-6.20268	-0.0244615	-1.51764	0.131287	0.70311	-5.10799	-0.00426838	-0.401471	0.688734	0.948164	-6.54662	0.0229904	1.25007	0.2118	0.999939	-5.35079	0.0372423	2.04986	0.0408462	0.999993	-4.11083
476	ILMN_1656625	RPS24	6229	-0.0941868	-1.31852	0.188477	0.670959	-5.92895	-0.190533	-1.92941	0.0547573	0.523797	-4.65828	-0.0261227	-0.285542	0.775637	0.98423	-6.43474	-0.149628	-1.2482	0.213975	0.778083	-5.46348	-0.0568024	-0.6235	0.534051	0.899053	-6.43417	0.160444	0.920707	0.357603	0.999939	-5.69026	0.0580882	0.337431	0.735919	0.999993	-6.05069
477	ILMN_1656638	BHMT	635	-0.0104041	-1.14535	0.253107	0.736017	-6.1392	-0.00716284	-0.570396	0.568897	0.929671	-6.31022	-0.00930664	-0.715889	0.475213	0.938741	-6.22326	-0.00407274	-0.239087	0.811376	0.976447	-6.18517	-0.0154577	-1.39098	0.166612	0.700207	-5.67548	-0.00507733	-0.282615	0.777577	0.999939	-6.05533	0.000437919	0.0246747	0.980323	0.999993	-6.10464
478	ILMN_1656670	HLA-G	3135	0.0101372	0.283846	0.776752	0.961887	-6.74784	0.00517827	0.104884	0.916548	0.987338	-6.46418	0.002279	0.0523401	0.95833	0.996167	-6.47347	-0.0133953	-0.234779	0.814712	0.976582	-6.18616	0.0248067	0.633048	0.527817	0.895861	-6.42825	-0.00856802	-0.0713081	0.943178	0.999939	-6.09091	0.015339	0.129227	0.897225	0.999993	-6.09698
479	ILMN_1656672	MYLK	4638	-0.00322326	-0.380637	0.70378	0.941745	-6.71598	0.00855967	0.73119	0.465315	0.890315	-6.20782	0.00875909	0.702037	0.483783	0.940467	-6.23289	0.0203295	1.2435	0.215696	0.780349	-5.46909	0.00230225	0.234296	0.815125	0.976158	-6.59921	-0.019534	-1.18024	0.238409	0.999939	-5.43133	0.000821946	0.0502715	0.959924	0.999993	-6.10373
480	ILMN_1656676	ZYG11B	79699	-0.0291446	-1.03641	0.300962	0.768824	-6.25646	-0.00469063	-0.12066	0.904052	0.985862	-6.46243	-0.0727473	-1.92864	0.0557332	0.680822	-4.66942	0.0149145	0.301759	0.763269	0.965828	-6.16879	-0.0437065	-1.34598	0.180658	0.713522	-5.73559	-0.052899	-0.834373	0.404429	0.999939	-5.76226	-0.0311609	-0.497534	0.619009	0.999993	-5.98702
481	ILMN_1656682	AZIN1	51582	-0.0175382	-0.386289	0.699595	0.940743	-6.71383	-0.0123662	-0.197025	0.84396	0.975894	-6.45055	-0.011635	-0.186931	0.851976	0.988237	-6.45764	-0.0494654	-0.606503	0.545131	0.917266	-6.03514	-0.035559	-0.661571	0.50942	0.892721	-6.41003	0.0400895	0.400828	0.688701	0.999939	-6.01689	-0.00673745	-0.0681903	0.945659	0.999993	-6.10272
482	ILMN_1656691	FBXO4	26272	-0.0258142	-1.53685	0.125533	0.588347	-5.62238	-0.0424426	-1.82782	0.0687112	0.565811	-4.8428	-0.0366077	-1.59767	0.112297	0.763253	-5.23086	-0.0443323	-1.47657	0.141964	0.713139	-5.16652	-0.0280244	-1.43196	0.154561	0.688429	-5.61908	0.0460178	1.25187	0.211144	0.999939	-5.34866	0.0125484	0.345557	0.729807	0.999993	-6.04805
483	ILMN_1656715	THSD7A	221981	-0.00461856	-0.499609	0.617769	0.91497	-6.66411	-0.0138078	-1.08045	0.280934	0.801848	-5.89876	-0.0230724	-1.83694	0.0682704	0.703155	-4.83506	-0.00939644	-0.570929	0.568933	0.922597	-6.05535	5.23216e-05	0.00483411	0.99615	0.999248	-6.62637	0.00721582	0.380471	0.703741	0.999939	-6.02446	0.00503793	0.268898	0.788108	0.999993	-6.07048
484	ILMN_1656732	LOC440300	114817	0.00250092	0.271461	0.786249	0.963562	-6.75125	0.0158829	1.24708	0.213477	0.756674	-5.70968	0.0026438	0.19684	0.844229	0.988033	-6.45577	0.0221723	1.25983	0.209758	0.776267	-5.44953	0.00561966	0.516466	0.606409	0.926199	-6.49444	-0.00564507	-0.310031	0.756654	0.999939	-6.0476	-0.00177055	-0.0984335	0.921624	0.999993	-6.10032
485	ILMN_1656761	TGIF1	7050	-0.00577838	-0.668564	0.504361	0.872728	-6.56641	0.00170319	0.142547	0.886757	0.983339	-6.45961	-0.0083012	-0.703578	0.482826	0.940467	-6.23183	-0.00806022	-0.521357	0.602915	0.929991	-6.08148	-0.00233836	-0.224177	0.822972	0.977492	-6.6015	-0.0198514	-1.14562	0.252447	0.999939	-5.46955	-0.00722397	-0.42201	0.673181	0.999993	-6.02009
486	ILMN_1656791	RPS6	6194	-0.0615435	-1.59379	0.112185	0.56497	-5.53485	0.00627699	0.117587	0.906485	0.9864	-6.46279	-0.0657589	-1.16268	0.246871	0.867414	-5.81324	0.0641102	0.865071	0.388432	0.86124	-5.85185	-0.0317213	-0.679844	0.497815	0.888789	-6.39793	-0.0413952	-0.470293	0.63833	0.999939	-5.9881	-0.0482488	-0.554887	0.579195	0.999993	-5.95828
487	ILMN_1656807	RPL27	6155	-0.180247	-3.70646	0.000256312	0.0376392	-0.152795	-0.205356	-3.05461	0.00248526	0.19464	-1.97793	-0.225951	-3.38889	0.000904371	0.198519	-1.04539	-0.182244	-2.086	0.0387339	0.596454	-4.14052	-0.201662	-3.52346	0.000588939	0.129877	-0.760264	0.0759266	0.646025	0.51853	0.999939	-5.89481	0.00423571	0.0364822	0.970911	0.999993	-6.1043
488	ILMN_1656818	GPR141	353345	0.0083948	0.931383	0.35251	0.802981	-6.35852	-0.010643	-0.854164	0.393792	0.858901	-6.11251	0.00143325	0.113347	0.909913	0.993016	-6.4685	-0.0297335	-1.79453	0.0748157	0.646934	-4.67306	0.00273648	0.248672	0.804008	0.973752	-6.59577	0.0246148	1.31647	0.188558	0.999939	-5.26995	0.0212638	1.15121	0.250139	0.999993	-5.47429
489	ILMN_1656822	DNM2	1785	0.00594442	0.240499	0.810131	0.968719	-6.7591	0.038684	1.13212	0.258618	0.784577	-5.84299	-0.0155578	-0.450775	0.652827	0.965827	-6.37497	0.0545824	1.20693	0.22943	0.79034	-5.51196	-0.0142203	-0.4876	0.626657	0.93176	-6.50876	-0.0585568	-1.10735	0.26862	0.999939	-5.51048	-0.0415187	-0.79479	0.427074	0.999993	-5.80414
490	ILMN_1656837	RBP1	5947	-0.0190171	-2.35549	0.019234	0.292998	-4.06674	-0.0101416	-0.908651	0.364367	0.844353	-6.06558	-0.0250815	-2.36199	0.0195088	0.523584	-3.78424	-0.00809877	-0.582051	0.561438	0.919544	-6.04916	-0.0217673	-2.34884	0.0203434	0.392737	-3.95191	-0.00579009	-0.370209	0.711368	0.999939	-6.02812	-0.00265486	-0.171831	0.863633	0.999993	-6.09086
491	ILMN_1656840	VPS13D	55187	0.0233109	1.70068	0.0901859	0.518175	-5.36212	0.036088	1.90452	0.0579352	0.537351	-4.70438	0.00521175	0.278418	0.781089	0.98423	-6.43671	0.0610745	2.48995	0.0139074	0.530952	-3.27919	0.0123124	0.730669	0.466299	0.879924	-6.36257	-0.00964936	-0.330938	0.740816	0.999939	-6.04122	-0.0300208	-1.04225	0.29775	0.999993	-5.58791
492	ILMN_1656842	FLJ44054	643365	-0.00331046	-0.368232	0.712997	0.943787	-6.72058	-0.00655534	-0.527456	0.598322	0.938194	-6.3333	-0.00141309	-0.113882	0.909489	0.993016	-6.46844	-0.0090033	-0.553741	0.580611	0.925392	-6.06468	-0.00704025	-0.622944	0.534415	0.899091	-6.43452	-0.00372962	-0.212909	0.831476	0.999939	-6.07176	0.0086254	0.498433	0.618376	0.999993	-5.98659
493	ILMN_1656849	SLC26A8	116369	0.000469467	0.052414	0.958239	0.993426	-6.78641	-0.016716	-1.34999	0.178182	0.727038	-5.57956	0.0113369	0.91099	0.363816	0.913605	-6.06792	-0.0198715	-1.21861	0.224974	0.786353	-5.4984	0.00468986	0.435532	0.6639	0.942905	-6.53252	0.0207899	1.06714	0.286372	0.999939	-5.552	0.0115628	0.600802	0.548217	0.999993	-5.93301
494	ILMN_1656867	PLA2G2C	391013	0.00110333	0.127849	0.898366	0.984196	-6.77967	-0.00479252	-0.401712	0.688222	0.955349	-6.39051	0.0121063	1.06718	0.287665	0.886003	-5.91704	-0.0226139	-1.52133	0.130359	0.701027	-5.10265	-0.0049912	-0.492724	0.623041	0.931459	-6.50628	0.0268	1.56525	0.118093	0.999939	-4.93013	-0.0169514	-1.0022	0.316683	0.999993	-5.62684
495	ILMN_1656883	LOC643201	643201	0.000815332	0.100606	0.91994	0.986954	-6.78275	-0.00782383	-0.698341	0.485582	0.898357	-6.23079	-0.00268392	-0.248158	0.804364	0.984333	-6.44454	-0.00315912	-0.222917	0.823915	0.979112	-6.18879	0.00546428	0.580204	0.562784	0.909659	-6.45991	0.00767764	0.473287	0.636194	0.999939	-5.98676	-0.00211668	-0.132084	0.894965	0.999993	-6.09662
496	ILMN_1656886	LIN37	55957	0.014889	1.13556	0.257175	0.739463	-6.15021	0.0300148	1.65591	0.0989343	0.63195	-5.13286	0.00638354	0.36685	0.714267	0.977977	-6.40867	0.0383814	1.68331	0.0944703	0.67104	-4.85614	0.0154986	0.912287	0.36331	0.83557	-6.2156	-0.0314742	-1.19307	0.233349	0.999939	-5.41687	-0.0172105	-0.660398	0.509272	0.999993	-5.89723
497	ILMN_1656902	HECTD3	79654	0.0485785	2.35691	0.019162	0.292998	-4.06349	0.0296586	1.04089	0.298882	0.81324	-5.9397	0.0339813	1.33073	0.185372	0.831183	-5.60946	0.0716727	2.142	0.033867	0.586698	-4.02956	0.0578852	2.59735	0.0104802	0.326484	-3.37119	-0.00264514	-0.0579104	0.953841	0.999939	-6.09174	0.0291095	0.645123	0.519113	0.999993	-5.90672
498	ILMN_1656904	SLC1A4	6509	-0.00641008	-0.702276	0.483129	0.862316	-6.54355	0.0135823	1.0764	0.282734	0.804719	-5.90301	-0.00862496	-0.681452	0.496675	0.943125	-6.24684	0.0244448	1.47395	0.142668	0.71387	-5.1702	-0.00478277	-0.463302	0.643925	0.937093	-6.52018	-0.0103243	-0.488448	0.625425	0.999939	-5.97982	-0.0326981	-1.56596	0.117927	0.999993	-4.93927
499	ILMN_1656920	CRIP1	1396	-0.0660302	-2.27068	0.0239761	0.316908	-4.25726	-0.0198599	-0.494023	0.621703	0.94445	-6.35002	-0.084056	-2.04143	0.0430245	0.649405	-4.4552	0.0484816	0.898588	0.370365	0.853047	-5.82342	-0.0554849	-1.56616	0.119747	0.641362	-5.4233	-0.0447333	-0.585144	0.558688	0.999939	-5.93045	-0.0249448	-0.330303	0.741296	0.999993	-6.05296
500	ILMN_1656933	NKPD1	284353	0.00191865	0.229859	0.81838	0.968719	-6.76158	-0.0116413	-1.00885	0.313977	0.823894	-5.97176	-0.00136787	-0.117131	0.906918	0.993016	-6.46807	-0.00191687	-0.125268	0.900486	0.988948	-6.20523	0.00337674	0.359439	0.719851	0.955735	-6.56244	0.00492248	0.298365	0.765536	0.999939	-6.05097	0.0146747	0.900394	0.3683	0.999993	-5.71897
501	ILMN_1656939	LOC400099	400099	-0.0174098	-1.70845	0.0887335	0.515127	-5.34914	-0.0232778	-1.65237	0.0996532	0.632407	-5.13854	-0.00995382	-0.724145	0.470146	0.937194	-6.21744	-0.0374685	-2.08027	0.0392642	0.596454	-4.15172	-0.0243328	-2.14245	0.0340253	0.456212	-4.3934	0.0338306	1.67258	0.0949722	0.999939	-4.76557	-0.00777026	-0.388878	0.697516	0.999993	-6.03289
502	ILMN_1656940	ABLIM3	22885	-0.00231989	-0.169877	0.865238	0.977412	-6.77346	0.0276877	1.46659	0.143683	0.693587	-5.41984	-0.0190753	-1.03489	0.302447	0.892562	-5.95016	0.023	0.952285	0.34254	0.844536	-5.77564	-0.0086055	-0.578058	0.564227	0.910556	-6.46113	-0.0258544	-0.635738	0.525208	0.999939	-5.90108	-0.03175	-0.790292	0.429694	0.999993	-5.80754
503	ILMN_1656949	SLFN14	342618	0.00502859	0.528218	0.597794	0.909561	-6.64955	0.0108669	0.825713	0.409716	0.867347	-6.13587	0.00910723	0.6838	0.495195	0.942503	-6.24527	0.0115378	0.661123	0.509585	0.906704	-6.00175	0.0049039	0.469761	0.639315	0.936259	-6.5172	-0.0119133	-0.646931	0.517944	0.999939	-5.89425	-0.0127638	-0.701623	0.483208	0.999993	-5.8705
504	ILMN_1656955	PCDHGC3	5098	-0.00224789	-0.262936	0.792806	0.965516	-6.75351	0.0018232	0.154265	0.877519	0.9816	-6.45791	0.000338467	0.0296135	0.976416	0.997881	-6.47439	0.00299276	0.199831	0.841894	0.982464	-6.19351	-0.00722146	-0.68123	0.496941	0.888789	-6.397	0.00498833	0.322225	0.747404	0.999939	-6.04393	-0.00540384	-0.35335	0.72396	0.999993	-6.04545
505	ILMN_1657009	NFASC	23114	0.00833324	0.803899	0.422182	0.839515	-6.46785	-0.00468167	-0.326697	0.744157	0.96369	-6.41727	0.00911344	0.600302	0.549244	0.949872	-6.29784	-0.0312352	-1.57018	0.118557	0.693143	-5.03084	0.00459449	0.373933	0.709065	0.953122	-6.55718	0.0171055	0.8299	0.406951	0.999939	-5.7658	0.00300569	0.147616	0.882699	0.999993	-6.09455
506	ILMN_1657022	NUS1	116150	-0.00343171	-0.335837	0.737262	0.950383	-6.73188	-0.0172154	-1.21869	0.224057	0.764038	-5.74379	0.00233847	0.155176	0.876899	0.991154	-6.46298	-0.0276026	-1.39785	0.164298	0.738112	-5.27435	-0.00163063	-0.136223	0.891856	0.985274	-6.6172	0.0139153	0.717021	0.473662	0.999939	-5.8488	0.00702122	0.366228	0.714334	0.999993	-6.04104
507	ILMN_1657044	STARD6	147323	-0.000393073	-0.0431883	0.965584	0.994726	-6.78684	0.0100939	0.802249	0.423134	0.873573	-6.15454	0.00374355	0.319369	0.749907	0.983379	-6.42468	0.0157357	1.0245	0.307306	0.827823	-5.70708	-0.00175488	-0.166125	0.868317	0.983455	-6.61272	0.00124155	0.0671768	0.946465	0.999939	-6.09118	-0.00770592	-0.422064	0.673142	0.999993	-6.02007
508	ILMN_1657050	ARSK	153642	-0.00240181	-0.271899	0.785913	0.963562	-6.75113	-0.0261411	-2.14068	0.0332209	0.458496	-4.24357	-0.0101984	-0.850569	0.396414	0.921179	-6.11998	-0.0450915	-2.87005	0.00471971	0.428726	-2.34246	-0.00657783	-0.676462	0.499952	0.889194	-6.40019	0.03342	1.93177	0.0538955	0.999939	-4.32373	0.0113026	0.661346	0.508664	0.999993	-5.89663
509	ILMN_1657064	C6orf70	55780	0.00819202	0.482389	0.629931	0.919041	-6.67248	-0.017543	-0.747252	0.45558	0.886418	-6.19621	-0.0132918	-0.598523	0.550426	0.949872	-6.29889	-0.0178097	-0.612025	0.541481	0.916819	-6.0319	0.0167506	0.805316	0.422111	0.860356	-6.30605	0.0350081	0.889573	0.37408	0.999939	-5.71704	0.0286619	0.737254	0.461279	0.999993	-5.8461
510	ILMN_1657077	SOCS6	9306	-0.0177029	-1.5078	0.132807	0.598508	-5.66583	0.0108481	0.668359	0.504491	0.905151	-6.25084	-0.0134923	-0.807051	0.420962	0.924849	-6.15528	-0.00553079	-0.252475	0.801032	0.973694	-6.18199	-0.0222282	-1.69259	0.0929345	0.596541	-5.22345	-0.0283787	-1.20411	0.229058	0.999939	-5.40432	-0.0282718	-1.2143	0.225147	0.999993	-5.40337
511	ILMN_1657095	STARD3	10948	0.00492895	0.263165	0.79263	0.965516	-6.75345	0.0311244	1.20207	0.230417	0.767033	-5.76339	-0.0260055	-1.00415	0.31698	0.900885	-5.98076	0.0325866	0.960266	0.338523	0.843355	-5.76831	0.00860633	0.399017	0.690537	0.948787	-6.54759	-0.0389561	-0.813423	0.416323	0.999939	-5.77866	-0.0342557	-0.724058	0.469334	0.999993	-5.85527
512	ILMN_1657128	PTPRU	10076	0.00227247	0.156071	0.876097	0.979284	-6.77569	0.0476626	2.36787	0.0186154	0.381878	-3.75134	0.00829028	0.392026	0.695616	0.974783	-6.39929	0.0246733	0.890408	0.374725	0.855396	-5.83046	0.00938299	0.554315	0.580318	0.91518	-6.47442	-0.0296817	-1.01556	0.31028	0.999939	-5.60301	-0.044861	-1.55377	0.120808	0.999993	-4.95731
513	ILMN_1657129	SKAP2	8935	-0.082811	-1.94001	0.0534485	0.431502	-4.93572	-0.0553844	-0.938557	0.34882	0.838289	-6.0386	-0.0663665	-1.16847	0.244538	0.866987	-5.80667	-0.09489	-1.27499	0.204356	0.770752	-5.43116	-0.115433	-2.24761	0.0262901	0.425515	-4.17313	0.0156508	0.152519	0.878833	0.999939	-6.08226	-0.0153291	-0.151217	0.879859	0.999993	-6.09404
514	ILMN_1657145	MEOX1	4222	-0.00454184	-0.461922	0.64452	0.924011	-6.68205	-0.00758782	-0.558226	0.577165	0.932504	-6.31694	-0.011061	-0.839356	0.402654	0.921496	-6.12925	0.000960212	0.055608	0.955731	0.995715	-6.21132	-0.00558714	-0.483741	0.629386	0.93237	-6.51062	0.00287211	0.0832664	0.93367	0.999939	-6.09003	0.000510351	0.0149774	0.988056	0.999993	-6.10482
515	ILMN_1657148	C19orf23	148046	-0.00749413	-0.772608	0.440449	0.846275	-6.49224	0.0435176	3.24534	0.00132527	0.156419	-1.41103	-0.00225118	-0.153606	0.878134	0.991351	-6.46322	0.0448653	2.33628	0.0208488	0.566058	-3.62344	-0.00826158	-0.661416	0.509519	0.892721	-6.41013	-0.0492005	-2.63179	0.00872949	0.999939	-2.81868	-0.0473338	-2.56302	0.0106385	0.999993	-2.99436
516	ILMN_1657149	C8orf46	254778	-0.0124424	-1.52539	0.128366	0.591139	-5.63963	0.00584083	0.517975	0.604912	0.940475	-6.33815	-0.00993006	-0.833554	0.405906	0.921909	-6.134	-0.00469001	-0.30045	0.764265	0.966358	-6.16917	-0.00812009	-0.872523	0.384536	0.843472	-6.25052	-0.00542262	-0.330385	0.741233	0.999939	-6.04139	-0.0136402	-0.841264	0.400562	0.999993	-5.76796
517	ILMN_1657153	ACTR3	10096	-0.0326314	-0.70786	0.47966	0.861825	-6.53965	-0.0574839	-0.902017	0.367874	0.847385	-6.07145	0.00337528	0.0508996	0.959476	0.996167	-6.47354	-0.117255	-1.34943	0.179305	0.754346	-5.33782	-0.019818	-0.380445	0.704238	0.951526	-6.55475	0.0808779	0.822547	0.411118	0.999939	-5.77157	0.00183774	0.0189197	0.984912	0.999993	-6.10476
518	ILMN_1657158	RNF168	165918	0.00413963	0.473047	0.636572	0.921406	-6.6769	0.0197801	1.63504	0.103238	0.638415	-5.16617	-0.00308143	-0.256968	0.797568	0.98423	-6.44235	0.0310993	1.97922	0.0496886	0.607792	-4.3444	0.00255315	0.266635	0.790173	0.970778	-6.59119	-0.0172148	-0.992677	0.321299	0.999939	-5.62484	-0.0273908	-1.59886	0.110419	0.999993	-4.88989
519	ILMN_1657191	KRTAP10-5	386680	0.0179228	1.60762	0.109119	0.557876	-5.51312	-0.0107086	-0.694813	0.487787	0.898681	-6.23319	0.0223149	1.45036	0.149122	0.801565	-5.44807	-0.0208671	-1.03505	0.302373	0.825497	-5.69666	0.00919656	0.664762	0.507383	0.892219	-6.40794	0.026158	1.22706	0.220318	0.999939	-5.37784	0.0263654	1.25197	0.211106	0.999993	-5.35924
520	ILMN_1657194	TSNAXIP1	55815	-0.0127517	-1.5354	0.125888	0.588418	-5.62457	0.00838262	0.730116	0.46597	0.890403	-6.20859	-0.00934025	-0.771807	0.441487	0.93152	-6.18252	0.00647993	0.408637	0.68341	0.952622	-6.1321	-0.0092199	-0.930017	0.35409	0.82901	-6.19953	-0.0246875	-1.48563	0.137944	0.999939	-5.04522	-0.0165626	-1.00893	0.313446	0.999993	-5.6204
521	ILMN_1657204	SAE1	10055	0.0113008	0.562505	0.574251	0.902318	-6.63103	0.00681743	0.245469	0.806285	0.971601	-6.44004	-0.000334439	-0.0118368	0.990572	0.998673	-6.47475	0.0157397	0.425138	0.671368	0.949016	-6.12546	0.0211236	0.867414	0.387318	0.84447	-6.2549	-0.0121066	-0.266741	0.789767	0.999939	-6.05948	0.0135132	0.301387	0.763232	0.999993	-6.06166
522	ILMN_1657234	CCL20	6364	-0.00641531	-0.82728	0.408829	0.833984	-6.449	0.0258499	2.41129	0.0165827	0.369951	-3.65185	-0.00679965	-0.588822	0.556899	0.949872	-6.30454	0.0274991	1.81733	0.0712358	0.64197	-4.63415	-0.00765385	-0.870952	0.38539	0.843472	-6.25187	-0.0225601	-1.46906	0.142382	0.999939	-5.06842	-0.0291748	-1.92311	0.0549761	0.999993	-4.34898
523	ILMN_1657266	LOC645323	645323	-0.000118013	-0.0131773	0.989496	0.998252	-6.78768	-0.0232384	-1.87697	0.06163	0.546444	-4.75472	-0.00184308	-0.150074	0.880915	0.991702	-6.46374	-0.0340765	-2.11755	0.0359227	0.589581	-4.07834	-0.00870038	-0.831313	0.407325	0.854666	-6.2851	0.0311002	1.73775	0.0828085	0.999939	-4.66039	0.0206354	1.16717	0.243641	0.999993	-5.45671
524	ILMN_1657283	ALKBH5	54890	0.0526985	2.83374	0.00495774	0.155603	-2.86802	0.0581159	2.26055	0.0246059	0.414052	-3.9898	0.0467579	1.8388	0.0679941	0.703155	-4.83177	0.0592059	1.7769	0.0776858	0.64697	-4.70283	0.0538843	2.41648	0.0170633	0.370353	-3.79909	-0.020236	-0.534955	0.592895	0.999939	-5.95719	-0.00763342	-0.204273	0.838215	0.999993	-6.08505
525	ILMN_1657288	GUSBL2	55100	0.0359975	2.38864	0.0176172	0.283362	-3.99043	-0.0212603	-1.02048	0.30844	0.819528	-5.96024	0.0314284	1.51497	0.131962	0.786391	-5.35531	-0.0144063	-0.529968	0.596946	0.928435	-6.07711	0.0421936	2.25906	0.0255488	0.422703	-4.14856	0.0818805	2.36672	0.018288	0.999939	-3.4418	0.0529063	1.54801	0.122189	0.999993	-4.96579
526	ILMN_1657295	CPA6	57094	-0.00924904	-1.00978	0.31353	0.777748	-6.28337	-0.000702107	-0.0554486	0.955823	0.994327	-6.46806	-0.00237466	-0.187858	0.851251	0.988033	-6.45747	0.00483506	0.291908	0.770775	0.967795	-6.17162	-0.00704096	-0.628789	0.530593	0.896646	-6.4309	0.000115599	0.00645224	0.994854	0.999939	-6.09331	-0.00770127	-0.43513	0.663637	0.999993	-6.01474
527	ILMN_1657302	SULT1A1	6817	0.000792652	0.09732	0.922546	0.98786	-6.78307	-0.00923104	-0.819837	0.413052	0.868423	-6.1406	0.00698885	0.590846	0.555545	0.949872	-6.30337	-0.00787863	-0.508319	0.612004	0.932097	-6.08796	-0.0014985	-0.163418	0.870444	0.983455	-6.61316	0.0042574	0.250927	0.801963	0.999939	-6.06337	0.0181063	1.08027	0.280492	0.999993	-5.54954
528	ILMN_1657344	PLAG1	5324	0.0158664	1.90007	0.0585194	0.445204	-5.01068	0.0041923	0.363162	0.716776	0.959177	-6.40495	0.0102011	0.849686	0.396903	0.921343	-6.12071	0.00561432	0.356882	0.7217	0.958767	-6.15124	0.0190898	2.05752	0.0416406	0.481215	-4.56414	0.0060786	0.374726	0.708007	0.999939	-6.02652	0.0148161	0.924576	0.355587	0.999993	-5.69797
529	ILMN_1657347	PODXL2	50512	-0.00813006	-0.968123	0.333874	0.792507	-6.32405	0.011592	0.998513	0.31895	0.826602	-5.98189	-0.0183781	-1.63842	0.103506	0.751627	-5.16719	-0.00535173	-0.364114	0.716304	0.958104	-6.14872	-0.0127767	-1.32215	0.188446	0.720922	-5.76664	-0.0175404	-1.02271	0.306889	0.999939	-5.59609	-0.027318	-1.61236	0.107451	0.999993	-4.86934
530	ILMN_1657349	EPHA6	285220	0.00649701	0.792001	0.429074	0.841039	-6.47724	0.0076138	0.671385	0.502565	0.90494	-6.24885	0.0108016	0.912912	0.362807	0.913605	-6.06621	0.0129609	0.835979	0.404545	0.867396	-5.87566	0.00882161	0.939932	0.349	0.827299	-6.19041	-0.00965488	-0.599883	0.548829	0.999939	-5.92214	0.00892335	0.561238	0.574861	0.999993	-5.9549
531	ILMN_1657361	CBX7	23492	0.00568637	0.240282	0.810299	0.968719	-6.75915	0.0566303	1.73098	0.0846292	0.605836	-5.00963	0.000338635	0.00993047	0.99209	0.998673	-6.47477	0.0621426	1.39074	0.16644	0.738438	-5.28381	0.022764	0.765842	0.445162	0.871148	-6.33662	-0.0686828	-1.22702	0.220335	0.999939	-5.37789	-0.0323172	-0.584434	0.559166	0.999993	-5.94225
532	ILMN_1657373	LEPREL1	55214	0.0179011	2.08049	0.0384501	0.380415	-4.66009	-0.00225721	-0.189764	0.84964	0.977707	-6.45192	0.0343162	2.77283	0.00628896	0.366264	-2.79341	0.00181056	0.111649	0.911256	0.989978	-6.20679	0.0202748	2.18265	0.0308621	0.444349	-4.31035	0.0188147	1.0171	0.309548	0.999939	-5.60153	0.021486	1.17577	0.240191	0.999993	-5.44714
533	ILMN_1657378	AK124832	440446	0.00588764	0.644266	0.519965	0.880724	-6.5822	-0.00617793	-0.489017	0.625238	0.944494	-6.35243	0.0110899	0.848089	0.397789	0.921496	-6.12204	-0.00767875	-0.448147	0.654717	0.944586	-6.11575	0.00752109	0.684216	0.49506	0.887873	-6.39499	0.0186166	1.10417	0.269996	0.999939	-5.51382	0.0082306	0.494161	0.621388	0.999993	-5.98861
534	ILMN_1657405	SPPL3	121665	0.00147339	0.127359	0.898754	0.984196	-6.77973	0.0149981	0.937786	0.349216	0.838344	-6.0393	-0.00901669	-0.634258	0.526914	0.947134	-6.27728	0.0181835	0.976144	0.330622	0.83677	-5.75354	-0.0104436	-0.812022	0.418267	0.859825	-6.30071	-0.0211829	-0.932867	0.351294	0.999939	-5.67955	-0.0082545	-0.367981	0.713027	0.999993	-6.04042
535	ILMN_1657406	NUP50	10762	0.00636294	0.819935	0.412996	0.835968	-6.45498	-0.00379223	-0.353487	0.724007	0.959424	-6.40835	0.00774881	0.673235	0.501872	0.944743	-6.2523	0.00231711	0.153636	0.87811	0.985397	-6.2014	0.00405603	0.461164	0.645453	0.937093	-6.52116	0.0196876	1.24419	0.213954	0.999939	-5.35775	-0.000491523	-0.031444	0.974927	0.999993	-6.10446
536	ILMN_1657423	SPG21	51324	0.0630702	2.69073	0.00758676	0.193243	-3.24841	0.0553755	1.70891	0.0886479	0.615723	-5.04641	0.0633761	2.21377	0.0284094	0.583408	-4.10581	0.0629307	1.67759	0.095585	0.673677	-4.86526	0.0565811	2.06979	0.0404574	0.47684	-4.53988	-0.0301242	-0.592135	0.554001	0.999939	-5.92654	0.0418243	0.832212	0.405646	0.999993	-5.77517
537	ILMN_1657436	FGFR1OP2	26127	-0.0193433	-0.582769	0.560549	0.896732	-6.61954	-0.0722043	-1.57357	0.11679	0.659253	-5.26187	-0.0418996	-0.907301	0.365756	0.914199	-6.0712	-0.099557	-1.64524	0.10209	0.678404	-4.91624	-0.0293809	-0.734399	0.464031	0.879117	-6.35987	0.0936524	1.31402	0.18938	0.999939	-5.273	0.0402637	0.571869	0.567641	0.999993	-5.94917
538	ILMN_1657440	KCNC2	3747	0.011837	1.40449	0.161355	0.637922	-5.81375	0.0121577	1.04349	0.297683	0.812646	-5.93706	0.00725449	0.634675	0.526642	0.947071	-6.27702	0.0237718	1.58717	0.114655	0.691987	-5.00534	0.0160134	1.54125	0.125692	0.651818	-5.46092	-0.0156717	-0.92273	0.356548	0.999939	-5.68849	0.00431496	0.257179	0.797135	0.999993	-6.07342
539	ILMN_1657455	CEACAM4	1089	-0.038067	-2.39581	0.0172839	0.280913	-3.97381	0.0140401	0.639193	0.523254	0.913458	-6.26949	-0.0423533	-1.94985	0.0531273	0.675067	-4.63002	-0.00473775	-0.166458	0.868029	0.984602	-6.19942	-0.0396253	-2.14327	0.0339581	0.456212	-4.39172	-0.0921108	-1.94133	0.0527227	0.999939	-4.30623	-0.0354566	-0.75646	0.449694	0.999993	-5.83244
540	ILMN_1657470	YTHDF3	253943	-0.0725828	-1.97285	0.0495615	0.41877	-4.87297	-0.102187	-2.00915	0.0455444	0.502752	-4.50665	-0.0677337	-1.35	0.179122	0.82634	-5.58437	-0.140752	-2.14093	0.0339548	0.586698	-4.03171	-0.0733303	-1.69437	0.0925951	0.595965	-5.22053	0.0297087	0.371826	0.710164	0.999939	-6.02755	0.054989	0.696677	0.486296	0.999993	-5.87379
541	ILMN_1657486	OR2AG2	338755	-0.0186819	-1.74089	0.0828739	0.502981	-5.29431	-0.00323377	-0.217979	0.827614	0.974044	-6.44628	-0.0231668	-1.48839	0.138824	0.79571	-5.39394	-0.0196403	-0.962976	0.337166	0.843268	-5.76581	-0.0196672	-1.47968	0.141384	0.673044	-5.5514	-0.0200358	-0.957462	0.33875	0.999939	-5.65746	-0.0155691	-0.753144	0.451682	0.999993	-5.83482
542	ILMN_1657509	TSEN54	283989	0.000488889	0.0229881	0.981677	0.996542	-6.78751	0.0072423	0.246335	0.805615	0.971515	-6.43983	-0.0312966	-1.05644	0.292527	0.889468	-5.92817	0.00899697	0.231773	0.817042	0.977069	-6.18684	-0.000195419	-0.00777493	0.993809	0.998994	-6.62636	-0.0138106	-0.245217	0.806379	0.999939	-6.06472	-0.00169508	-0.0304669	0.975706	0.999993	-6.10449
543	ILMN_1657527	CLEC12B	387837	-0.00127876	-0.134355	0.893224	0.982441	-6.77882	0.01532	1.16434	0.245341	0.779412	-5.80691	0.0100423	0.738006	0.461706	0.935013	-6.20751	0.0250045	1.40237	0.162947	0.736065	-5.26832	-0.00355169	-0.326273	0.744743	0.963459	-6.57369	-0.00483513	-0.186354	0.852235	0.999939	-6.07681	-0.0265498	-1.03584	0.300727	0.999993	-5.59424
544	ILMN_1657547	CCDC34	91057	-0.0157503	-1.01399	0.311518	0.776411	-6.27915	-0.0283011	-1.31797	0.18866	0.73705	-5.62113	-0.0527245	-2.68697	0.00805452	0.388356	-3.01235	-0.0195196	-0.759169	0.448986	0.884478	-5.93465	-0.00514347	-0.265148	0.791316	0.970878	-6.59158	0.029228	0.826656	0.408787	0.999939	-5.76835	0.00690949	0.19782	0.843258	0.999993	-6.08629
545	ILMN_1657550	MVD	4597	0.0213744	1.41682	0.15772	0.633959	-5.79664	0.0444244	2.1301	0.0340925	0.461085	-4.26531	0.0138468	0.644955	0.519977	0.946726	-6.27057	0.0713837	2.53744	0.0122257	0.509874	-3.16874	0.0325299	1.81232	0.0722497	0.561171	-5.02054	-0.0336786	-0.956106	0.339434	0.999939	-5.65869	-0.0183166	-0.526378	0.598836	0.999993	-5.97296
546	ILMN_1657571	ASNA1	439	-0.00761396	-0.378294	0.705518	0.941927	-6.71686	0.0287665	1.03386	0.302151	0.814681	-5.94682	0.0251169	0.963337	0.336985	0.90503	-6.01998	0.0190069	0.556342	0.578836	0.925194	-6.06329	0.0187454	0.889856	0.375191	0.839902	-6.23549	-0.0374004	-1.04177	0.297973	0.999939	-5.57741	-0.0417122	-1.17613	0.240046	0.999993	-5.44673
547	ILMN_1657572	GRIN1	2902	-0.00621353	-0.645731	0.519017	0.880171	-6.58126	-0.014313	-1.07597	0.282927	0.804719	-5.90347	-0.0188986	-1.43715	0.152833	0.803883	-5.46655	-0.0215994	-1.25352	0.212038	0.776267	-5.45711	-0.018064	-1.78935	0.0758929	0.566843	-5.0605	0.00960003	0.525664	0.599331	0.999939	-5.96187	-0.00263253	-0.145918	0.884039	0.999993	-6.09479
548	ILMN_1657600	NCAPH	23397	0.00928192	1.09576	0.274188	0.751629	-6.19402	0.00873289	0.745749	0.456486	0.886685	-6.19731	0.0203164	1.71571	0.088355	0.729616	-5.04221	0.00642229	0.413908	0.679554	0.951804	-6.13001	0.00877225	0.880673	0.380124	0.841862	-6.24349	0.0205437	1.22855	0.219758	0.999939	-5.3761	-0.0122545	-0.741845	0.458494	0.999993	-5.84286
549	ILMN_1657607	NRG1	3084	0.00790564	0.926617	0.354976	0.804235	-6.3629	0.00410584	0.348115	0.728033	0.960205	-6.41019	0.0155683	1.34283	0.18143	0.828547	-5.59375	-0.00145155	-0.0955493	0.924011	0.992528	-6.2084	0.00679708	0.769424	0.443041	0.870683	-6.33391	-0.00607888	-0.357904	0.720551	0.999939	-6.03238	0.00549276	0.327366	0.743514	0.999993	-6.05388
550	ILMN_1657611	SH3RF3	344558	-0.00140834	-0.157481	0.874987	0.978967	-6.77548	-0.00440827	-0.356571	0.721699	0.959424	-6.40727	0.00635178	0.492735	0.622946	0.959987	-6.35553	0.00275163	0.162902	0.870823	0.985026	-6.19998	0.000526319	0.0526641	0.958081	0.994453	-6.62501	0.00705786	0.415765	0.677742	0.999939	-6.01109	0.00287858	0.171654	0.863772	0.999993	-6.09089
551	ILMN_1657612	RPL6	6128	-0.0801142	-1.7892	0.074735	0.482254	-5.21079	-0.0962323	-1.55463	0.121238	0.664097	-5.29064	-0.0712264	-1.14786	0.252921	0.869353	-5.82993	-0.0560486	-0.689333	0.491717	0.898265	-5.98339	-0.0483192	-0.839118	0.402947	0.853062	-6.27867	0.0396625	0.387427	0.698588	0.999939	-6.02191	0.0287735	0.284513	0.776124	0.999993	-6.06637
552	ILMN_1657619	DNAJB14	79982	0.0092753	0.370797	0.711088	0.94356	-6.71964	-0.0303572	-0.877863	0.38082	0.854055	-6.09245	0.00520055	0.148257	0.882346	0.991889	-6.46401	-0.0430308	-0.936189	0.350736	0.848122	-5.79025	0.00399342	0.129559	0.897116	0.986324	-6.61807	0.052037	0.993794	0.320755	0.999939	-5.62379	0.0496046	0.958971	0.33799	0.999993	-5.66716
553	ILMN_1657624	NSFL1C	55968	0.011938	0.546523	0.58517	0.905331	-6.63981	-0.007628	-0.252607	0.800769	0.97078	-6.4383	0.0144311	0.483801	0.629258	0.961192	-6.35982	0.00472192	0.12081	0.904009	0.989677	-6.20576	0.0112232	0.425867	0.670911	0.94414	-6.53664	-0.0259377	-0.45775	0.647311	0.999939	-5.99364	0.031152	0.556521	0.578078	0.999993	-5.95741
554	ILMN_1657627	CBFA2T3	863	0.053381	2.12503	0.0345173	0.366145	-4.56878	0.029851	0.859596	0.390796	0.857568	-6.10796	0.0222561	0.63908	0.523781	0.946726	-6.27427	0.0639725	1.4019	0.163086	0.736065	-5.26894	0.060455	2.06131	0.0412718	0.481215	-4.55666	0.0159807	0.291942	0.77044	0.999939	-6.05278	0.0253731	0.469218	0.639097	0.999993	-6.00006
555	ILMN_1657631	STAP2	55620	-0.000114371	-0.0122533	0.990233	0.998367	-6.78769	0.0160832	1.24643	0.213717	0.756674	-5.71047	0.00528875	0.395402	0.693129	0.974519	-6.39798	-0.00667214	-0.380687	0.703994	0.956141	-6.14276	0.00032801	0.0288765	0.977007	0.996113	-6.62597	-0.0059344	-0.332676	0.739504	0.999939	-6.04067	-0.0165332	-0.938213	0.348542	0.999993	-5.68589
556	ILMN_1657632	LOC100506144	100506144	-0.0257795	-1.10164	0.271625	0.7505	-6.18764	-0.0298674	-0.923254	0.356722	0.842014	-6.05251	-0.031582	-0.913318	0.362594	0.913605	-6.06585	-0.0340575	-0.751643	0.453486	0.884697	-5.94012	0.00602228	0.205457	0.837538	0.979689	-6.60549	-0.0175527	-0.342532	0.73208	0.999939	-6.03751	0.0581371	1.14844	0.25128	0.999993	-5.47732
557	ILMN_1657639	EDEM3	80267	-0.00686989	-0.719593	0.472415	0.859937	-6.53137	-0.0099886	-0.756831	0.449829	0.883286	-6.18916	-0.0113705	-0.897707	0.370833	0.914898	-6.07967	-0.00968006	-0.583245	0.560636	0.919174	-6.04849	-0.0110568	-0.994254	0.321951	0.814892	-6.13876	0.0118363	0.622346	0.533969	0.999939	-5.90909	-0.00582495	-0.310034	0.756651	0.999993	-6.05914
558	ILMN_1657679	VAV3	10451	0.00040326	0.0160277	0.987224	0.997941	-6.78764	-0.00412964	-0.118728	0.905581	0.9864	-6.46266	0.0157123	0.478264	0.633184	0.962206	-6.36243	-0.0149367	-0.346974	0.729115	0.958767	-6.15461	0.00368284	0.12064	0.904163	0.987833	-6.61918	0.0338883	0.609539	0.542416	0.999939	-5.91659	0.0100234	0.1825	0.855257	0.999993	-6.08906
559	ILMN_1657680	CCDC69	26112	-0.0172687	-0.605339	0.545476	0.89026	-6.60627	0.0107827	0.273415	0.784749	0.968779	-6.43294	-0.00240042	-0.0626728	0.950114	0.995253	-6.47288	0.0103471	0.206171	0.836947	0.981421	-6.19226	0.00480198	0.142261	0.887094	0.985191	-6.61636	-0.0224979	-0.395665	0.692504	0.999939	-6.01885	-0.0239427	-0.426242	0.670096	0.999993	-6.01838
560	ILMN_1657682	GFM1	85476	0.00764875	0.25916	0.795714	0.965823	-6.75448	0.00152276	0.0373222	0.970256	0.996885	-6.46889	0.0152498	0.384902	0.700875	0.975892	-6.40201	-0.00749152	-0.144302	0.885463	0.986903	-6.20275	0.0163082	0.449159	0.654066	0.94007	-6.52656	0.0274206	0.416166	0.677449	0.999939	-6.01093	0.00285053	0.0437939	0.965084	0.999993	-6.10402
561	ILMN_1657683	C1orf198	84886	-0.00147976	-0.0932826	0.92575	0.988201	-6.78345	0.0103566	0.472264	0.63713	0.946268	-6.36031	-0.039557	-1.89287	0.0603719	0.688322	-4.73494	0.0220073	0.803676	0.422902	0.873139	-5.90115	-0.0129924	-0.725058	0.469722	0.880894	-6.3666	-0.0192348	-0.466315	0.641173	0.999939	-5.98988	-0.0269689	-0.661843	0.508346	0.999993	-5.89632
562	ILMN_1657744	C15orf17	57184	-0.00306634	-0.177892	0.858945	0.976392	-6.77208	-0.0191895	-0.805297	0.421377	0.872929	-6.15215	-0.0192089	-0.795215	0.427791	0.926806	-6.16456	0.00348757	0.110185	0.912415	0.990165	-6.20694	0.00795912	0.372816	0.709894	0.953487	-6.5576	-0.0220284	-0.567514	0.570594	0.999939	-5.94011	0.0364313	0.950097	0.342476	0.999993	-5.67522
563	ILMN_1657746	BPHL	670	-0.00543967	-0.491791	0.623278	0.91651	-6.66795	-0.00654043	-0.427732	0.669196	0.954228	-6.37994	-0.0115852	-0.771756	0.441518	0.93152	-6.18256	-0.0145386	-0.739118	0.461032	0.885985	-5.94912	-0.00615461	-0.47165	0.637969	0.936218	-6.51633	0.00603789	0.240104	0.810338	0.999939	-6.0659	0.000459138	0.0184823	0.985261	0.999993	-6.10477
564	ILMN_1657750	CNNM1	26507	0.00976843	1.21596	0.225092	0.709476	-6.057	0.00193623	0.174345	0.861729	0.978925	-6.45467	0.00954602	0.823634	0.411503	0.921926	-6.14204	-0.00556794	-0.366627	0.714433	0.957761	-6.14784	0.017126	1.78755	0.0761848	0.56689	-5.06361	0.005362	0.325762	0.744727	0.999939	-6.04284	0.010026	0.616598	0.537752	0.999993	-5.92386
565	ILMN_1657754	RPAP2	79871	-0.0105374	-0.518816	0.604326	0.909965	-6.65442	-0.0545455	-1.94266	0.0531259	0.520179	-4.63349	-0.0322963	-1.18434	0.238222	0.86555	-5.7885	-0.075544	-2.11417	0.0362156	0.589753	-4.08506	-0.00415087	-0.164133	0.869882	0.983455	-6.61305	0.0742846	1.71423	0.0870429	0.999939	-4.6988	0.0262655	0.613558	0.539759	0.999993	-5.92564
566	ILMN_1657760	SYT17	51760	0.000856781	0.0864335	0.931188	0.989614	-6.78406	0.014168	1.0339	0.302133	0.814681	-5.94678	0.00193324	0.154491	0.877438	0.991332	-6.46308	0.0236323	1.44125	0.151673	0.723403	-5.2156	-0.00104315	-0.0957004	0.923906	0.989369	-6.62185	-0.0188652	-0.530859	0.595728	0.999939	-5.95926	-0.0196582	-0.559965	0.575729	0.999993	-5.95558
567	ILMN_1657769	EIF5	1983	0.00381201	0.424164	0.671793	0.933294	-6.69862	-0.0119486	-0.961734	0.337068	0.830742	-6.01709	0.00395824	0.332074	0.740314	0.981655	-6.42061	-0.0108689	-0.695885	0.487617	0.897585	-5.97901	0.00383909	0.361145	0.718578	0.955735	-6.56183	0.0082555	0.472758	0.636571	0.999939	-5.987	0.0255563	1.48147	0.139048	0.999993	-5.06141
568	ILMN_1657771	CRTC2	200186	0.0921084	3.08056	0.00228558	0.109443	-2.16813	0.089938	2.17586	0.0304573	0.444742	-4.17047	0.0672491	1.70437	0.0904587	0.732616	-5.0609	0.117848	2.27938	0.0241067	0.574637	-3.74578	0.0714283	1.89695	0.0600588	0.534281	-4.86919	-0.020248	-0.326076	0.74449	0.999939	-6.04274	0.00681451	0.111089	0.911586	0.999993	-6.09905
569	ILMN_1657790	SRSF11	9295	-0.0126068	-0.316417	0.751937	0.954328	-6.73815	-0.00531346	-0.0964694	0.923221	0.988946	-6.46501	-0.0065936	-0.116247	0.907618	0.993016	-6.46817	-0.0534546	-0.719217	0.473167	0.891638	-5.9631	0.0108179	0.232794	0.816289	0.976215	-6.59956	0.037068	0.444012	0.657207	0.999939	-5.99953	-0.0172262	-0.208874	0.834623	0.999993	-6.08415
570	ILMN_1657796	STMN1	3925	-0.00725365	-0.540645	0.58921	0.907317	-6.64297	-0.0388498	-2.0946	0.0371645	0.47045	-4.33756	-0.0271429	-1.43137	0.15448	0.806547	-5.47459	-0.047721	-1.92054	0.0567564	0.62428	-4.45213	-0.00346783	-0.22336	0.823607	0.977492	-6.60169	0.0475137	1.64031	0.101507	0.999939	-4.81619	0.00881275	0.307976	0.758216	0.999993	-6.05975
571	ILMN_1657797	FIBP	9158	-0.00122372	-0.0582318	0.953608	0.992846	-6.78609	0.0376312	1.29534	0.196341	0.74591	-5.64993	-0.00979278	-0.340413	0.734039	0.981655	-6.41786	0.0693272	1.83917	0.0679398	0.636557	-4.59643	-0.000979715	-0.0399203	0.968218	0.994881	-6.6256	-0.0656784	-1.47289	0.141347	0.999939	-5.06309	-0.0332618	-0.755078	0.450522	0.999993	-5.83344
572	ILMN_1657810	PPM1M	132160	0.00565584	0.17769	0.859103	0.976395	-6.77212	0.00236363	0.053716	0.957202	0.994746	-6.46815	-0.0200154	-0.502896	0.615802	0.958008	-6.35057	0.0396441	0.760169	0.44839	0.884478	-5.93392	-0.0260777	-0.665135	0.507145	0.892082	-6.40769	-0.0391387	-0.614678	0.539019	0.999939	-5.9136	0.0176542	0.280665	0.779072	0.999993	-6.0674
573	ILMN_1657818	IQCB1	9657	-0.00162629	-0.177382	0.859345	0.976449	-6.77217	0.0115605	0.912107	0.362549	0.843402	-6.06251	-0.00996504	-0.770209	0.442431	0.931551	-6.18372	0.0192966	1.13822	0.256908	0.806054	-5.58912	-0.00649964	-0.567048	0.571661	0.912133	-6.46736	0.00496315	0.278107	0.781033	0.999939	-6.05653	-0.0302686	-1.71691	0.0865526	0.999993	-4.70437
574	ILMN_1657832	PP14762	222699	-0.0129801	-1.64208	0.101769	0.543692	-5.45817	-0.0003729	-0.0341244	0.972804	0.996885	-6.469	-0.015239	-1.47652	0.141978	0.798242	-5.41098	-0.00619467	-0.458055	0.6476	0.943314	-6.11142	-0.0163763	-1.87372	0.06322	0.543926	-4.91139	-0.00620528	-0.37978	0.704253	0.999939	-6.0247	-0.0138972	-0.860992	0.389614	0.999993	-5.75199
575	ILMN_1657836	PLEKHG2	64857	0.0182836	2.21319	0.0277442	0.33695	-4.3826	0.0365965	3.20445	0.00152032	0.166733	-1.53522	0.0266008	2.22656	0.027522	0.574981	-4.07884	0.0486399	3.10705	0.00227489	0.418979	-1.69879	0.0269231	2.6072	0.0101983	0.323757	-3.34709	-0.0180191	-0.983439	0.325819	0.999939	-5.63351	-0.026788	-1.47997	0.139446	0.999993	-5.06351
576	ILMN_1657855	ACTL6B	51412	0.00401293	0.416279	0.677546	0.935161	-6.70191	-0.0145248	-1.08991	0.27675	0.796977	-5.88873	-0.00718042	-0.541605	0.588924	0.952786	-6.33073	-0.029286	-1.68581	0.0939869	0.670808	-4.85216	-0.00320714	-0.275937	0.783035	0.969886	-6.58869	0.0201852	1.04176	0.297977	0.999939	-5.57742	0.0140861	0.735909	0.462096	0.999993	-5.84704
577	ILMN_1657857	TMEM14C	51522	-0.0339817	-1.51643	0.130613	0.59502	-5.65301	-0.0481634	-1.55471	0.121218	0.664097	-5.29051	-0.0564198	-1.825	0.0700631	0.705143	-4.85606	-0.0305281	-0.753613	0.452306	0.884478	-5.9387	-0.0276756	-1.07888	0.282644	0.786913	-6.05261	0.000997645	0.0196917	0.984296	0.999939	-6.09315	0.016383	0.327341	0.743533	0.999993	-6.05388
578	ILMN_1657862	AHCY	191	0.0207362	1.02325	0.30713	0.774339	-6.26984	-0.00771375	-0.275344	0.783268	0.968714	-6.43242	0.00577668	0.20819	0.835374	0.987664	-6.45351	0.0290551	0.799137	0.42552	0.873139	-5.90466	0.0284497	1.16033	0.248046	0.765184	-5.96318	-0.00286736	-0.0666383	0.946894	0.999939	-6.09122	0.0526106	1.2377	0.216351	0.999993	-5.37612
579	ILMN_1657864	TMUB2	79089	0.00113902	0.056179	0.955242	0.992846	-6.7862	0.0113675	0.405569	0.685389	0.955018	-6.38898	-0.0142948	-0.541397	0.589066	0.952876	-6.33084	0.0152787	0.441614	0.659428	0.94502	-6.11856	0.00496044	0.203792	0.838836	0.979689	-6.60582	-0.056142	-1.32838	0.184596	0.999939	-5.255	0.0145325	0.348078	0.727913	0.999993	-6.04721
580	ILMN_1657870	ABL2	27	-0.00446096	-0.525152	0.59992	0.909561	-6.65115	0.00500949	0.426586	0.67003	0.954228	-6.38042	0.00507921	0.423557	0.672518	0.969723	-6.38666	0.0120488	0.766788	0.444457	0.883327	-5.92905	-0.00650416	-0.646853	0.518871	0.895093	-6.41953	-0.00284956	-0.168792	0.866021	0.999939	-6.07977	-0.0178276	-1.06897	0.285545	0.999993	-5.56108
581	ILMN_1657871	RSAD2	91543	-0.000517538	-0.00765457	0.993898	0.998759	-6.78774	-0.110329	-1.18039	0.238913	0.773244	-5.78857	0.0862044	0.875479	0.382764	0.916708	-6.09894	-0.140707	-1.09056	0.27728	0.815036	-5.64005	0.0848488	1.08379	0.28047	0.784969	-6.0474	0.0933431	0.496684	0.619608	0.999939	-5.97596	0.217419	1.1711	0.24206	0.999993	-5.45234
582	ILMN_1657873	XPO4	64328	-0.0116811	-0.469444	0.639142	0.922147	-6.67858	-0.0263311	-0.765463	0.444683	0.882351	-6.18274	-0.00964515	-0.289556	0.77257	0.98423	-6.4336	-0.0442423	-1.01363	0.312452	0.828854	-5.71772	-0.0188281	-0.626648	0.531991	0.897581	-6.43223	0.0260643	0.461432	0.644669	0.999939	-5.99203	0.00918171	0.164545	0.869362	0.999993	-6.09203
583	ILMN_1657884	NME1	4830	-0.00595105	-0.274262	0.784099	0.963382	-6.75049	-0.00811046	-0.27038	0.78708	0.969177	-6.43375	-0.0120696	-0.445617	0.65654	0.966269	-6.37724	-0.0178039	-0.50165	0.616676	0.933159	-6.09121	-0.00827232	-0.315833	0.752637	0.964609	-6.57701	0.0076319	0.172984	0.862727	0.999939	-6.07909	-0.00138883	-0.0318655	0.974591	0.999993	-6.10445
584	ILMN_1657891	TNKS	8658	0.00496449	0.601428	0.548074	0.891634	-6.60861	0.0106727	0.935275	0.350506	0.838879	-6.0416	0.00552726	0.488317	0.626064	0.960801	-6.35766	0.015728	1.06043	0.290715	0.816818	-5.67113	0.000756302	0.0787028	0.93739	0.990529	-6.62332	-0.00597078	-0.378836	0.704954	0.999939	-6.02505	-0.0131304	-0.843328	0.399408	0.999993	-5.76631
585	ILMN_1657893	TXNRD2	10587	0.0348011	1.70622	0.0891495	0.516626	-5.35288	-0.00145177	-0.051487	0.958977	0.995753	-6.46827	0.0379185	1.33337	0.184506	0.831183	-5.60604	0.00341773	0.091718	0.927049	0.992528	-6.20875	0.0449592	1.8348	0.0688269	0.554059	-4.98098	0.0118388	0.251033	0.801881	0.999939	-6.06335	0.0433425	0.930328	0.352605	0.999993	-5.6929
586	ILMN_1657932	MUC6	4588	-0.0831794	-1.51997	0.12972	0.593855	-5.64772	0.0477214	0.630799	0.528721	0.915011	-6.27471	4.86964e-05	0.000688022	0.999452	0.999908	-6.47482	-0.00884744	-0.0953983	0.92413	0.992528	-6.20841	-0.0887689	-1.23596	0.218707	0.745847	-5.87444	-0.0866814	-0.791137	0.429201	0.999939	-5.79566	-0.204914	-1.8932	0.0588497	0.999993	-4.403
587	ILMN_1657949	RHEB	6009	9.79578e-05	0.0027584	0.997801	0.999172	-6.78776	0.0214324	0.436562	0.662787	0.952503	-6.3762	0.0349648	0.691814	0.490163	0.941561	-6.23987	0.00447914	0.0676348	0.94617	0.994991	-6.2106	0.0196454	0.465845	0.642108	0.936597	-6.51902	-0.012537	-0.173836	0.862058	0.999939	-6.07895	-0.00484508	-0.0680056	0.945806	0.999993	-6.10273
588	ILMN_1657955	FMNL3	91010	0.00891569	1.0718	0.284793	0.757772	-6.21964	-0.00628164	-0.546247	0.58536	0.933819	-6.32342	0.0161802	1.39295	0.16577	0.814468	-5.5272	-0.022598	-1.4847	0.139797	0.713139	-5.15505	0.00947522	0.936946	0.350528	0.827536	-6.19317	0.0163264	0.990708	0.322259	0.999939	-5.6267	0.00922222	0.566485	0.571292	0.999993	-5.95208
589	ILMN_1657962	KRTAP1-1	81851	-0.0122611	-1.36961	0.171977	0.649809	-5.86135	0.00439445	0.355084	0.722812	0.959424	-6.40779	-0.011017	-0.887077	0.376509	0.915118	-6.08895	0.012292	0.755333	0.451277	0.884478	-5.93745	-0.0165908	-1.4614	0.146325	0.676898	-5.57758	-0.00455695	-0.256875	0.79737	0.999939	-6.06193	-0.026822	-1.53052	0.126456	0.999993	-4.99132
590	ILMN_1657968	MAP2K2	5605	0.0313604	1.02173	0.307847	0.774486	-6.27138	0.0153865	0.36262	0.71718	0.959177	-6.40514	0.0191036	0.476698	0.634296	0.962359	-6.36317	0.000438994	0.00835995	0.993341	0.998771	-6.21278	0.0350814	1.02255	0.308427	0.8082	-6.11073	-0.0360925	-0.526118	0.599016	0.999939	-5.96165	0.0494655	0.729906	0.465755	0.999993	-5.85123
591	ILMN_1657977	MSRB2	22921	-0.031895	-1.29133	0.197725	0.686738	-5.9639	-0.0341843	-1.00115	0.317677	0.825593	-5.97931	-0.0235149	-0.709894	0.478912	0.939354	-6.22745	0.0114208	0.263125	0.792828	0.971718	-6.17934	-0.0224327	-0.77336	0.440716	0.87009	-6.33091	-0.0733707	-0.980774	0.327131	0.999939	-5.636	0.0394653	0.534024	0.593538	0.999993	-5.96909
592	ILMN_1657983	TERF2IP	54386	0.0739729	2.36123	0.018945	0.292348	-4.0536	0.0427392	0.986845	0.324627	0.827358	-5.99319	0.0934574	2.0791	0.0393732	0.636513	-4.38111	0.0195945	0.33267	0.739865	0.961773	-6.15931	0.0971099	2.49983	0.0136732	0.347809	-3.60538	0.00739181	0.108109	0.913948	0.999939	-6.08777	0.0422345	0.625285	0.53204	0.999993	-5.91872
593	ILMN_1657993	ADNP	23394	0.0190693	0.625639	0.532095	0.883513	-6.5939	0.0546026	1.29587	0.196158	0.745829	-5.64926	0.0457636	1.09712	0.274413	0.881258	-5.88545	0.0204943	0.374958	0.708241	0.956728	-6.14485	0.0243568	0.679671	0.497924	0.888789	-6.39805	-0.00675427	-0.105713	0.915848	0.999939	-6.08801	-0.0475106	-0.752729	0.451931	0.999993	-5.83512
594	ILMN_1658015	MBNL2	10150	-0.0247748	-0.888688	0.374984	0.813615	-6.39691	-0.0609763	-1.58219	0.11481	0.658304	-5.24868	-0.0236544	-0.620121	0.536154	0.948687	-6.28598	-0.0659022	-1.3185	0.189418	0.764055	-5.37723	-0.0223596	-0.699021	0.485791	0.885582	-6.38488	0.0581246	0.911296	0.362534	0.999939	-5.69845	0.0340576	0.540522	0.589054	0.999993	-5.96577
595	ILMN_1658016	ZNF831	128611	0.0425144	2.66593	0.00815346	0.199303	-3.31248	0.0517517	2.34744	0.0196454	0.388274	-3.79755	0.0436777	2.06283	0.0409164	0.64707	-4.41327	0.0786576	2.83506	0.00523787	0.428726	-2.43369	0.0492253	2.79488	0.00598077	0.275378	-2.87226	-0.00547226	-0.114881	0.908581	0.999939	-6.08705	-0.00571948	-0.121545	0.903303	0.999993	-6.09789
596	ILMN_1658017	SPN	6693	0.00952256	1.18587	0.236746	0.721864	-6.09263	0.0119863	1.07975	0.281243	0.802593	-5.89949	0.00332501	0.302838	0.762448	0.98423	-6.42973	0.0161497	1.12253	0.263496	0.808088	-5.60613	0.0112826	1.12951	0.260767	0.773476	-5.99777	0.00741221	0.456687	0.648074	0.999939	-5.9941	-0.0093883	-0.585541	0.558422	0.999993	-5.94163
597	ILMN_1658027	RAD54L	8438	0.0238165	2.95123	0.00345097	0.133388	-2.54167	-0.00453645	-0.406628	0.684612	0.954779	-6.38856	0.0194083	1.70674	0.0900144	0.732024	-5.05699	0.00144608	0.0970487	0.922822	0.992528	-6.20826	0.0170458	1.68185	0.095005	0.601177	-5.24101	0.0434803	2.55961	0.0107423	0.999939	-2.99475	0.00434625	0.258997	0.795733	0.999993	-6.07297
598	ILMN_1658067	HNRNPA3	220988	-0.0256922	-2.89669	0.00408886	0.142177	-2.69471	0.00936353	0.763654	0.445759	0.882774	-6.18409	-0.0227924	-1.88754	0.0610899	0.689957	-4.7446	0.00946183	0.597997	0.550777	0.918518	-6.04008	-0.0210145	-1.90845	0.0585437	0.532389	-4.84812	-0.0379162	-2.23099	0.0260797	0.999939	-3.73583	-0.0303183	-1.80583	0.0714849	0.999993	-4.55599
599	ILMN_1658071	ATP1B1	481	-0.0150015	-1.35901	0.17531	0.653082	-5.87559	0.0181516	1.18949	0.235323	0.770935	-5.77806	0.00540814	0.341628	0.733126	0.981449	-6.41745	-0.00417368	-0.201207	0.840819	0.981863	-6.19324	-0.0155475	-1.18412	0.238531	0.759141	-5.93585	-0.00653562	-0.244654	0.806814	0.999939	-6.06485	-0.0480935	-1.82243	0.0689258	0.999993	-4.52746
600	ILMN_1658083	ABT1	29777	-0.00480116	-0.373962	0.708735	0.943113	-6.71847	-0.00362395	-0.204183	0.838369	0.975294	-6.44914	0.0105824	0.556127	0.578983	0.951258	-6.3229	-0.00379133	-0.152054	0.879356	0.985397	-6.20163	-0.00346003	-0.232771	0.816306	0.976215	-6.59956	-0.00687861	-0.274053	0.784146	0.999939	-6.05759	-0.00651792	-0.262871	0.792748	0.999993	-6.07201
601	ILMN_1658104	KBTBD6	89890	-0.00719842	-0.686116	0.493245	0.868364	-6.55465	-0.0375547	-2.5893	0.0101534	0.318076	-3.22599	-0.00167857	-0.112609	0.910497	0.993016	-6.46858	-0.0400753	-2.05175	0.0419965	0.600196	-4.20701	-0.00346694	-0.271747	0.786249	0.970539	-6.58983	0.0248157	1.20503	0.228703	0.999939	-5.40326	0.0447411	2.19927	0.0282692	0.999993	-3.81091
602	ILMN_1658110	C18orf19	125228	0.00427067	0.502931	0.615434	0.914017	-6.66246	-0.00344286	-0.293285	0.769536	0.968439	-6.42742	0.00904376	0.810771	0.418828	0.924453	-6.15233	-0.0267299	-1.82879	0.0694902	0.6387	-4.61441	0.000194656	0.0203566	0.98379	0.997095	-6.62618	0.0165237	1.04669	0.295697	0.999939	-5.57252	0.0125	0.801534	0.423165	0.999993	-5.79902
603	ILMN_1658111	MGC34800	162137	-0.0171561	-2.092	0.0373989	0.378449	-4.63667	-0.00344882	-0.304207	0.761211	0.96724	-6.42422	-0.00966244	-0.804575	0.422385	0.924849	-6.15723	-0.00612072	-0.388955	0.697881	0.954545	-6.13969	-0.0186576	-1.81377	0.0720246	0.560674	-5.018	-0.022963	-1.48715	0.137541	0.999939	-5.04307	-0.00924834	-0.606304	0.54456	0.999993	-5.92985
604	ILMN_1658143	RFC3	5983	-0.00394888	-0.473245	0.636431	0.921281	-6.67681	0.0198919	1.72443	0.0858068	0.608343	-5.0206	-0.00075262	-0.065144	0.948149	0.995086	-6.47273	0.0253594	1.67516	0.096063	0.675172	-4.86913	-0.00481558	-0.479896	0.63211	0.933449	-6.51245	-0.0187612	-1.14927	0.250939	0.999939	-5.46558	-0.0201408	-1.24893	0.212216	0.999993	-5.36285
605	ILMN_1658145	GRLF1	2909	0.0153431	1.47479	0.141466	0.611512	-5.71422	0.00692146	0.481252	0.630738	0.944494	-6.35611	0.00802953	0.535482	0.593139	0.953894	-6.33396	0.0104179	0.530214	0.596776	0.928343	-6.07699	0.00730559	0.557423	0.578199	0.914452	-6.47271	0.0149499	0.722465	0.470312	0.999939	-5.84507	-0.000555608	-0.0271798	0.978326	0.999993	-6.10458
606	ILMN_1658152	MAP3K10	4294	0.000742822	0.0672933	0.946399	0.991632	-6.78552	0.0260334	1.70599	0.0891924	0.616443	-5.05125	-0.0061971	-0.393166	0.694775	0.974783	-6.39885	0.0198247	0.95987	0.338722	0.843355	-5.76868	-0.00186472	-0.151493	0.879822	0.984527	-6.61502	-0.00461275	-0.201469	0.840405	0.999939	-6.07402	-0.0304326	-1.34551	0.179009	0.999993	-5.24385
607	ILMN_1658175	GGA1	26088	0.00906895	0.997632	0.319376	0.781993	-6.29541	-0.0177221	-1.41022	0.159658	0.708165	-5.49868	0.00153521	0.131804	0.895322	0.993016	-6.46627	-0.00846455	-0.554603	0.580023	0.925194	-6.06422	0.0120777	1.078	0.283037	0.786913	-6.05355	0.0106813	0.597009	0.550744	0.999939	-5.92378	0.0434105	2.45613	0.0143487	0.999993	-3.24696
608	ILMN_1658182	MEX3C	51320	0.0146339	0.443971	0.657429	0.928496	-6.69011	0.0305361	0.670142	0.503356	0.905151	-6.24967	0.0146033	0.328991	0.742638	0.982047	-6.42161	0.0101281	0.174132	0.862005	0.984155	-6.19815	0.0167258	0.423931	0.672319	0.944422	-6.53745	0.0353672	0.48089	0.630784	0.999939	-5.98331	-0.0222912	-0.306816	0.759098	0.999993	-6.06008
609	ILMN_1658187	KAZN	23254	0.00696883	0.794485	0.42763	0.8407	-6.47529	-0.0140278	-1.15684	0.24839	0.779569	-5.8154	-0.00460019	-0.363859	0.716495	0.978579	-6.40975	-0.000656063	-0.0396022	0.968465	0.996016	-6.21206	0.00568844	0.545643	0.586249	0.917443	-6.47913	0.0262401	1.58495	0.113545	0.999939	-4.90073	0.0213891	1.30781	0.191479	0.999993	-5.29135
610	ILMN_1658231	NACC1	112939	-0.00046044	-0.0576117	0.954102	0.992846	-6.78612	0.0140723	1.27368	0.203904	0.750269	-5.67703	-0.00756811	-0.638161	0.524377	0.946726	-6.27485	-0.000517907	-0.0333282	0.973459	0.996894	-6.21228	0.00223015	0.253235	0.800488	0.973532	-6.59464	-0.0229707	-1.39501	0.163569	0.999939	-5.16896	-0.00810153	-0.498048	0.618647	0.999993	-5.98678
611	ILMN_1658259	DRG1	4733	-0.0507808	-1.90549	0.0578084	0.442608	-5.0006	-0.0904628	-2.45546	0.0147186	0.355964	-3.54887	-0.00664495	-0.18061	0.856926	0.989307	-6.45878	-0.0447547	-0.928338	0.354778	0.848819	-5.79729	-0.017402	-0.530586	0.596613	0.921122	-6.48713	0.0207013	0.349944	0.726513	0.999939	-6.03506	0.0634842	1.08634	0.277798	0.999993	-5.54328
612	ILMN_1658261	MAPKBP1	23005	0.000884855	0.103433	0.917698	0.986722	-6.78246	0.00476322	0.402757	0.687454	0.955198	-6.3901	0.00941313	0.797161	0.426664	0.926464	-6.16304	-0.000633207	-0.0409237	0.967413	0.996016	-6.21201	-0.00333611	-0.344276	0.731196	0.958723	-6.56772	0.00060414	0.0345043	0.972487	0.999939	-6.09277	-0.0180086	-1.04115	0.298256	0.999993	-5.58899
613	ILMN_1658271	LSS	4047	-0.012346	-1.24661	0.21365	0.701025	-6.0198	-0.0185835	-1.35735	0.175836	0.724082	-5.56986	-0.0155481	-1.08833	0.278259	0.882466	-5.89481	-0.000757581	-0.0404696	0.967775	0.996016	-6.21202	-0.0125438	-1.05662	0.292648	0.794426	-6.07594	0.0027473	0.132782	0.894414	0.999939	-6.08494	0.00308073	0.150725	0.880247	0.999993	-6.09411
614	ILMN_1658289	WDR54	84058	0.0167725	0.733203	0.464088	0.858323	-6.52159	0.0156041	0.493427	0.622123	0.944494	-6.3503	-0.0158407	-0.486723	0.627191	0.960994	-6.35842	0.0547465	1.28375	0.201282	0.770737	-5.42044	0.0182773	0.661061	0.509746	0.892721	-6.41036	-0.0277108	-0.451198	0.652023	0.999939	-5.99647	0.0221684	0.365386	0.714962	0.999993	-6.04133
615	ILMN_1658290	METTL22	79091	-0.0346893	-2.08277	0.0382396	0.379678	-4.65545	-0.0628245	-2.72855	0.00679074	0.277456	-2.87283	-0.0728099	-3.30915	0.00118104	0.209469	-1.2887	-0.0426437	-1.4791	0.141286	0.713139	-5.16295	-0.0330008	-1.69639	0.0922114	0.595321	-5.21722	-0.0158665	-0.307761	0.758379	0.999939	-6.04826	0.0517417	1.01595	0.310095	0.999993	-5.61364
616	ILMN_1658327	BAZ1A	11177	0.0174084	0.673666	0.501116	0.870655	-6.56303	-0.0716042	-2.00438	0.0460552	0.503477	-4.51587	0.0211101	0.56505	0.572915	0.950869	-6.31799	-0.0450425	-0.920099	0.359052	0.849044	-5.80461	0.0364259	1.14123	0.255877	0.7704	-5.98472	0.0651739	1.21934	0.223233	0.999939	-5.38681	0.130432	2.47021	0.0138023	0.999993	-3.2143
617	ILMN_1658337	AKIRIN1	79647	0.0308508	1.48992	0.137444	0.605878	-5.69217	0.015247	0.532647	0.594728	0.936968	-6.3306	0.040193	1.40801	0.161273	0.811936	-5.50675	-0.001503	-0.040182	0.968003	0.996016	-6.21203	0.047362	1.94432	0.054022	0.520948	-4.78162	-0.0147904	-0.336135	0.736896	0.999939	-6.03957	0.0452446	1.04088	0.298384	0.999993	-5.58926
618	ILMN_1658351	FIS1	51024	-0.0420918	-1.25088	0.21209	0.700283	-6.01455	-0.0556659	-1.19665	0.232523	0.76943	-5.76973	-0.097686	-2.09261	0.0381298	0.636513	-4.35422	-0.000249467	-0.00407836	0.996752	0.999017	-6.21281	-0.0477159	-1.35058	0.179182	0.711446	-5.72953	-0.0117613	-0.120045	0.904491	0.999939	-6.08647	0.0123139	0.127229	0.898805	0.999993	-6.09722
619	ILMN_1658369	TACR3	6870	-0.0266828	-3.13018	0.00194416	0.103642	-2.02083	0.0181939	1.54391	0.123815	0.668105	-5.30677	-0.0203391	-1.80533	0.0731018	0.709842	-4.89037	0.0197287	1.33641	0.183512	0.758152	-5.35452	-0.0253434	-2.51428	0.013151	0.346017	-3.5712	-0.0562017	-3.66346	0.000272629	0.999939	0.213676	-0.0231798	-1.5295	0.126708	0.999993	-4.9928
620	ILMN_1658373	PAN2	9924	0.0828761	4.15202	4.45812e-05	0.0138367	1.48486	0.0400355	1.45088	0.148005	0.69722	-5.44211	0.0737259	2.5409	0.0121107	0.468764	-3.37053	0.0268516	0.706242	0.481173	0.896468	-5.97201	0.0843349	3.54036	0.000555599	0.126041	-0.706406	0.0353407	0.71231	0.476571	0.999939	-5.852	0.0473501	0.966083	0.334423	0.999993	-5.66065
621	ILMN_1658375	C21orf9	642976	-0.00186844	-0.217104	0.828295	0.970666	-6.76441	0.00903047	0.759027	0.448517	0.883286	-6.18754	-0.000893893	-0.0712617	0.943288	0.994437	-6.47232	0.01482	0.901646	0.368743	0.852201	-5.82077	-0.000591601	-0.0609176	0.951519	0.992698	-6.62455	-0.0037195	-0.220068	0.825899	0.999939	-6.07029	-0.0175777	-1.05277	0.292903	0.999993	-5.57742
622	ILMN_1658398	FAM198A	729085	-0.0115347	-1.32534	0.186209	0.666993	-5.92008	-0.0103353	-0.859018	0.391114	0.857568	-6.10845	-0.0171365	-1.45201	0.148662	0.801183	-5.44574	-0.0143075	-0.925187	0.356409	0.848819	-5.8001	-0.0226141	-2.24554	0.0264265	0.425515	-4.17758	0.00892099	0.541795	0.588176	0.999939	-5.95368	0.00360897	0.221873	0.824494	0.999993	-6.08148
623	ILMN_1658411	CHD4	1108	0.0728159	2.70541	0.00726816	0.189153	-3.21021	0.0684192	1.83884	0.067068	0.561119	-4.82325	0.0582355	1.54828	0.12374	0.780378	-5.30595	0.0851288	1.72725	0.0862567	0.661654	-4.78516	0.0581457	1.94479	0.0539648	0.520756	-4.78074	-0.0134747	-0.243685	0.807565	0.999939	-6.06508	-0.00353004	-0.0646233	0.948497	0.999993	-6.10294
624	ILMN_1658413	HYDIN	54768	-0.0059615	-0.675263	0.500102	0.869932	-6.56196	-0.00138626	-0.113584	0.909654	0.986911	-6.46325	-0.00604304	-0.511424	0.609834	0.956737	-6.34632	0.00898358	0.580219	0.562669	0.919853	-6.05019	-0.00752863	-0.668859	0.504775	0.89107	-6.40524	-0.00510392	-0.298029	0.765792	0.999939	-6.05107	-0.00975687	-0.57672	0.564362	0.999993	-5.94651
625	ILMN_1658416	MRPS18C	51023	0.00174253	0.0558931	0.955469	0.992846	-6.78622	-0.0929447	-2.15655	0.0319481	0.454156	-4.21072	0.0189629	0.454396	0.650225	0.964967	-6.37336	-0.0880723	-1.6106	0.109447	0.683687	-4.96978	0.00832361	0.203956	0.838707	0.979689	-6.60579	0.137756	1.87569	0.0612213	0.999939	-4.42465	0.0552495	0.761517	0.446671	0.999993	-5.82879
626	ILMN_1658420	DSCAM	1826	-0.00139638	-0.0980774	0.921946	0.987669	-6.783	0.00858879	0.436371	0.662926	0.952558	-6.37628	0.0117783	0.574057	0.56682	0.950371	-6.31296	-0.0141804	-0.527445	0.598692	0.928695	-6.0784	-0.00218149	-0.130402	0.89645	0.985989	-6.61797	-0.0124304	-0.430977	0.666652	0.999939	-6.00496	-0.010535	-0.369746	0.711713	0.999993	-6.0398
627	ILMN_1658425	DAG1	1605	0.00179881	0.131482	0.895495	0.983519	-6.7792	0.0194855	1.03026	0.303834	0.816907	-5.95044	-0.011868	-0.601112	0.548706	0.949872	-6.29736	0.0272526	1.05343	0.2939	0.818988	-5.67823	0.00315574	0.199908	0.841866	0.979689	-6.6066	-0.0193421	-0.693256	0.488438	0.999939	-5.86473	-0.0279184	-1.01293	0.311532	0.999993	-5.61655
628	ILMN_1658426	WNT10A	80326	0.00888703	0.655187	0.512921	0.876085	-6.57518	0.00441781	0.235599	0.813928	0.97279	-6.44237	-0.0306948	-1.77054	0.0787424	0.722547	-4.95019	0.0234507	1.03232	0.303645	0.826554	-5.69937	0.0037811	0.227671	0.82026	0.976907	-6.60072	0.0110027	0.266484	0.789965	0.999939	-6.05954	-0.000981724	-0.0240692	0.980806	0.999993	-6.10466
629	ILMN_1658439	C5orf44	80006	0.00761749	0.629221	0.529751	0.882926	-6.59168	-0.0382074	-2.28295	0.0232326	0.410305	-3.94091	0.00807082	0.467056	0.641162	0.962994	-6.36763	-0.0520887	-2.30045	0.0228521	0.574637	-3.70082	0.00910807	0.685064	0.494526	0.887873	-6.39442	0.0361427	1.51392	0.130615	0.999939	-5.00502	0.048415	2.05287	0.0405528	0.999993	-4.105
630	ILMN_1658460	SRSF10	10772	0.0443221	2.03336	0.0430211	0.398141	-4.75463	-0.0286748	-0.951593	0.342178	0.835505	-6.02656	0.0415574	1.36617	0.174005	0.821709	-5.56305	-0.0210218	-0.527405	0.59872	0.928695	-6.07842	0.0515237	1.91335	0.0579078	0.530058	-4.83911	0.0895335	1.87907	0.0607579	0.999939	-4.41866	0.0770474	1.63687	0.102223	0.999993	-4.83159
631	ILMN_1658464	GTF3A	2971	-0.00219437	-0.0794577	0.936729	0.989614	-6.78464	-0.0436827	-1.14418	0.253591	0.782945	-5.8296	-0.0228623	-0.5898	0.556244	0.949872	-6.30397	-0.0300739	-0.592095	0.554711	0.919	-6.04347	-0.00138973	-0.0436135	0.96528	0.994835	-6.62544	0.0449951	0.71785	0.473151	0.999939	-5.84823	0.0523358	0.845214	0.398355	0.999993	-5.76479
632	ILMN_1658469	P53TG1	11257	-0.0284687	-2.44272	0.0152365	0.267201	-3.86379	-0.0432648	-2.68532	0.00770727	0.292018	-2.98433	-0.0255673	-1.68874	0.0934225	0.73506	-5.08645	-0.0274184	-1.3821	0.169072	0.742771	-5.29524	-0.0228761	-1.81342	0.0720799	0.560845	-5.01863	-0.0046446	-0.202175	0.839854	0.999939	-6.07388	0.0200872	0.885112	0.376479	0.999993	-5.73195
633	ILMN_1658472	APH1A	51107	-0.0812377	-2.3242	0.0208778	0.299305	-4.13781	0.0301604	0.624181	0.53305	0.916828	-6.27878	-0.0347859	-0.723772	0.470374	0.937194	-6.2177	0.0645206	1.02451	0.307305	0.827823	-5.70708	-0.0263507	-0.631389	0.528898	0.895861	-6.42929	-0.116259	-1.6178	0.106272	0.999939	-4.85091	-0.0873704	-1.23072	0.218946	0.999993	-5.3843
634	ILMN_1658477	OTOGL	283310	-0.00136305	-0.143883	0.885704	0.980927	-6.77751	0.00710544	0.542556	0.587896	0.934486	-6.32539	0.0064683	0.491302	0.623957	0.960483	-6.35623	0.0049934	0.289449	0.772652	0.968092	-6.17231	-0.00996922	-0.904481	0.367417	0.837483	-6.22257	-0.014073	-0.794136	0.427455	0.999939	-5.7934	-0.00507927	-0.290141	0.771817	0.999993	-6.06483
635	ILMN_1658486	MRPL54	116541	-0.0705247	-2.83762	0.00489969	0.154649	-2.85745	-0.0718075	-2.08997	0.0375826	0.472886	-4.34691	-0.0697553	-1.96781	0.0510017	0.669897	-4.59634	-0.0252002	-0.542534	0.588285	0.927306	-6.07061	-0.0411777	-1.37394	0.17183	0.705739	-5.69847	-0.0168899	-0.2732	0.784801	0.999939	-6.05782	0.0212638	0.348172	0.727843	0.999993	-6.04718
636	ILMN_1658494	C13orf15	28984	-0.0444105	-1.42844	0.154352	0.629732	-5.78037	-0.011983	-0.278805	0.780614	0.968714	-6.43148	-0.0677526	-1.52466	0.129526	0.783102	-5.34105	0.0100966	0.173396	0.862582	0.984155	-6.19828	-0.0342853	-0.974678	0.331535	0.819546	-6.1577	-0.0669124	-0.712999	0.476145	0.999939	-5.85153	-0.00300851	-0.0324514	0.974124	0.999993	-6.10443
637	ILMN_1658499	SYT13	57586	-0.000773431	-0.0898575	0.928469	0.988825	-6.78377	-0.010244	-0.860915	0.39007	0.857568	-6.10685	-0.00217	-0.195883	0.844977	0.988033	-6.45595	-0.0167093	-1.15109	0.251592	0.805288	-5.57501	-0.00269564	-0.278819	0.780828	0.969886	-6.5879	0.00123948	0.0746758	0.940499	0.999939	-6.09068	0.0209227	1.27602	0.20248	0.999993	-5.33036
638	ILMN_1658502	SCAND2	54581	-0.00949009	-1.04336	0.297741	0.76677	-6.24933	0.00264222	0.210131	0.833728	0.974299	-6.44793	-0.00931428	-0.690565	0.490945	0.941653	-6.24072	0.00736119	0.416506	0.677657	0.951341	-6.12897	-0.0127191	-1.09731	0.27454	0.781091	-6.03294	-0.020139	-1.14772	0.251577	0.999939	-5.46726	-0.00973707	-0.561728	0.574528	0.999993	-5.95464
639	ILMN_1658526	RYK	6259	-0.00759119	-0.467742	0.640357	0.922695	-6.67937	-0.0206971	-0.922495	0.357117	0.842014	-6.0532	-0.00125537	-0.0549003	0.956294	0.995976	-6.47333	-0.0386592	-1.29024	0.199024	0.769525	-5.41245	-0.00920536	-0.486667	0.627316	0.93219	-6.50921	0.028264	0.830781	0.406454	0.999939	-5.7651	0.007937	0.236162	0.813394	0.999993	-6.07836
640	ILMN_1658563	KRT40	125115	-0.0124463	-1.37774	0.169456	0.646715	-5.85037	-0.0013728	-0.109924	0.912553	0.987191	-6.46365	-0.017014	-1.36413	0.174643	0.821965	-5.56575	0.0121823	0.745412	0.457232	0.885288	-5.94462	-0.0180046	-1.66909	0.0975119	0.605745	-5.26172	-0.00618224	-0.3549	0.722799	0.999939	-6.0334	-0.0136665	-0.794175	0.427433	0.999993	-5.80461
641	ILMN_1658575	GALNT5	11227	-0.0117048	-1.39561	0.16401	0.639703	-5.82598	0.0134359	1.15884	0.247574	0.779569	-5.81314	-0.0170813	-1.58503	0.115143	0.766932	-5.25029	0.0173345	1.22757	0.221602	0.784709	-5.48791	-0.0160275	-1.52269	0.130271	0.656961	-5.48857	-0.0171896	-1.11228	0.266498	0.999939	-5.50528	-0.0305356	-2.00011	0.0459736	0.999993	-4.20609
642	ILMN_1658576	PTPRN	5798	0.00062289	0.0727033	0.942098	0.990375	-6.78515	0.00889063	0.750641	0.453541	0.88572	-6.19373	0.00604809	0.497771	0.619401	0.958556	-6.35309	0.0194206	1.21981	0.224522	0.785962	-5.497	-0.00377405	-0.347478	0.728796	0.958341	-6.56662	-0.00680141	-0.330936	0.740817	0.999939	-6.04122	-0.0148084	-0.729379	0.466077	0.999993	-5.85159
643	ILMN_1658607	BCMSUNL	8847	0.000800944	0.0551029	0.956098	0.992846	-6.78626	0.0033671	0.167566	0.867053	0.979691	-6.45581	-0.00900288	-0.444699	0.657201	0.966455	-6.37764	-0.0284414	-1.07214	0.28544	0.815951	-5.65915	-0.00618001	-0.369418	0.712419	0.954142	-6.55884	-0.0015376	-0.0536282	0.957251	0.999939	-6.09196	0.0128262	0.452843	0.650838	0.999993	-6.00725
644	ILMN_1658624	UBXN6	80700	-0.0366745	-0.779322	0.436492	0.845051	-6.48709	-0.0197967	-0.304299	0.761141	0.96724	-6.4242	-0.104171	-1.71459	0.0885606	0.729616	-5.04405	0.0145987	0.183377	0.854759	0.983307	-6.19655	-0.0477852	-1.01323	0.312836	0.810012	-6.12004	-0.068445	-0.500635	0.616826	0.999939	-5.97409	-0.0242956	-0.179889	0.857305	0.999993	-6.08951
645	ILMN_1658628	C14orf72	NA	-0.026096	-2.61202	0.00951879	0.212991	-3.44981	-0.0376786	-2.72807	0.00680035	0.277456	-2.87408	-0.0223067	-1.49341	0.137507	0.793326	-5.38669	-0.0400832	-2.04797	0.0423709	0.600196	-4.21429	-0.0213564	-1.90539	0.0589434	0.533022	-4.85374	0.024317	1.11918	0.263546	0.999939	-5.49798	0.00322642	0.150318	0.880568	0.999993	-6.09417
646	ILMN_1658635	CLGN	1047	-0.0248482	-2.68327	0.00775335	0.195114	-3.26774	-0.00333549	-0.260547	0.794646	0.96922	-6.4363	-0.0248411	-1.93176	0.0553433	0.679608	-4.66365	-0.00862584	-0.511918	0.609488	0.931324	-6.08619	-0.0283838	-2.71673	0.00749328	0.294116	-3.07354	-0.0010374	-0.0593869	0.952665	0.999939	-6.09165	-0.0279994	-1.62253	0.105257	0.999993	-4.85375
647	ILMN_1658636	MRE11A	4361	-0.0222819	-1.52133	0.129381	0.593424	-5.64571	-0.0514063	-2.53889	0.011698	0.330031	-3.34952	-0.0350555	-1.57457	0.11754	0.770783	-5.26627	-0.0754573	-2.58657	0.0106798	0.502503	-3.05247	-0.0176692	-1.12912	0.26093	0.773476	-5.9982	0.00979955	0.354409	0.723167	0.999939	-6.03357	0.0393217	1.43956	0.150555	0.999993	-5.1195
648	ILMN_1658677	DTX3	196403	0.04278	2.95351	0.00342637	0.133239	-2.5352	0.0603283	3.01284	0.00284082	0.205225	-2.09785	0.0205757	1.07842	0.282639	0.883624	-5.90528	0.0848436	3.39367	0.000889879	0.398016	-0.861456	0.0292104	1.68891	0.0936394	0.598549	-5.22948	-0.00349572	-0.101567	0.919137	0.999939	-6.08842	-0.0196568	-0.578136	0.563406	0.999993	-5.94573
649	ILMN_1658679	YJEFN3	374887	0.00583769	0.726504	0.468177	0.858627	-6.52643	-0.0236499	-2.12904	0.0341813	0.461099	-4.26749	0.0142723	1.34413	0.181009	0.828538	-5.59205	-0.0260164	-1.86987	0.0635213	0.632129	-4.54267	0.000490531	0.0524042	0.958287	0.994557	-6.62503	0.0377557	2.38624	0.017355	0.999939	-3.39811	0.0201927	1.29189	0.196932	0.999993	-5.311
650	ILMN_1658684	ATP9B	374868	-0.00653005	-0.621789	0.53462	0.88574	-6.59628	0.00333791	0.22991	0.818341	0.973836	-6.44367	-0.0177199	-1.21807	0.225179	0.857119	-5.74904	0.0198948	1.04368	0.298373	0.822894	-5.68804	-0.0151139	-1.31662	0.190288	0.722062	-5.77377	0.00544865	0.228678	0.819203	0.999939	-6.06845	-0.0143837	-0.61109	0.54139	0.999993	-5.92707
651	ILMN_1658695	NUF2	83540	-0.00894143	-0.965582	0.335141	0.793582	-6.32648	0.0188432	1.47196	0.14223	0.692057	-5.41218	0.00328149	0.262232	0.793515	0.98423	-6.44101	0.0348938	2.12805	0.0350275	0.587149	-4.05747	-0.012061	-1.04554	0.297718	0.797851	-6.08738	-0.0174738	-1.01265	0.311669	0.999939	-5.60582	-0.0310847	-1.82354	0.0687579	0.999993	-4.52555
652	ILMN_1658706	ST6GALNAC2	10610	-0.051806	-1.86683	0.0630388	0.458266	-5.07189	0.0288994	0.753306	0.45194	0.884667	-6.19177	-0.0590476	-1.63658	0.10389	0.752547	-5.1701	0.0373495	0.79002	0.430808	0.876319	-5.91163	-0.061736	-1.91171	0.0581191	0.530147	-4.84211	-0.104119	-1.28803	0.19827	0.999939	-5.30508	-0.054855	-0.686927	0.492415	0.999993	-5.88021
653	ILMN_1658709	LAMB1	3912	-0.0118331	-1.1491	0.251559	0.733878	-6.13495	0.0178398	1.25316	0.211262	0.75657	-5.70228	-0.00789151	-0.532248	0.595371	0.954454	-6.33566	-0.000493374	-0.0253949	0.979775	0.997409	-6.2125	-0.0137571	-1.02669	0.306479	0.806244	-6.10656	-0.0457552	-2.2677	0.0237305	0.999939	-3.65799	-0.0141089	-0.707843	0.479339	0.999993	-5.86633
654	ILMN_1658715	NRXN3	9369	-0.00574966	-0.803071	0.42266	0.839515	-6.46851	-0.00531344	-0.53684	0.591833	0.935438	-6.32841	-0.00367121	-0.372183	0.710301	0.977023	-6.40674	-0.00675064	-0.522288	0.602269	0.929991	-6.08101	-0.00266818	-0.296673	0.767191	0.968589	-6.58282	-0.00266651	-0.182273	0.855435	0.999939	-6.07752	0.00217995	0.150843	0.880154	0.999993	-6.09409
655	ILMN_1658743	CCNDBP1	23582	-0.0425571	-1.74153	0.0827616	0.502981	-5.29322	-0.0530431	-1.57016	0.117581	0.659253	-5.26707	-0.024036	-0.776957	0.438452	0.93152	-6.17861	-0.0690021	-1.70221	0.0908629	0.666983	-4.82583	-0.0262888	-0.962316	0.337682	0.821824	-6.16947	-0.0226051	-0.391593	0.695509	0.999939	-6.02037	0.037655	0.660313	0.509326	0.999993	-5.89728
656	ILMN_1658746	PTPLAD1	51495	0.00618684	0.677673	0.498575	0.869523	-6.56035	0.00316701	0.250933	0.802062	0.971278	-6.43871	0.0089983	0.702479	0.483509	0.940467	-6.23258	-0.000675588	-0.0402506	0.967949	0.996016	-6.21203	0.00561469	0.542713	0.588259	0.918675	-6.4807	0.00101587	0.0550422	0.956125	0.999939	-6.09189	-0.00757874	-0.415676	0.677807	0.999993	-6.02262
657	ILMN_1658748	LOC644714	644714	0.00189111	0.232203	0.816561	0.968719	-6.76105	-0.0199483	-1.77179	0.0775883	0.593029	-4.9404	0.00433743	0.41107	0.681629	0.972182	-6.39177	-0.0186847	-1.35141	0.178673	0.754346	-5.33527	0.00849908	0.850427	0.396655	0.849794	-6.26927	0.0317391	1.99243	0.0468123	0.999939	-4.21128	0.0162596	1.03323	0.301946	0.999993	-5.59681
658	ILMN_1658798	MEGF9	1955	-0.023165	-0.990794	0.322698	0.784624	-6.30212	0.011913	0.368578	0.712739	0.958988	-6.40301	-0.0403941	-1.3258	0.186993	0.83142	-5.61581	0.0260659	0.652909	0.514851	0.90904	-6.00696	-0.0234906	-0.868422	0.386767	0.844039	-6.25404	-0.0560764	-0.947525	0.343783	0.999939	-5.66645	-0.0354192	-0.605827	0.544877	0.999993	-5.93012
659	ILMN_1658800	BRPF3	27154	0.0467333	1.99938	0.0465968	0.411844	-4.8215	0.0468269	1.44918	0.14848	0.697456	-5.44452	0.0678991	1.94617	0.0535713	0.675587	-4.63687	0.0274099	0.599574	0.549728	0.918411	-6.03917	0.0516284	1.88679	0.0614244	0.539556	-4.88771	-0.00468753	-0.0941179	0.925049	0.999939	-6.08912	-0.00400646	-0.0814306	0.935129	0.999993	-6.10177
660	ILMN_1658802	KRTCAP2	200185	-0.0178883	-0.783787	0.433871	0.84366	-6.48364	-0.0217346	-0.68887	0.491513	0.900838	-6.23722	-0.0418952	-1.25	0.213318	0.850469	-5.71071	0.00477296	0.10868	0.913607	0.990366	-6.2071	-0.0125394	-0.460029	0.646266	0.937574	-6.52168	-0.00267641	-0.0520739	0.958489	0.999939	-6.09204	0.0114768	0.22604	0.821253	0.999993	-6.08059
661	ILMN_1658805	BRE	9577	0.0129832	1.33625	0.182622	0.662073	-5.90578	0.018464	1.37464	0.170414	0.717161	-5.54688	0.00408893	0.291188	0.771324	0.98423	-6.43314	0.0285349	1.55081	0.123132	0.696775	-5.05958	0.00573861	0.461416	0.645273	0.937093	-6.52105	-0.00108458	-0.0565906	0.954892	0.999939	-6.09181	-0.0181495	-0.958625	0.338164	0.999993	-5.66748
662	ILMN_1658806	SLC5A10	125206	-0.00107789	-0.116231	0.907559	0.985388	-6.78107	-0.000461263	-0.0359793	0.971326	0.996885	-6.46893	0.0080961	0.601085	0.548724	0.949872	-6.29738	-0.0177087	-1.00338	0.317354	0.830325	-5.72765	-0.0063436	-0.611975	0.541626	0.901569	-6.4412	-0.00415213	-0.233779	0.815242	0.999939	-6.06733	-0.00248161	-0.141439	0.887575	0.999993	-6.0954
663	ILMN_1658807	HMOX2	3163	-0.00312974	-0.238806	0.811443	0.968719	-6.7595	0.00656892	0.362566	0.717221	0.959177	-6.40516	-0.00967629	-0.612718	0.541024	0.948995	-6.29046	-0.0155688	-0.752359	0.453057	0.884478	-5.93961	0.00134191	0.0924753	0.926463	0.989777	-6.62215	-0.0318618	-1.17495	0.240517	0.999939	-5.43724	0.00308797	0.115272	0.908272	0.999993	-6.0986
664	ILMN_1658809	SEZ6	124925	0.00379003	0.399414	0.689913	0.938748	-6.70872	4.39618e-05	0.0033513	0.997329	0.998998	-6.46956	0.00880895	0.701231	0.484285	0.940467	-6.23344	0.00217813	0.132324	0.894912	0.988253	-6.20435	0.0152059	1.36865	0.173475	0.70596	-5.70555	-0.0041002	-0.227146	0.820394	0.999939	-6.06878	0.0190406	1.06777	0.286085	0.999993	-5.5623
665	ILMN_1658830	C10orf26	54838	-0.0013789	-0.0746572	0.940544	0.990121	-6.785	-0.0287651	-1.12659	0.260946	0.78583	-5.84909	0.0118846	0.528854	0.597717	0.954758	-6.33742	-0.0378607	-1.28575	0.200582	0.77066	-5.41798	-0.00544702	-0.249261	0.803553	0.973752	-6.59563	-0.028023	-0.742867	0.457876	0.999939	-5.83086	0.0552121	1.4816	0.139014	0.999993	-5.06123
666	ILMN_1658834	ZC3H18	124245	0.0587944	3.45924	0.00063187	0.0629779	-0.98939	0.0651703	2.77365	0.00594046	0.266209	-2.75468	0.0689645	3.01077	0.00307574	0.306842	-2.15461	0.0827356	2.75652	0.00659452	0.446514	-2.63476	0.0521424	2.69185	0.00804314	0.304335	-3.13656	-0.00684158	-0.192005	0.847808	0.999939	-6.07579	-0.0224222	-0.636992	0.524392	0.999993	-5.91168
667	ILMN_1658847	NRARP	441478	0.00349907	0.265804	0.790599	0.964861	-6.75275	-0.0253547	-1.39323	0.164728	0.710791	-5.52184	-0.0104226	-0.562218	0.574838	0.950869	-6.31956	-0.0257855	-1.06151	0.290228	0.816818	-5.67004	-0.00421856	-0.265167	0.791302	0.970878	-6.59158	0.0301555	1.17456	0.240674	0.999939	-5.43768	0.0192842	0.760341	0.447373	0.999993	-5.82964
668	ILMN_1658885	DAGLB	221955	0.0493569	2.03722	0.0426305	0.396497	-4.74697	0.0289533	0.86446	0.388124	0.857568	-6.10386	0.0480301	1.44082	0.151796	0.803064	-5.46144	0.0268074	0.613715	0.540367	0.916819	-6.0309	0.0638495	2.23919	0.0268477	0.428949	-4.19114	-0.0237889	-0.451277	0.651966	0.999939	-5.99644	0.0182588	0.350624	0.726003	0.999993	-6.04637
669	ILMN_1658911	AP3S1	1176	-0.00132119	-0.0533901	0.957462	0.99338	-6.78635	-0.00615751	-0.179993	0.857297	0.978142	-6.45369	0.020069	0.584741	0.559633	0.949872	-6.30689	-0.0191868	-0.426636	0.670278	0.949016	-6.12484	0.00342958	0.115621	0.908131	0.988288	-6.61977	0.0223122	0.441135	0.659287	0.999939	-6.00074	0.016052	0.32126	0.748134	0.999993	-6.05576
670	ILMN_1658920	MCTP1	79772	-0.00673456	-0.789254	0.430675	0.842352	-6.47939	-0.00553698	-0.469394	0.639178	0.946595	-6.36163	-0.00216675	-0.187741	0.851343	0.988033	-6.45749	-0.00416391	-0.275339	0.783449	0.969921	-6.17616	-0.0124465	-1.29533	0.197508	0.725979	-5.80094	-0.00213624	-0.126981	0.899002	0.999939	-6.08566	-0.00233005	-0.140201	0.888552	0.999993	-6.09557
671	ILMN_1658926	NOTCH3	4854	0.0066181	0.72782	0.467372	0.858627	-6.52548	0.014012	1.11467	0.266009	0.790341	-5.86211	0.00435279	0.360195	0.719227	0.979258	-6.41105	0.0323611	2.04367	0.0428001	0.600196	-4.22255	0.00730736	0.705357	0.481853	0.885249	-6.3805	0.00765005	0.429636	0.667627	0.999939	-6.00551	-0.0177062	-1.00661	0.314561	0.999993	-5.62263
672	ILMN_1658940	DDX25	29118	0.00304418	0.372541	0.70979	0.943235	-6.719	0.0210684	1.86506	0.0632876	0.550132	-4.77628	0.00210572	0.183993	0.854276	0.988516	-6.45817	0.0172219	1.14842	0.252691	0.805406	-5.57796	0.000698788	0.0725722	0.942258	0.99113	-6.62378	-0.0125202	-0.766357	0.443789	0.999939	-5.81401	-0.0212849	-1.31884	0.187765	0.999993	-5.27759
673	ILMN_1658965	GABBR1	2550	0.00618864	0.655663	0.512615	0.875843	-6.57487	0.0014165	0.108558	0.913636	0.987191	-6.46379	0.0108414	0.829458	0.408211	0.921926	-6.13733	0.00648218	0.378484	0.705626	0.956728	-6.14357	0.00012565	0.0113509	0.990961	0.997883	-6.62632	0.00191431	0.106887	0.914917	0.999939	-6.0879	-0.000726812	-0.0410803	0.967247	0.999993	-6.10413
674	ILMN_1658989	MEX3B	84206	0.00340453	0.400904	0.688817	0.938748	-6.70813	-0.000917849	-0.0781828	0.937742	0.991116	-6.46657	0.00455381	0.404705	0.686292	0.973463	-6.39432	0.00778855	0.528248	0.598136	0.928605	-6.07799	0.00436032	0.426406	0.670519	0.944044	-6.53641	0.00117252	0.0727988	0.941992	0.999939	-6.09081	0.0115848	0.728101	0.466858	0.999993	-5.85248
675	ILMN_1658992	DPM1	8813	-0.0666931	-1.52647	0.128097	0.590781	-5.63801	-0.134851	-2.23264	0.0264157	0.421702	-4.05007	-0.05272	-0.904874	0.367036	0.914317	-6.07335	-0.154797	-2.02764	0.0444319	0.600783	-4.25319	-0.0604294	-1.1304	0.260393	0.773476	-5.99678	0.107466	1.14629	0.252169	0.999939	-5.46882	0.059249	0.639737	0.522607	0.999993	-5.91002
676	ILMN_1659017	C11orf74	119710	0.00395178	0.392042	0.695345	0.939788	-6.71161	-0.00987559	-0.708695	0.479142	0.896031	-6.22366	0.00729807	0.578586	0.563768	0.950201	-6.3104	-0.0210565	-1.27398	0.204712	0.770752	-5.43239	0.0036269	0.279403	0.78038	0.969881	-6.58774	0.0301943	1.43184	0.152752	0.999939	-5.1196	0.0128558	0.617117	0.53741	0.999993	-5.92355
677	ILMN_1659029	FAM116B	414918	0.026847	1.07753	0.282232	0.754781	-6.21357	0.057286	1.66318	0.0974687	0.630483	-5.12116	0.0605234	1.76058	0.0804224	0.723327	-4.96712	0.0590857	1.31169	0.191702	0.765808	-5.38579	0.0353148	1.13481	0.258547	0.772758	-5.99188	-0.0580727	-0.95291	0.34105	0.999939	-5.66159	-0.0153522	-0.255005	0.798814	0.999993	-6.07395
678	ILMN_1659058	PPP1R10	5514	0.039349	2.08153	0.0383535	0.380358	-4.65796	0.0776502	2.97132	0.00323995	0.209014	-2.21551	0.0395823	1.51174	0.132781	0.788063	-5.36004	0.0846038	2.46594	0.0148338	0.536932	-3.3343	0.0275601	1.35392	0.178117	0.709711	-5.72513	-0.0398894	-0.970179	0.332379	0.999939	-5.64582	-0.0469519	-1.15597	0.248188	0.999993	-5.46907
679	ILMN_1659072	SPP2	6694	0.0082925	0.879874	0.379732	0.816267	-6.40462	-0.0145248	-1.11481	0.265949	0.790303	-5.86196	0.0111849	0.936241	0.350709	0.908154	-6.04513	-0.018092	-1.15574	0.249693	0.802677	-5.56988	0.0179483	1.67455	0.0964322	0.603737	-5.25288	0.0195742	1.04764	0.295262	0.999939	-5.57158	0.0193429	1.04796	0.295112	0.999993	-5.58223
680	ILMN_1659086	DQ895884	4747	0.00981358	0.95624	0.33983	0.79658	-6.33534	0.00592642	0.417723	0.676491	0.954228	-6.38408	0.00188093	0.150411	0.88065	0.991702	-6.46369	-0.00514475	-0.31397	0.753996	0.962874	-6.16516	0.0110061	0.9966	0.320815	0.814149	-6.13647	-0.00565724	-0.2531	0.800285	0.999939	-6.06285	0.00670029	0.303445	0.761664	0.999993	-6.06106
681	ILMN_1659095	RPL7A	6130	-0.0277595	-1.36017	0.174942	0.653057	-5.87404	-0.00876854	-0.310788	0.756208	0.966884	-6.42224	-0.0537234	-1.74977	0.0822776	0.725156	-4.98537	0.0345142	0.857891	0.392371	0.863011	-5.8578	-0.0204401	-0.839183	0.402911	0.853062	-6.27862	-0.0360317	-0.818689	0.413315	0.999939	-5.77458	0.014705	0.33822	0.735325	0.999993	-6.05044
682	ILMN_1659099	ROCK2	9475	-0.0428374	-2.54802	0.0114037	0.233387	-3.60942	-0.0854227	-3.67544	0.000287815	0.119533	-0.0175245	-0.0551052	-2.52708	0.0125763	0.474726	-3.40348	-0.0918935	-3.21609	0.00160319	0.410494	-1.38773	-0.0426287	-2.09941	0.037719	0.468432	-4.48073	0.0242888	0.68014	0.496699	0.999939	-5.87329	0.0485794	1.37703	0.169057	0.999993	-5.2031
683	ILMN_1659106	PHLDA3	23612	-0.0117495	-1.50179	0.134353	0.602075	-5.67473	0.00355482	0.328671	0.742666	0.96369	-6.41664	-0.00676072	-0.652188	0.515315	0.946726	-6.26598	0.00512583	0.377364	0.706456	0.956728	-6.14398	-0.0171964	-1.91693	0.0574461	0.527952	-4.8325	-0.019586	-1.23492	0.217381	0.999939	-5.36866	-0.0190566	-1.2163	0.224388	0.999993	-5.40107
684	ILMN_1659148	ARL8A	127829	-0.00472558	-0.500661	0.617029	0.914763	-6.66359	-0.0266425	-2.04184	0.0421661	0.491108	-4.44276	0.00754776	0.595176	0.552656	0.949872	-6.30085	-0.0464306	-2.79414	0.00590906	0.428726	-2.53906	-0.00975548	-0.882761	0.378999	0.841423	-6.24168	0.0249241	1.28341	0.199884	0.999939	-5.31073	0.0105171	0.5482	0.583774	0.999993	-5.96179
685	ILMN_1659150	HCN2	610	0.0120065	1.38767	0.166413	0.643048	-5.83685	-0.00704275	-0.588803	0.556499	0.924648	-6.29978	0.0134816	1.15187	0.251274	0.868841	-5.82544	-0.00497903	-0.324656	0.74591	0.962051	-6.16186	0.0118273	1.23154	0.220348	0.746426	-5.87977	0.0255426	1.59048	0.112294	0.999939	-4.89242	0.0184173	1.16088	0.246187	0.999993	-5.46366
686	ILMN_1659156	ANKRD16	54522	-0.00224121	-0.2127	0.831726	0.970692	-6.76535	-0.0175215	-1.20285	0.230117	0.766639	-5.76248	-0.011998	-0.854305	0.394348	0.920182	-6.11686	-0.0283875	-1.54259	0.125114	0.69804	-5.07167	-0.00928429	-0.726274	0.46898	0.880856	-6.36573	0.00404602	0.173838	0.862056	0.999939	-6.07895	0.0299326	1.30185	0.193508	0.999993	-5.29874
687	ILMN_1659189	C9orf89	84270	-0.0396941	-2.28135	0.0233281	0.312783	-4.23366	0.00519248	0.215873	0.829254	0.974044	-6.44673	-0.0540322	-2.33041	0.0211659	0.536034	-3.85437	0.0197147	0.648915	0.517422	0.909316	-6.00946	-0.0487113	-2.42037	0.01689	0.370353	-3.79019	-0.0587659	-1.32247	0.186556	0.999939	-5.26244	-0.0108385	-0.246904	0.805074	0.999993	-6.07589
688	ILMN_1659199	GRIN1	2902	-0.00451164	-0.548256	0.583982	0.904894	-6.63887	-0.00580364	-0.510161	0.610367	0.942375	-6.34208	0.000521685	0.0476564	0.962056	0.996167	-6.4737	-0.0127677	-0.890111	0.374883	0.855396	-5.83071	-0.0058136	-0.596836	0.551658	0.905293	-6.45024	-0.00132511	-0.0833563	0.933598	0.999939	-6.09003	0.00748335	0.476522	0.63389	0.999993	-5.99677
689	ILMN_1659202	B3GALT1	8708	-0.00731025	-0.885114	0.376905	0.814246	-6.40005	-0.0304491	-2.66685	0.00813191	0.294441	-3.03148	-0.0103238	-0.87245	0.384408	0.917786	-6.10153	-0.0252167	-1.62633	0.106056	0.680704	-4.9456	-0.0159145	-1.63805	0.103836	0.614096	-5.31149	0.0294471	1.80733	0.0712516	0.999939	-4.54371	0.00615649	0.382496	0.702239	0.999993	-6.03524
690	ILMN_1659206	RARA	5914	0.0404989	1.44058	0.150894	0.624902	-5.76325	0.0562491	1.44733	0.148997	0.698708	-5.44712	0.0526112	1.38872	0.16705	0.815642	-5.53291	0.0987222	1.9887	0.0486198	0.604759	-4.3267	0.0357675	1.08963	0.277895	0.783882	-6.04117	-0.0523216	-0.766822	0.443513	0.999939	-5.81367	0.000670901	0.00995339	0.992062	0.999993	-6.10488
691	ILMN_1659209	LOC728012	NA	0.0062252	0.739549	0.460234	0.856384	-6.51697	-0.00307632	-0.264364	0.791707	0.96922	-6.43532	0.0014494	0.121297	0.903624	0.993016	-6.46758	-0.0167705	-1.07109	0.285913	0.815951	-5.66024	-0.00200711	-0.197136	0.84403	0.980179	-6.60714	0.00828033	0.481364	0.630447	0.999939	-5.98309	-0.00414724	-0.244054	0.807279	0.999993	-6.07656
692	ILMN_1659215	CYP4B1	1580	-0.000156923	-0.0199037	0.984135	0.997349	-6.78757	-0.0128758	-1.18135	0.238533	0.772898	-5.78747	0.00643326	0.628268	0.530818	0.94777	-6.28099	-0.00073741	-0.0549592	0.956247	0.995715	-6.21135	-0.00462088	-0.480002	0.632034	0.933449	-6.5124	0.023919	1.58458	0.113629	0.999939	-4.90129	0.00171275	0.114859	0.908598	0.999993	-6.09865
693	ILMN_1659240	MTMR14	64419	0.0300306	1.17906	0.23944	0.723827	-6.10056	0.00210315	0.0597311	0.952415	0.993861	-6.46782	0.0178239	0.526395	0.59942	0.955282	-6.3387	0.0360682	0.812928	0.417595	0.86929	-5.89395	0.0364152	1.16962	0.244301	0.76251	-5.95258	-0.0227411	-0.41382	0.679166	0.999939	-6.01185	0.057556	1.0602	0.289512	0.999993	-5.56996
694	ILMN_1659257	TNFRSF8	943	0.00569538	0.281563	0.7785	0.962089	-6.74848	-0.0103553	-0.370316	0.711445	0.958398	-6.40238	0.00789194	0.297612	0.766426	0.98423	-6.43128	0.0326216	0.938834	0.34938	0.847534	-5.78787	0.0265222	1.0662	0.288312	0.790953	-6.06596	-0.0278719	-0.493364	0.62195	0.999939	-5.97753	0.0612531	1.09756	0.272871	0.999993	-5.53164
695	ILMN_1659259	PRPF6	24148	0.0170972	1.27675	0.202817	0.691429	-5.98234	0.0384934	2.07935	0.0385555	0.476521	-4.36824	0.00688076	0.397348	0.691696	0.974519	-6.39722	0.0541468	2.3863	0.0183121	0.556504	-3.51361	0.0106156	0.642609	0.521613	0.895571	-6.42223	-0.0352543	-1.2577	0.209028	0.999939	-5.34172	-0.0221301	-0.799185	0.424524	0.999993	-5.80081
696	ILMN_1659270	OTP	23440	-0.00495381	-0.396766	0.691862	0.939329	-6.70976	-0.00352473	-0.204211	0.838347	0.975294	-6.44913	-0.00881408	-0.489481	0.625242	0.960717	-6.3571	-0.0105529	-0.447246	0.655366	0.944586	-6.11614	-0.00262657	-0.168629	0.866351	0.983455	-6.61231	-0.00951144	-0.375621	0.707342	0.999939	-6.0262	-0.00483027	-0.193096	0.846954	0.999993	-6.08717
697	ILMN_1659316	HEPACAM	220296	-0.00941666	-1.07666	0.282619	0.755213	-6.21449	0.0109927	0.909165	0.364096	0.844353	-6.06512	-0.0134536	-1.14346	0.254736	0.871456	-5.83484	-0.00134855	-0.0874715	0.930418	0.993552	-6.20912	-0.0110702	-1.08361	0.280547	0.784969	-6.04759	-0.0177845	-1.11003	0.267465	0.999939	-5.50766	-0.0153467	-0.969632	0.332652	0.999993	-5.65738
698	ILMN_1659346	PPARA	5465	-0.00967658	-1.25149	0.211868	0.699962	-6.0138	0.000716708	0.0670511	0.946592	0.993547	-6.46737	-0.00417058	-0.379956	0.704535	0.976434	-6.40386	-0.0054899	-0.381696	0.703247	0.955796	-6.14239	-0.014169	-1.56968	0.118926	0.640076	-5.41794	-0.004099	-0.260188	0.794815	0.999939	-6.06112	-0.00973579	-0.625576	0.53185	0.999993	-5.91855
699	ILMN_1659350	CASP6	839	-0.000223305	-0.0240574	0.980825	0.996542	-6.78748	-0.0187667	-1.4625	0.144798	0.694568	-5.42566	0.00937675	0.749915	0.454523	0.934357	-6.19883	-0.00410167	-0.250345	0.802676	0.974013	-6.18251	0.00266858	0.249566	0.803318	0.973752	-6.59555	0.0175717	0.903346	0.366733	0.999939	-5.7053	0.0335765	1.74733	0.0811328	0.999993	-4.65445
700	ILMN_1659352	KCNK13	56659	0.0221862	2.5192	0.0123562	0.243064	-3.68005	0.00074919	0.0615359	0.950979	0.993861	-6.46771	0.0225863	1.89853	0.0596176	0.686614	-4.72466	-0.0217827	-1.39733	0.164453	0.738112	-5.27504	0.0247517	2.43644	0.0161901	0.369605	-3.75327	0.0215019	1.17235	0.24156	0.999939	-5.44014	0.0220513	1.21706	0.224096	0.999993	-5.40018
701	ILMN_1659354	GH2	2689	0.00487175	0.555148	0.579266	0.90387	-6.6351	-0.00447094	-0.368536	0.712771	0.958988	-6.40302	0.00722652	0.584268	0.55995	0.949872	-6.30716	-0.01389	-0.857043	0.392838	0.863303	-5.8585	-0.00277039	-0.267917	0.789189	0.970725	-6.59085	0.00633714	0.357686	0.720714	0.999939	-6.03246	0.00756964	0.432497	0.665548	0.999993	-6.01583
702	ILMN_1659364	RFC5	5985	-0.00540941	-0.261826	0.793661	0.965823	-6.75379	-0.00539579	-0.188919	0.850302	0.977729	-6.45208	-0.00216369	-0.0770895	0.938659	0.99416	-6.47189	-0.0261743	-0.711695	0.477799	0.894187	-5.96829	0.00830957	0.331507	0.740796	0.961865	-6.57199	0.00291697	0.0660432	0.947367	0.999939	-6.09126	0.00735087	0.168474	0.866271	0.999993	-6.09141
703	ILMN_1659378	TFAP2D	83741	0.000414459	0.0459527	0.963383	0.994252	-6.78672	-0.000133657	-0.0107195	0.991455	0.997765	-6.46951	-0.0163088	-1.21617	0.225898	0.857119	-5.75129	-0.00489116	-0.278357	0.781135	0.969004	-6.17535	-0.0144341	-1.33811	0.183203	0.715957	-5.74591	0.0147694	0.79334	0.427918	0.999939	-5.794	-0.0215079	-1.16948	0.242711	0.999993	-5.45414
704	ILMN_1659389	RAD21L1	642636	-0.0120494	-1.48752	0.138076	0.606276	-5.69568	0.00875794	0.78209	0.434866	0.879641	-6.17016	-0.00638796	-0.574334	0.566633	0.95028	-6.3128	0.00394772	0.270873	0.786874	0.970847	-6.17734	-0.0183528	-1.87765	0.0626746	0.542364	-4.90427	-0.0121218	-0.758039	0.448749	0.999939	-5.82003	-0.0265857	-1.68296	0.0929449	0.999993	-4.75907
705	ILMN_1659415	LAMTOR3	8649	-0.107769	-1.9899	0.0476384	0.413804	-4.83997	-0.144403	-1.92873	0.0548418	0.523819	-4.65954	-0.0954052	-1.31837	0.189464	0.83142	-5.62536	-0.147454	-1.55502	0.122125	0.696713	-5.05335	-0.119856	-1.88062	0.0622662	0.541695	-4.8989	0.0836985	0.707501	0.479552	0.999939	-5.85524	0.0308867	0.264289	0.791655	0.999993	-6.07165
706	ILMN_1659430	PDE4DIP	9659	-0.00732602	-0.872643	0.383654	0.818489	-6.41088	-0.00926811	-0.798578	0.425257	0.874725	-6.15742	-0.00431463	-0.373651	0.70921	0.977023	-6.4062	0.00211569	0.139827	0.888991	0.98759	-6.20336	-0.00756235	-0.727248	0.468385	0.880751	-6.36503	0.00840881	0.507464	0.612031	0.999939	-5.97082	-0.00018244	-0.0111452	0.991112	0.999993	-6.10487
707	ILMN_1659437	TXNDC17	84817	-0.143254	-3.23793	0.00135879	0.0855254	-1.69355	-0.188078	-3.07508	0.00232642	0.189063	-1.91861	-0.113846	-1.93529	0.0549043	0.679111	-4.6571	-0.15769	-2.04574	0.0425926	0.600196	-4.21857	-0.124638	-2.2848	0.0239485	0.415249	-4.0929	0.0737683	0.720679	0.47141	0.999939	-5.8463	0.0361241	0.357246	0.721043	0.999993	-6.04413
708	ILMN_1659444	KIF1B	23095	0.0192463	0.866456	0.387031	0.820907	-6.4162	-0.018761	-0.61096	0.541754	0.919433	-6.28677	0.0136053	0.458505	0.647278	0.964141	-6.37152	-0.027987	-0.719797	0.472811	0.891638	-5.9627	0.0291524	1.06526	0.288739	0.791489	-6.06695	0.0143956	0.304479	0.760877	0.999939	-6.04922	0.0497042	1.06419	0.287704	0.999993	-5.56593
709	ILMN_1659462	DUSP23	54935	-0.0314411	-1.42091	0.156529	0.631918	-5.79093	-0.0221959	-0.725599	0.46873	0.891631	-6.21181	-0.037335	-1.17742	0.240962	0.866987	-5.79645	-0.0235945	-0.56786	0.57101	0.922777	-6.05704	-0.0239951	-0.945847	0.345986	0.82544	-6.18493	-0.0448485	-0.982473	0.326294	0.999939	-5.63441	0.0222691	0.493826	0.621624	0.999993	-5.98877
710	ILMN_1659463	APAF1	317	0.0281792	0.823898	0.410745	0.834835	-6.45176	0.0544471	1.15153	0.250559	0.779569	-5.82137	0.0370991	0.804473	0.422443	0.924849	-6.15731	0.0254796	0.421656	0.673902	0.950403	-6.12688	0.0169694	0.436673	0.663075	0.942905	-6.53203	-0.00124644	-0.0161906	0.987088	0.999939	-6.09321	-0.0417791	-0.549349	0.582987	0.999993	-5.96119
711	ILMN_1659464	FAM71F1	84691	-0.000685032	-0.0658359	0.947559	0.991875	-6.78562	-0.015481	-1.07624	0.282809	0.804719	-5.90319	0.0139374	0.981678	0.327897	0.90258	-6.00255	-0.027602	-1.4837	0.140063	0.713139	-5.15647	0.00103642	0.0858758	0.931698	0.989962	-6.62273	0.0157061	0.785283	0.432622	0.999939	-5.80005	0.0129	0.652901	0.51409	0.999993	-5.90191
712	ILMN_1659470	PBRM1	55193	0.00469886	0.516915	0.60565	0.910236	-6.6554	0.0154821	1.23201	0.219047	0.761542	-5.72788	0.0163834	1.3579	0.176609	0.82353	-5.57399	0.0128793	0.814649	0.416612	0.86929	-5.8926	0.0111777	1.0333	0.303387	0.804638	-6.09987	-0.0172542	-0.958627	0.338163	0.999939	-5.6564	-0.00565274	-0.317917	0.750667	0.999993	-6.05678
713	ILMN_1659488	PLXNB2	23654	0.00846324	0.918857	0.359013	0.806249	-6.36997	0.011744	0.922328	0.357204	0.842014	-6.05335	0.0159014	1.29702	0.196689	0.835535	-5.65249	-0.00811605	-0.505211	0.614179	0.932578	-6.08948	0.00851132	0.823088	0.411969	0.856307	-6.2918	0.000254664	0.0148769	0.988136	0.999939	-6.09323	0.00209105	0.123654	0.901634	0.999993	-6.09765
714	ILMN_1659523	USP39	10713	0.020086	1.02868	0.304577	0.771957	-6.26435	0.00402456	0.149094	0.881594	0.982908	-6.45868	-0.00898849	-0.331668	0.74062	0.981655	-6.42075	0.0107273	0.302082	0.763023	0.965809	-6.1687	0.0223262	0.980116	0.328854	0.8192	-6.15248	-4.86877e-05	-0.00123789	0.999013	0.999939	-6.09333	0.0258106	0.664294	0.506777	0.999993	-5.89477
715	ILMN_1659524	NDUFAF4	29078	-0.0309808	-2.49817	0.0130955	0.245778	-3.73111	-0.0163434	-0.9533	0.341314	0.834855	-6.02497	-0.0215125	-1.28868	0.199566	0.840593	-5.66297	-0.0189916	-0.868226	0.386708	0.859739	-5.84922	-0.0266396	-1.76081	0.0806284	0.574726	-5.10947	0.00125296	0.0470858	0.962462	0.999939	-6.09228	-0.00153114	-0.0582463	0.953573	0.999993	-6.10332
716	ILMN_1659541	CRELD1	78987	-0.0131035	-1.6073	0.109189	0.557876	-5.51363	0.0147287	1.30687	0.192399	0.741632	-5.63532	-0.00973903	-0.82398	0.411307	0.921926	-6.14176	0.0214602	1.38565	0.167987	0.74013	-5.29055	-0.00866948	-0.880633	0.380146	0.841862	-6.24352	-0.0231482	-1.47298	0.141321	0.999939	-5.06295	-0.023448	-1.51038	0.131515	0.999993	-5.02038
717	ILMN_1659544	STX3	6809	-0.0216305	-0.5858	0.558513	0.896273	-6.61779	0.0181404	0.355376	0.722593	0.959424	-6.40769	0.0140873	0.273311	0.785004	0.98423	-6.43809	-0.0110989	-0.164333	0.869698	0.985026	-6.19976	-0.0169508	-0.397758	0.691463	0.948787	-6.54809	-0.0562174	-0.644074	0.519793	0.999939	-5.896	-0.0141652	-0.164282	0.869569	0.999993	-6.09207
718	ILMN_1659564	SEC61A1	29927	-0.0233408	-1.01938	0.30896	0.775153	-6.27375	-0.00847605	-0.267775	0.789082	0.96922	-6.43443	-0.0434838	-1.34329	0.18128	0.828538	-5.59314	0.00428085	0.100923	0.919751	0.992402	-6.20789	-0.00830847	-0.30504	0.760825	0.967262	-6.58033	-0.0370343	-0.745933	0.456023	0.999939	-5.82869	-0.0109222	-0.222691	0.823858	0.999993	-6.08131
719	ILMN_1659576	FPGS	2356	-0.0086728	-1.06573	0.287526	0.759666	-6.22605	0.00671596	0.596969	0.551042	0.922717	-6.29504	-0.00472063	-0.450892	0.652742	0.965827	-6.37492	0.00798166	0.581812	0.561599	0.919659	-6.0493	0.00150708	0.153915	0.877916	0.984151	-6.61466	-0.0144158	-0.941591	0.346811	0.999939	-5.67178	0.00142808	0.0944226	0.924807	0.999993	-6.10068
720	ILMN_1659599	ADC	113451	0.00677866	0.852165	0.394899	0.825267	-6.42834	0.00630701	0.573535	0.566773	0.928248	-6.30846	0.00390432	0.33621	0.7372	0.981655	-6.41926	0.000831183	0.0546234	0.956514	0.995715	-6.21137	0.0099644	1.03501	0.302591	0.804337	-6.09814	0.00113984	0.0649694	0.948222	0.999939	-6.09132	0.00141647	0.0817279	0.934893	0.999993	-6.10175
721	ILMN_1659610	TJP3	27134	0.0149022	1.03001	0.303954	0.771533	-6.263	0.0176138	0.88064	0.379318	0.853108	-6.09007	-0.00226339	-0.12039	0.904341	0.993016	-6.46769	0.0316589	1.28512	0.200804	0.77066	-5.41876	0.0114205	0.698101	0.486364	0.885582	-6.38552	0.00445715	0.105499	0.916018	0.999939	-6.08804	-0.00272137	-0.0652047	0.948034	0.999993	-6.10291
722	ILMN_1659631	LOC440905	100216479	-0.00339904	-0.401272	0.688546	0.938748	-6.70798	0.00235466	0.201079	0.840792	0.975632	-6.44975	-0.0014916	-0.119041	0.905408	0.993016	-6.46785	-0.00101904	-0.0620657	0.950596	0.994991	-6.21095	-0.00461652	-0.434758	0.66446	0.942939	-6.53286	-0.00656783	-0.26881	0.788175	0.999939	-6.05895	-0.00846518	-0.35072	0.725931	0.999993	-6.04633
723	ILMN_1659682	GALK2	2585	0.0013306	0.141445	0.887627	0.981178	-6.77785	0.00127647	0.0981536	0.921885	0.988508	-6.46485	0.00803149	0.636077	0.525731	0.946726	-6.27615	0.00646759	0.390907	0.696441	0.954228	-6.13895	0.0151083	1.38447	0.168592	0.702334	-5.6843	-0.0170866	-0.971496	0.331724	0.999939	-5.6446	0.021501	1.23749	0.216427	0.999993	-5.37636
724	ILMN_1659688	LGALS3BP	3959	0.0335001	2.12186	0.0347853	0.367273	-4.57534	0.0244622	1.12079	0.263401	0.787937	-5.85544	0.0466403	2.09168	0.0382144	0.636513	-4.35608	0.0440136	1.50639	0.134147	0.706502	-5.12417	0.0378871	1.88033	0.062306	0.541695	-4.89943	-0.00309307	-0.0761134	0.939356	0.999939	-6.09058	0.00795331	0.198115	0.843027	0.999993	-6.08623
725	ILMN_1659744	PRMT1	3276	-0.00177515	-0.217346	0.828107	0.970666	-6.76436	-0.00432007	-0.382618	0.702312	0.956956	-6.39784	0.00696278	0.590873	0.555527	0.949872	-6.30335	-0.0131794	-0.853543	0.394769	0.864094	-5.86138	0.000800753	0.0822072	0.934609	0.989962	-6.62304	-0.011039	-0.744144	0.457104	0.999939	-5.82996	0.0115623	0.78899	0.430454	0.999993	-5.80852
726	ILMN_1659749	DSP	1832	0.00340679	0.378772	0.705163	0.941927	-6.71668	0.0122053	0.981613	0.327194	0.827584	-5.99822	-0.00131948	-0.114638	0.908891	0.993016	-6.46835	0.0174767	1.15878	0.248453	0.801291	-5.5665	0.00321916	0.295515	0.768073	0.968589	-6.58316	-0.000316174	-0.0190132	0.984837	0.999939	-6.09316	-0.0131045	-0.797716	0.425376	0.999993	-5.80193
727	ILMN_1659752	AIDA	64853	0.0094145	0.555531	0.579005	0.90387	-6.63489	-0.0410332	-1.75147	0.0810317	0.601724	-4.97507	-0.00439626	-0.19111	0.848707	0.988033	-6.45686	-0.0422859	-1.40286	0.1628	0.736065	-5.26766	0.00743389	0.381044	0.703794	0.951334	-6.55453	0.0800188	2.2386	0.025577	0.999939	-3.7198	0.0459024	1.29993	0.194165	0.999993	-5.30111
728	ILMN_1659771	RPL13AP3	645683	-0.0933306	-3.6528	0.000313075	0.0416439	-0.338834	-0.10461	-2.96164	0.00334009	0.209014	-2.24272	-0.0971372	-2.67408	0.00835526	0.388356	-3.04469	-0.0521014	-1.0946	0.275509	0.813233	-5.63581	-0.0881066	-2.90752	0.00428672	0.251208	-2.57329	0.0178959	0.282565	0.777616	0.999939	-6.05534	0.00357778	0.0571843	0.954419	0.999993	-6.10337
729	ILMN_1659773	PCDHA@	56117	-0.00402148	-0.390392	0.696563	0.940307	-6.71225	-0.00700505	-0.491907	0.623196	0.944494	-6.35104	-0.0216048	-1.49827	0.136242	0.790742	-5.37966	-0.00954894	-0.505372	0.614066	0.932578	-6.0894	-0.00950232	-0.72207	0.471552	0.881091	-6.36873	-0.00109248	-0.054146	0.956838	0.999939	-6.09194	0.00407943	0.204669	0.837906	0.999993	-6.08497
730	ILMN_1659777	RUFY1	80230	0.00312071	0.163203	0.870484	0.977677	-6.77457	-0.00977972	-0.369964	0.711708	0.958398	-6.40251	-0.0295877	-1.08213	0.280996	0.882921	-5.90138	0.022707	0.633787	0.52722	0.911988	-6.01882	-0.00687931	-0.312065	0.755492	0.965806	-6.57818	0.00708071	0.156589	0.875625	0.999939	-6.08166	0.00608711	0.136268	0.891658	0.999993	-6.09608
731	ILMN_1659781	CSMD3	114788	-0.00416466	-0.467644	0.640427	0.922695	-6.67942	0.00556977	0.452408	0.651348	0.949523	-6.3693	0.000601024	0.047627	0.962079	0.996167	-6.4737	0.0141167	0.853713	0.394675	0.864094	-5.86124	-0.00353083	-0.343873	0.731498	0.958723	-6.56786	0.00942189	0.55301	0.580479	0.999939	-5.94784	-0.0213421	-1.26803	0.205316	0.999993	-5.34001
732	ILMN_1659782	STK19	8859	-0.017106	-1.07287	0.284315	0.757418	-6.21851	0.00736285	0.334042	0.738615	0.962243	-6.4149	-0.0196559	-0.897961	0.370698	0.914898	-6.07945	0.00477708	0.16655	0.867957	0.984602	-6.1994	-0.00444022	-0.227328	0.820527	0.976907	-6.6008	-0.0594394	-1.68102	0.093321	0.999939	-4.75218	-0.0157404	-0.450621	0.652438	0.999993	-6.0082
733	ILMN_1659820	OLA1	29789	-0.000980647	-0.113664	0.909591	0.985388	-6.78136	-0.00196387	-0.164657	0.869341	0.98036	-6.45628	0.00187193	0.14818	0.882407	0.991889	-6.46402	-0.00188492	-0.11387	0.909498	0.989787	-6.20654	-0.00469859	-0.448606	0.654465	0.9401	-6.52681	0.0193855	1.17218	0.241626	0.999939	-5.44033	-0.0122557	-0.750159	0.453476	0.999993	-5.83696
734	ILMN_1659843	DNAJC3	5611	-0.019879	-1.22856	0.220335	0.70392	-6.04182	-0.0349676	-1.56324	0.1192	0.660796	-5.2776	-0.0095028	-0.422217	0.673494	0.96979	-6.38721	-0.0170043	-0.576578	0.56512	0.921311	-6.05222	-0.0168984	-0.861114	0.390765	0.846808	-6.26026	0.00705263	0.20358	0.838756	0.999939	-6.07361	0.0135731	0.39661	0.691807	0.999993	-6.03
735	ILMN_1659845	KIAA0355	9710	0.0338043	1.66687	0.0967317	0.535509	-5.41795	0.0374643	1.3363	0.182607	0.7313	-5.59745	0.025269	0.872974	0.384123	0.917786	-6.10109	0.0446408	1.17696	0.241143	0.794417	-5.54616	0.0344158	1.40644	0.161986	0.696813	-5.6544	-0.0163392	-0.324863	0.745407	0.999939	-6.04312	0.00513516	0.103353	0.91772	0.999993	-6.09984
736	ILMN_1659852	PWWP2B	170394	0.00899188	1.04964	0.294849	0.765438	-6.24285	-0.00442215	-0.373405	0.709148	0.958235	-6.40125	0.00994754	0.814201	0.416867	0.923259	-6.1496	-0.00920616	-0.575058	0.566145	0.921311	-6.05307	0.00647894	0.637124	0.525168	0.89572	-6.4257	0.0237987	1.46722	0.142882	0.999939	-5.07099	-6.16098e-05	-0.00384494	0.996934	0.999993	-6.10492
737	ILMN_1659856	FAM167B	84734	-0.00772903	-0.925655	0.355475	0.804235	-6.36378	-0.0163011	-1.4122	0.159073	0.707774	-5.49596	0.00208961	0.169051	0.865993	0.989468	-6.46077	-0.0220683	-1.36251	0.175154	0.750013	-5.32089	-0.0120313	-1.16449	0.246363	0.764186	-5.95844	0.0142564	0.928076	0.353771	0.999939	-5.68378	-0.000395523	-0.0260642	0.979216	0.999993	-6.10461
738	ILMN_1659857	SNAP29	9342	0.00451806	0.321156	0.748348	0.953128	-6.73666	-0.00709198	-0.36466	0.715659	0.959095	-6.40442	-0.0118468	-0.638585	0.524102	0.946726	-6.27458	0.00126239	0.0519312	0.958655	0.995737	-6.21151	-0.00306468	-0.173573	0.862471	0.982656	-6.61147	0.00212653	0.0505017	0.959741	0.999939	-6.09212	0.0256619	0.616912	0.537545	0.999993	-5.92367
739	ILMN_1659874	SCAF4	57466	0.0703286	2.97362	0.00321653	0.128487	-2.47806	0.047822	1.46264	0.14476	0.694568	-5.42546	0.0340984	1.03532	0.302248	0.892562	-5.94973	0.084704	1.96273	0.051595	0.609077	-4.37498	0.0679676	2.35855	0.0198408	0.392233	-3.93022	0.0245022	0.496241	0.61992	0.999939	-5.97617	0.0129349	0.265186	0.790964	0.999993	-6.07143
740	ILMN_1659888	PPP1R14B	26472	0.0066342	0.35918	0.719749	0.94582	-6.72384	-0.0105279	-0.412309	0.680449	0.954228	-6.38628	-0.00622508	-0.246391	0.805729	0.984333	-6.44497	-0.011689	-0.35308	0.724542	0.958767	-6.15255	0.00391549	0.177382	0.859485	0.981994	-6.61081	-0.0322175	-0.786542	0.431885	0.999939	-5.79911	0.0375667	0.928396	0.353605	0.999993	-5.69461
741	ILMN_1659905	FKBP10	60681	-0.00727094	-0.835722	0.404071	0.831432	-6.44205	-0.0106891	-0.888726	0.374963	0.850626	-6.08308	-0.00782962	-0.643044	0.521213	0.946726	-6.27178	-0.0182819	-1.14588	0.253737	0.805492	-5.58075	-0.00618485	-0.602837	0.54767	0.904275	-6.44668	0.017897	1.06725	0.286322	0.999939	-5.55189	-0.0161722	-0.976234	0.329373	0.999993	-5.65127
742	ILMN_1659914	AK8	158067	-0.00762533	-0.816236	0.415105	0.837035	-6.45797	0.0196995	1.52535	0.128376	0.672264	-5.33443	-0.0162287	-1.25725	0.210688	0.849062	-5.70187	0.0189376	1.11965	0.264719	0.809102	-5.60922	-0.00653509	-0.587628	0.557804	0.907592	-6.45563	-0.0274662	-1.52678	0.127384	0.999939	-4.98648	-0.0144624	-0.813799	0.416108	0.999993	-5.78959
743	ILMN_1659923	GNAQ	2776	0.0434876	1.87667	0.0616712	0.453378	-5.05388	0.0439387	1.3716	0.171358	0.718347	-5.55094	0.0524449	1.61621	0.108227	0.756242	-5.20209	0.0145991	0.34335	0.731833	0.959594	-6.15582	0.030811	1.13878	0.256895	0.771603	-5.98746	0.00982485	0.184077	0.85402	0.999939	-6.07721	-0.00917648	-0.17404	0.861898	0.999993	-6.0905
744	ILMN_1659929	HNF1A	6927	0.000404663	0.0467057	0.962783	0.994252	-6.78669	0.00960081	0.801571	0.423526	0.873812	-6.15507	0.0101733	0.84386	0.40014	0.921496	-6.12554	0.00647536	0.409912	0.682476	0.952622	-6.1316	0.00330936	0.304142	0.761507	0.967342	-6.5806	0.0128262	0.744919	0.456635	0.999939	-5.82941	-0.021661	-1.27347	0.203382	0.999993	-5.33344
745	ILMN_1659936	PPP1R15A	23645	0.00848028	0.352335	0.72487	0.946538	-6.72625	0.05929	1.7819	0.0759201	0.585996	-4.92301	0.00750007	0.239977	0.810688	0.985171	-6.4465	0.069008	1.68508	0.0941283	0.670808	-4.85333	-0.00127417	-0.0463196	0.963127	0.994835	-6.62532	-0.097221	-1.41726	0.156966	0.999939	-5.13929	-0.0196582	-0.29009	0.771855	0.999993	-6.06484
746	ILMN_1659937	ZBTB24	9841	-0.0298064	-1.76482	0.0787562	0.494135	-5.25322	-0.0166971	-0.715138	0.475159	0.894117	-6.21918	-0.0540449	-2.26834	0.0247882	0.556159	-3.98967	-0.0313879	-1.00539	0.316389	0.829684	-5.72571	-0.0409036	-2.0104	0.0464628	0.498878	-4.65606	-0.00162016	-0.035681	0.97155	0.999939	-6.09273	-0.00717551	-0.159967	0.872965	0.999993	-6.09274
747	ILMN_1659943	BACH2	60468	0.000167565	0.0195642	0.984406	0.997349	-6.78758	0.0157338	1.32883	0.185057	0.733397	-5.60714	-0.00303762	-0.268048	0.789044	0.98423	-6.43949	0.0113969	0.767509	0.444029	0.883136	-5.92851	-0.00584781	-0.579722	0.563108	0.909919	-6.46018	-0.0238949	-1.38859	0.165513	0.999939	-5.17743	-0.00974043	-0.572988	0.566885	0.999993	-5.94856
748	ILMN_1659947	FGA	2243	0.000285717	0.0313915	0.974981	0.996343	-6.78728	-0.0154069	-1.22447	0.221871	0.763214	-5.73691	-0.00304963	-0.247346	0.804991	0.984333	-6.44474	-0.00424918	-0.263015	0.792913	0.971718	-6.17937	-0.00612519	-0.569194	0.570209	0.912133	-6.46616	0.0192021	1.08619	0.277865	0.999939	-5.53252	0.00451114	0.258311	0.796262	0.999993	-6.07314
749	ILMN_1659959	LOC283440	NA	-0.00427943	-0.43962	0.660574	0.930276	-6.69201	0.00938219	0.697193	0.486299	0.898508	-6.23157	-0.0119199	-0.8513	0.396009	0.92067	-6.11937	-0.014899	-0.812055	0.418094	0.86929	-5.89464	-0.011117	-0.934644	0.351709	0.827689	-6.19529	-0.00125377	-0.0671113	0.946517	0.999939	-6.09119	-0.0197877	-1.07219	0.284101	0.999993	-5.55781
750	ILMN_1659960	NUP62	23636	0.0163617	1.53588	0.125771	0.588418	-5.62385	0.0293046	1.98985	0.0476436	0.507633	-4.54388	0.0240575	1.71492	0.0885007	0.729616	-5.04352	0.0211724	1.15181	0.251298	0.804692	-5.57422	0.0186465	1.57187	0.118418	0.63925	-5.4146	-0.0160825	-0.67984	0.496889	0.999939	-5.87349	-0.0053338	-0.228239	0.819544	0.999993	-6.08011
751	ILMN_1659976	CLP1	10978	0.0258906	1.41442	0.158422	0.634916	-5.79998	0.0250412	0.989576	0.323292	0.826776	-5.99056	0.039869	1.49886	0.136087	0.790742	-5.37879	0.0289337	0.830135	0.40783	0.867396	-5.88034	0.0408993	1.75787	0.0811285	0.575008	-5.11446	-0.0112812	-0.305039	0.76045	0.999939	-6.04906	0.0137467	0.376268	0.706861	0.999993	-6.03749
752	ILMN_1659985	RSPH9	221421	-0.00375469	-0.366173	0.714531	0.944219	-6.72133	-0.00967747	-0.682701	0.495397	0.902415	-6.24136	0.00434617	0.296609	0.767191	0.98423	-6.43157	-0.00290906	-0.151512	0.879783	0.985397	-6.20171	-0.0024326	-0.201504	0.84062	0.979689	-6.60628	0.00650374	0.281298	0.778587	0.999939	-6.05568	0.00596414	0.261126	0.794092	0.999993	-6.07245
753	ILMN_1659990	C7orf68	29923	-0.00764518	-0.747201	0.455611	0.853856	-6.51134	0.00322271	0.227839	0.819949	0.973836	-6.44413	0.00697501	0.509605	0.611104	0.957565	-6.34723	-0.00286363	-0.15967	0.873364	0.985243	-6.20049	-0.00457707	-0.388335	0.698405	0.949718	-6.55175	-0.0200192	-0.96553	0.334699	0.999939	-5.65009	-0.00373278	-0.182244	0.855458	0.999993	-6.08911
754	ILMN_1659991	SLC34A1	6569	0.0125674	1.30827	0.191924	0.676289	-5.94221	-0.00791708	-0.596178	0.551569	0.92323	-6.2955	0.0220864	1.83412	0.0686894	0.703155	-4.84002	-0.0275434	-1.74558	0.0830069	0.655919	-4.75503	0.0123529	1.14295	0.255167	0.770181	-5.9828	0.00173186	0.0932133	0.925768	0.999939	-6.0892	0.0258583	1.40885	0.159438	0.999993	-5.16102
755	ILMN_1659995	TBC1D28	254272	-0.00356053	-0.412724	0.680145	0.936205	-6.70337	0.0323726	2.71444	0.00707844	0.283815	-2.90941	-0.00293246	-0.251575	0.801726	0.984333	-6.4437	0.0100597	0.658625	0.511183	0.907759	-6.00334	-0.00144389	-0.138177	0.890315	0.985191	-6.61693	-0.0412631	-2.48941	0.0130866	0.999939	-3.1614	-0.029052	-1.77423	0.0765724	0.999993	-4.60957
756	ILMN_1660007	CCDC155	147872	-0.00135651	-0.158619	0.874091	0.978674	-6.7753	-0.0164173	-1.38864	0.166117	0.711812	-5.52805	0.00782988	0.680504	0.497272	0.943514	-6.24748	-0.0115845	-0.768369	0.44352	0.882875	-5.92788	-0.00339686	-0.331797	0.740578	0.961821	-6.57189	0.0179415	1.0689	0.285578	0.999939	-5.55021	0.0138333	0.834267	0.404489	0.999993	-5.77354
757	ILMN_1660021	PLIN3	10226	0.0602476	2.26217	0.0245041	0.319883	-4.27601	0.0149944	0.407261	0.684148	0.954779	-6.38831	0.0753129	2.22264	0.0277911	0.578121	-4.08711	0.0120062	0.270409	0.787231	0.970847	-6.17746	0.061093	1.98208	0.0495847	0.509841	-4.71036	0.0242366	0.383754	0.701308	0.999939	-6.02326	0.0479204	0.768069	0.442772	0.999993	-5.82402
758	ILMN_1660027	FCGR2B	2213	-0.0385453	-1.65283	0.0995607	0.54095	-5.44081	-0.048557	-1.50614	0.133233	0.682032	-5.36272	-0.018148	-0.571588	0.568488	0.950398	-6.31435	-0.0362063	-0.870272	0.385593	0.859548	-5.84751	-0.0303228	-1.1675	0.245152	0.763281	-5.955	0.00364432	0.0426592	0.965989	0.999939	-6.09247	0.0392745	0.465379	0.641842	0.999993	-6.00177
759	ILMN_1660067	LOC730755	730755	-0.0129645	-1.47253	0.142076	0.611713	-5.7175	0.00513828	0.422165	0.67325	0.954228	-6.38225	-0.0134796	-1.19447	0.234249	0.862258	-5.77676	-0.00870949	-0.58899	0.556786	0.919	-6.04524	-0.0177109	-1.73404	0.0852871	0.583671	-5.1547	-0.0190312	-1.11919	0.263544	0.999939	-5.49797	-0.0181257	-1.07902	0.281045	0.999993	-5.55082
760	ILMN_1660094	PDE6C	5146	-0.0113567	-1.38745	0.166479	0.643048	-5.83715	-0.0171972	-1.51978	0.129769	0.673761	-5.34267	-0.0103276	-0.872121	0.384587	0.917786	-6.10181	-0.025169	-1.62204	0.106971	0.680704	-4.95221	-0.015032	-1.50155	0.135644	0.665636	-5.51967	0.00183616	0.111632	0.911155	0.999939	-6.0874	0.00462952	0.284914	0.775816	0.999993	-6.06626
761	ILMN_1660099	LOC399940	399940	-0.00691253	-0.775825	0.43855	0.845555	-6.48978	0.014932	1.21228	0.226495	0.764824	-5.75138	-0.00332324	-0.26862	0.788605	0.98423	-6.43934	0.0208803	1.28804	0.199787	0.769525	-5.41517	-0.00671167	-0.631749	0.528663	0.895861	-6.42906	-0.0144926	-0.847941	0.396836	0.999939	-5.75141	-0.019576	-1.15943	0.246778	0.999993	-5.46527
762	ILMN_1660108	LOC100132396	100132396	0.0029725	0.359439	0.719556	0.945799	-6.72375	-0.00429911	-0.376043	0.707188	0.957853	-6.40029	-0.00554366	-0.475375	0.635237	0.962533	-6.36378	0.002291	0.149928	0.88103	0.985876	-6.20194	0.00161164	0.165986	0.868427	0.983455	-6.61274	0.00258844	0.162947	0.87062	0.999939	-6.0807	0.00982738	0.626247	0.53141	0.999993	-5.91815
763	ILMN_1660111	UCHL3	7347	-0.0253686	-1.03722	0.300588	0.768824	-6.25564	-0.0595429	-1.76101	0.0794007	0.598093	-4.95885	0.00496819	0.156287	0.876025	0.991054	-6.46281	-0.0482108	-1.15741	0.249013	0.801663	-5.56802	-0.00168304	-0.0545046	0.956617	0.994103	-6.62491	0.0471242	0.922968	0.356424	0.999939	-5.68828	0.0392429	0.778042	0.436875	0.999993	-5.81668
764	ILMN_1660125	SFMBT2	57713	-0.00261217	-0.121728	0.903208	0.985063	-6.78042	-0.00987625	-0.332918	0.739462	0.96269	-6.41526	0.0113275	0.385092	0.700734	0.975892	-6.40193	-0.0188907	-0.49011	0.624798	0.936194	-6.09674	0.00684489	0.270872	0.78692	0.970539	-6.59006	0.00945294	0.207412	0.835764	0.999939	-6.07286	0.00250152	0.055561	0.955711	0.999993	-6.10346
765	ILMN_1660144	TCF20	6942	-0.00670818	-0.735521	0.462678	0.8574	-6.5199	0.00117143	0.0929099	0.926046	0.989154	-6.46534	-0.00530162	-0.396632	0.692223	0.974519	-6.3975	-0.00805138	-0.459692	0.646427	0.942753	-6.11069	-0.00748797	-0.688405	0.492427	0.886723	-6.39215	-0.00979191	-0.53881	0.590234	0.999939	-5.95522	-0.0257291	-1.43315	0.152375	0.999993	-5.12824
766	ILMN_1660176	ZNF582	147948	-0.0161497	-1.82965	0.0684356	0.47162	-5.13913	0.00572507	0.469182	0.639329	0.946696	-6.36173	-0.022995	-1.90603	0.0586291	0.684817	-4.71097	0.0138021	0.873087	0.384062	0.859166	-5.84515	-0.0161357	-1.54081	0.1258	0.651818	-5.46158	-0.00571157	-0.332789	0.739419	0.999939	-6.04064	-0.0249172	-1.46964	0.142224	0.999993	-5.07797
767	ILMN_1660186	SYF2	25949	0.00372513	0.10555	0.91602	0.986722	-6.78225	-0.0199374	-0.408641	0.683136	0.954779	-6.38776	0.0118662	0.232899	0.816169	0.985795	-6.44815	-0.0234664	-0.351496	0.725728	0.958767	-6.15309	0.0198642	0.450008	0.653456	0.939947	-6.52619	0.0128175	0.176963	0.859602	0.999939	-6.07843	0.0331554	0.463375	0.643277	0.999993	-6.00265
768	ILMN_1660187	LOC100129480	100129480	0.000429086	0.0510658	0.959312	0.993454	-6.78647	0.000773601	0.0665978	0.946953	0.993547	-6.4674	0.00100381	0.0839245	0.933232	0.994154	-6.47135	0.0078891	0.503363	0.615474	0.933028	-6.09038	-0.00543131	-0.569216	0.570194	0.912133	-6.46615	0.00120342	0.0754847	0.939856	0.999939	-6.09062	-0.000590336	-0.0374836	0.970113	0.999993	-6.10426
769	ILMN_1660193	ZNF529	57711	0.00329112	0.127925	0.898306	0.984196	-6.77966	-0.00326576	-0.0918233	0.926908	0.989742	-6.46544	-0.0083793	-0.237245	0.812802	0.985391	-6.44714	-0.0348198	-0.752372	0.453049	0.884478	-5.9396	-0.00196703	-0.0647605	0.948464	0.991812	-6.62431	0.019639	0.331142	0.740662	0.999939	-6.04116	0.0161423	0.275524	0.783016	0.999993	-6.06877
770	ILMN_1660199	ACAA2	10449	0.0198512	0.82317	0.411158	0.83497	-6.45235	0.00345719	0.103701	0.917486	0.987418	-6.4643	0.00756454	0.214069	0.830795	0.987664	-6.45229	0.030555	0.659888	0.510375	0.90701	-6.00254	0.020246	0.696957	0.487077	0.885582	-6.38631	0.0321464	0.609844	0.542214	0.999939	-5.91641	0.0293327	0.563298	0.573459	0.999993	-5.9538
771	ILMN_1660204	IGSF9B	22997	0.00685052	0.469623	0.639014	0.922147	-6.6785	0.00683966	0.33917	0.734752	0.961438	-6.4132	-0.0133843	-0.681595	0.496584	0.943125	-6.24675	0.0415358	1.61424	0.108653	0.682742	-4.96419	0.0158408	0.96059	0.338546	0.822204	-6.17111	-0.0040276	-0.109883	0.912542	0.999939	-6.08759	-0.00645805	-0.178355	0.858509	0.999993	-6.08978
772	ILMN_1660217	HCRTR1	3061	0.00478408	0.525136	0.599932	0.909561	-6.65116	-0.00651038	-0.516937	0.605635	0.940944	-6.33867	0.0200275	1.62511	0.106314	0.753705	-5.18815	-0.00188829	-0.116934	0.907074	0.989677	-6.2062	0.00120459	0.116484	0.907449	0.988288	-6.61967	0.0210341	1.2123	0.225912	0.999939	-5.39493	0.00475399	0.27736	0.781607	0.999993	-6.06828
773	ILMN_1660222	MTBP	27085	0.00164736	0.199684	0.841882	0.972637	-6.76801	0.0111912	0.981264	0.327366	0.827584	-5.99856	0.00575913	0.472676	0.637156	0.96277	-6.36504	0.00266314	0.166809	0.867753	0.984601	-6.19936	-0.00785837	-0.771854	0.441605	0.870637	-6.33206	0.00531064	0.307282	0.758744	0.999939	-6.0484	-0.0109802	-0.643133	0.520403	0.999993	-5.90794
774	ILMN_1660260	MCFD2	90411	-0.00552578	-0.602895	0.547099	0.891096	-6.60773	-0.0118691	-0.936749	0.349748	0.838368	-6.04025	-0.0182033	-1.38728	0.167489	0.815642	-5.53485	-0.0251232	-1.46119	0.14613	0.716626	-5.18803	-0.00912212	-0.815219	0.416442	0.858284	-6.29815	0.0179032	0.996274	0.31955	0.999939	-5.62144	0.00373566	0.210434	0.833406	0.999993	-6.08383
775	ILMN_1660261	TDRD6	221400	0.00741624	0.83454	0.404735	0.831916	-6.44303	-0.00766158	-0.623647	0.5334	0.916828	-6.2791	-0.00203071	-0.162284	0.871309	0.990282	-6.46187	-0.010324	-0.629639	0.529924	0.912557	-6.02135	0.0106341	0.989149	0.324432	0.817244	-6.14374	0.0121839	0.676623	0.498927	0.999939	-5.87556	0.00626933	0.352437	0.724644	0.999993	-6.04576
776	ILMN_1660275	C2orf43	60526	-0.000908349	-0.0686264	0.945339	0.991438	-6.78543	-0.00670365	-0.366359	0.714392	0.959003	-6.40381	0.000226602	0.0132829	0.98942	0.998673	-6.47473	0.0121826	0.544986	0.586602	0.927306	-6.06932	0.00935977	0.650975	0.516214	0.894446	-6.41689	0.0044855	0.143239	0.886154	0.999939	-6.08357	0.0181351	0.586231	0.557958	0.999993	-5.94125
777	ILMN_1660282	POPDC2	64091	-0.000405764	-0.0414577	0.966962	0.995105	-6.78692	0.00476519	0.352183	0.724983	0.959692	-6.4088	0.000632513	0.0469315	0.962632	0.996167	-6.47373	0.0281584	1.59449	0.113008	0.690995	-4.99429	0.00198151	0.17442	0.861808	0.982656	-6.61132	-0.00286313	-0.132629	0.894535	0.999939	-6.08496	-0.0149057	-0.698955	0.484873	0.999993	-5.87228
778	ILMN_1660288	C10orf41	NA	-0.00571704	-0.640574	0.522358	0.881909	-6.58455	-0.00822657	-0.666767	0.505506	0.905151	-6.25188	-0.0045159	-0.382773	0.70245	0.97597	-6.40281	-0.00106297	-0.0687601	0.945276	0.994991	-6.21053	-0.00472118	-0.453139	0.651206	0.939199	-6.52479	0.0105261	0.606735	0.544274	0.999939	-5.91821	-0.00390035	-0.227581	0.820055	0.999993	-6.08026
779	ILMN_1660306	ITGA8	8516	-0.00612249	-0.556505	0.578339	0.90387	-6.63436	-0.0104268	-0.685563	0.493593	0.901997	-6.23944	-0.0225726	-1.35754	0.176722	0.82353	-5.57446	-0.0286133	-1.31328	0.191166	0.765578	-5.38379	-0.0128979	-1.029	0.305396	0.805775	-6.10423	0.00958587	0.46524	0.641942	0.999939	-5.99035	-0.00128459	-0.0631118	0.9497	0.999993	-6.10303
780	ILMN_1660315	SPN	6693	0.00196481	0.180675	0.856762	0.976184	-6.77159	0.0120738	0.803118	0.422633	0.873328	-6.15386	-0.0113691	-0.708773	0.479606	0.939365	-6.22823	0.0135658	0.645421	0.519677	0.909793	-6.01164	0.00967856	0.774586	0.439994	0.869463	-6.32998	-0.0142507	-0.663853	0.50706	0.999939	-5.8837	-0.0119748	-0.564683	0.572517	0.999993	-5.95305
781	ILMN_1660321	CDH24	64403	0.00622674	0.601715	0.547883	0.891522	-6.60844	0.00455711	0.318549	0.750321	0.965865	-6.41985	-0.00226073	-0.152324	0.879143	0.991648	-6.46341	-0.0195781	-1.00672	0.315751	0.829684	-5.72442	0.00399273	0.344027	0.731383	0.958723	-6.56781	0.0114315	0.550002	0.582539	0.999939	-5.94942	-0.00728329	-0.354721	0.722933	0.999993	-6.04499
782	ILMN_1660323	PDXDC1	23042	-0.00238207	-0.223939	0.822979	0.968719	-6.76291	0.0172012	1.16974	0.243165	0.777163	-5.80077	-0.00859679	-0.589391	0.556518	0.949872	-6.30421	0.024501	1.28194	0.201913	0.770752	-5.42266	-0.00864613	-0.703998	0.482696	0.885249	-6.38144	-0.0137182	-0.65546	0.512443	0.999939	-5.88897	-0.0283811	-1.3727	0.170398	0.999993	-5.20875
783	ILMN_1660345	NGRN	51335	0.0201312	1.48584	0.13852	0.607748	-5.69814	-0.00252671	-0.134901	0.892793	0.983612	-6.46065	0.0129314	0.685521	0.494112	0.94225	-6.24412	-0.000290074	-0.0117355	0.990653	0.998593	-6.21275	0.0213346	1.40385	0.162755	0.697068	-5.65795	0.00320124	0.110812	0.911806	0.999939	-6.08749	0.0392634	1.3758	0.169438	0.999993	-5.20471
784	ILMN_1660357	FLJ43663	378805	0.0526614	2.95094	0.00345409	0.133388	-2.54248	0.0301842	1.2235	0.222236	0.763404	-5.73806	0.0163778	0.665622	0.506712	0.944743	-6.2573	0.0463411	1.43733	0.152784	0.724782	-5.22099	0.0462592	2.16674	0.0320823	0.449958	-4.3434	-0.0120628	-0.289622	0.772214	0.999939	-6.05342	0.0327157	0.795129	0.426877	0.999993	-5.80389
785	ILMN_1660358	LOC388210	388210	0.000702884	0.0773178	0.93843	0.989614	-6.7848	0.00469804	0.373827	0.708835	0.958235	-6.4011	0.00324263	0.260982	0.794477	0.98423	-6.44133	0.00469563	0.288419	0.773439	0.968092	-6.1726	0.0010543	0.100998	0.919708	0.989133	-6.62133	-0.011136	-0.673084	0.501173	0.999939	-5.87783	0.0010455	0.0639679	0.949019	0.999993	-6.10298
786	ILMN_1660368	TRRAP	8295	0.0865421	4.16939	4.15114e-05	0.0136418	1.55202	0.103133	3.59417	0.000388522	0.119533	-0.292887	0.0815721	2.72209	0.00728434	0.376807	-2.92356	0.0904909	2.30453	0.0226156	0.574637	-3.69206	0.0933563	3.78552	0.000233479	0.100336	0.0980469	-0.0465381	-0.945194	0.34497	0.999939	-5.66855	-0.00943453	-0.193969	0.846271	0.999993	-6.08701
787	ILMN_1660379	C22orf40	150383	-0.00324255	-0.340306	0.733898	0.948721	-6.73038	0.00539552	0.409613	0.682424	0.954779	-6.38737	-0.0166079	-1.26914	0.206427	0.845568	-5.68726	0.00170978	0.0997132	0.92071	0.9925	-6.20801	-0.00573445	-0.503098	0.615749	0.929232	-6.50117	-0.0105649	-0.542382	0.587773	0.999939	-5.95338	-0.0017267	-0.0897341	0.928531	0.999993	-6.1011
788	ILMN_1660400	CELF4	56853	-0.0113353	-1.32696	0.185675	0.665669	-5.91797	-0.0063178	-0.534989	0.59311	0.935523	-6.32938	-0.00405058	-0.36501	0.715637	0.97815	-6.40933	0.00273395	0.188017	0.851127	0.983083	-6.19572	-0.0164708	-1.60371	0.11121	0.629263	-5.3655	0.00741042	0.444268	0.657021	0.999939	-5.99942	-0.0184964	-1.12251	0.262132	0.999993	-5.50531
789	ILMN_1660433	ARID1B	57492	-0.00683353	-0.801496	0.423569	0.839635	-6.46976	-0.00824316	-0.69937	0.48494	0.898357	-6.23009	-0.00684328	-0.558827	0.577143	0.951203	-6.32143	-0.0158418	-0.987266	0.32516	0.833539	-5.74305	-0.0103987	-1.04694	0.297075	0.797362	-6.08594	-0.00170843	-0.107574	0.914373	0.999939	-6.08783	0.00296903	0.189244	0.84997	0.999993	-6.08787
790	ILMN_1660436	HSPA1A	3304	0.122442	4.00035	8.22907e-05	0.0218919	0.908921	0.119529	2.82487	0.0050928	0.247314	-2.61832	0.159307	3.71775	0.000286648	0.154975	0.00928547	0.109131	1.94362	0.0538812	0.615496	-4.41012	0.146645	4.12361	6.61712e-05	0.0819622	1.27705	0.000494523	0.00665475	0.994693	0.999939	-6.09331	0.0236988	0.322828	0.746947	0.999993	-6.05528
791	ILMN_1660501	LY6H	4062	-0.00336034	-0.392534	0.694982	0.939788	-6.71142	-0.0088951	-0.751626	0.452949	0.885503	-6.193	-0.00308687	-0.275025	0.78369	0.98423	-6.43763	0.000322149	0.0219042	0.982555	0.997977	-6.21258	-0.0115058	-1.14794	0.253107	0.769188	-5.9772	0.00654401	0.384362	0.700857	0.999939	-6.02304	-0.00633913	-0.3769	0.706392	0.999993	-6.03726
792	ILMN_1660509	FAM170A	340069	-0.0119764	-1.45715	0.14627	0.617822	-5.73965	-0.0100534	-0.884809	0.377069	0.851363	-6.08647	-0.00533795	-0.455421	0.649489	0.964587	-6.3729	-0.0122947	-0.800522	0.424721	0.873139	-5.90359	-0.0155512	-1.55349	0.122743	0.646706	-5.44251	-0.0110802	-0.672146	0.50177	0.999939	-5.87843	-0.00196492	-0.12066	0.904004	0.999993	-6.098
793	ILMN_1660533	RPN1	6184	-0.0340985	-1.57631	0.116157	0.571576	-5.56205	-0.0283638	-0.948483	0.343755	0.835554	-6.02945	-0.0435468	-1.46736	0.144449	0.798332	-5.42404	-0.0136308	-0.350523	0.726456	0.958767	-6.15342	-0.0339121	-1.31334	0.191388	0.722516	-5.77798	-0.0270333	-0.568782	0.569734	0.999939	-5.93943	0.00592041	0.126095	0.899702	0.999993	-6.09736
794	ILMN_1660544	ARRDC4	91947	0.00284006	0.182608	0.855247	0.975957	-6.77124	-0.00703715	-0.327299	0.743702	0.96369	-6.41708	0.00862846	0.425214	0.671313	0.969723	-6.38597	-0.0144347	-0.542875	0.588051	0.927306	-6.07043	0.00464401	0.255454	0.798777	0.972929	-6.59408	0.0191937	0.455099	0.649215	0.999939	-5.99479	0.0242808	0.582788	0.560272	0.999993	-5.94316
795	ILMN_1660547	ELKS	23085	0.0136185	1.24357	0.214767	0.701025	-6.02354	0.0107069	0.707227	0.480052	0.896354	-6.22468	0.00841835	0.576799	0.564971	0.950201	-6.31141	-0.0234393	-1.22563	0.222329	0.784709	-5.49019	0.0124159	0.967926	0.334883	0.820664	-6.16415	0.00119217	0.0563828	0.955057	0.999939	-6.09182	-0.0121419	-0.581289	0.561281	0.999993	-5.94399
796	ILMN_1660552	BMP5	653	0.00898376	1.01767	0.309769	0.775618	-6.27546	-0.0135307	-1.10873	0.268559	0.791185	-5.86855	0.0202604	1.61351	0.108811	0.757057	-5.20629	-0.021704	-1.31911	0.189214	0.763691	-5.37646	0.0109607	1.10119	0.272853	0.779845	-6.02875	0.0290223	1.64276	0.100997	0.999939	-4.81237	0.0188055	1.07752	0.281714	0.999993	-5.55236
797	ILMN_1660554	VWA1	64856	0.0132287	1.53598	0.125748	0.588418	-5.6237	-0.00298595	-0.250789	0.802173	0.971278	-6.43875	0.0126653	1.04265	0.298849	0.892469	-5.9423	-0.0129596	-0.814205	0.416865	0.86929	-5.89295	0.00956481	0.899345	0.370136	0.837846	-6.22713	0.0138948	0.780453	0.435457	0.999939	-5.80364	0.016652	0.946803	0.34415	0.999993	-5.67819
798	ILMN_1660577	ATP5G2	517	-0.0149299	-0.660726	0.509367	0.873707	-6.57157	0.019559	0.626135	0.53177	0.916355	-6.27758	-0.0298926	-0.961348	0.337981	0.90503	-6.02185	0.0485938	1.19265	0.234957	0.792143	-5.52836	-0.0209683	-0.81144	0.4186	0.859838	-6.30118	-0.0248805	-0.520856	0.602675	0.999939	-5.96427	-0.0457881	-0.970308	0.332315	0.999993	-5.65676
799	ILMN_1660579	CRLF3	51379	0.0615251	2.08903	0.0376673	0.378934	-4.64272	0.0335504	0.82404	0.410664	0.868077	-6.13722	0.0698945	1.65615	0.0998588	0.741699	-5.13902	-0.00392349	-0.0709488	0.943536	0.994991	-6.21038	0.064697	1.79952	0.0742613	0.563431	-5.04287	0.0138527	0.230779	0.817571	0.999939	-6.06799	0.0615433	1.03787	0.299783	0.999993	-5.59224
800	ILMN_1660582	LIG3	3980	0.0228652	2.22601	0.0268622	0.332997	-4.35493	0.00659867	0.464692	0.642537	0.947478	-6.36378	0.0334307	2.46384	0.0149173	0.488445	-3.55211	0.00816512	0.459247	0.646746	0.942871	-6.11089	0.0256725	2.1267	0.0353395	0.460718	-4.42556	0.0160185	0.674924	0.500004	0.999939	-5.87666	0.0255869	1.09131	0.275607	0.999993	-5.53814
801	ILMN_1660608	GABRB3	2562	-0.0107249	-1.26149	0.20825	0.696633	-6.00141	0.00422543	0.359518	0.719497	0.959424	-6.40624	-0.0174005	-1.5477	0.12388	0.780378	-5.30682	0.00438137	0.297407	0.766582	0.96684	-6.17005	-0.0232649	-2.36878	0.0193228	0.387359	-3.90727	-0.00966679	-0.555408	0.578839	0.999939	-5.94658	-0.0164865	-0.958862	0.338045	0.999993	-5.66726
802	ILMN_1660611	PATZ1	23598	0.0154961	1.75846	0.0798328	0.495738	-5.26418	-0.00342344	-0.281016	0.778919	0.968687	-6.43087	0.0187217	1.51831	0.131117	0.783427	-5.35039	-0.0075829	-0.46932	0.639547	0.940339	-6.10637	0.017717	1.68434	0.0945205	0.600062	-5.23694	-0.00432814	-0.256659	0.797537	0.999939	-6.06199	0.025445	1.52741	0.127227	0.999993	-4.99583
803	ILMN_1660624	LIMK2	3985	0.038087	1.65904	0.0983017	0.538411	-5.43072	0.057876	1.82362	0.0693454	0.567957	-4.85021	0.0586454	1.79818	0.0742322	0.712452	-4.90275	0.0252888	0.591761	0.554934	0.919	-6.04366	0.0415682	1.5076	0.13409	0.664399	-5.51082	-0.0313739	-0.529437	0.596713	0.999939	-5.95998	-0.0120724	-0.206224	0.836692	0.999993	-6.08467
804	ILMN_1660629	NBEAL2	23218	0.026344	0.856322	0.3926	0.824725	-6.42483	0.0132769	0.312182	0.75515	0.966715	-6.42182	0.0089532	0.213413	0.831305	0.987664	-6.45242	0.0287876	0.52368	0.601302	0.929991	-6.08031	0.037643	1.05222	0.294655	0.795636	-6.0805	-0.00503995	-0.0731497	0.941713	0.999939	-6.09079	0.00719011	0.105638	0.915907	0.999993	-6.09961
805	ILMN_1660635	LACTB2	51110	0.00898231	0.53573	0.592599	0.908281	-6.64559	-0.0122398	-0.528068	0.597898	0.938194	-6.33298	0.0127619	0.55202	0.581786	0.951496	-6.32514	0.00336635	0.111126	0.911671	0.989996	-6.20684	0.0128967	0.698617	0.486042	0.885582	-6.38516	0.047022	1.33085	0.183784	0.999939	-5.25189	0.0147359	0.422185	0.673053	0.999993	-6.02002
806	ILMN_1660663	DYRK1A	1859	0.0479948	1.87662	0.0616792	0.453378	-5.05398	0.0618058	1.7481	0.0816144	0.604177	-4.98078	0.0602691	1.6678	0.0975182	0.741635	-5.12034	0.0622203	1.31401	0.190922	0.76515	-5.38288	0.0502537	1.65652	0.100033	0.610642	-5.28198	-0.0215658	-0.414413	0.678731	0.999939	-6.01162	-0.00167308	-0.032545	0.974049	0.999993	-6.10443
807	ILMN_1660691	RAB31	11031	-0.0685252	-2.18746	0.0295904	0.3444	-4.4377	-0.0679581	-1.56923	0.117797	0.659666	-5.26848	-0.030747	-0.728515	0.467476	0.936404	-6.21433	-0.0659707	-1.1929	0.234862	0.792143	-5.52808	-0.0797505	-2.1323	0.0348669	0.459605	-4.41415	-0.00246806	-0.0310528	0.975239	0.999939	-6.09287	-0.0116972	-0.14898	0.881624	0.999993	-6.09436
808	ILMN_1660698	GTPBP8	29083	-0.00954757	-0.780984	0.435515	0.844261	-6.48581	-0.030398	-1.79867	0.0732184	0.578294	-4.89394	-0.00800627	-0.476864	0.634178	0.962359	-6.36309	-0.0473668	-2.15306	0.0329712	0.586698	-4.00733	-0.00476495	-0.313851	0.754139	0.965427	-6.57763	0.0207977	0.810318	0.418104	0.999939	-5.78106	0.0251983	0.993827	0.320739	0.999993	-5.63479
809	ILMN_1660700	KLHL33	123103	-0.0124109	-1.3616	0.174489	0.652631	-5.87212	0.00813476	0.64558	0.519115	0.910823	-6.26548	-0.00771486	-0.653602	0.514406	0.946726	-6.26507	0.00818646	0.529296	0.597411	0.928605	-6.07746	-0.0145148	-1.35908	0.176481	0.708916	-5.71829	-0.00694938	-0.401176	0.688445	0.999939	-6.01676	-0.0342718	-2.00274	0.0456895	0.999993	-4.20111
810	ILMN_1660703	AADACL3	126767	-0.0144984	-1.74886	0.0814827	0.500605	-5.28068	0.00157819	0.137706	0.890579	0.983435	-6.46028	-0.0135299	-1.22329	0.223209	0.857119	-5.74285	0.0207751	1.4335	0.153873	0.726422	-5.22623	-0.0175309	-1.87755	0.0626887	0.542364	-4.90446	-0.0218405	-1.32778	0.184794	0.999939	-5.25576	-0.0165525	-1.01866	0.308807	0.999993	-5.61102
811	ILMN_1660709	POU5F1P4	645682	-0.00987659	-1.09993	0.272368	0.7505	-6.1895	0.0132332	1.06606	0.287376	0.807327	-5.91383	-0.0147996	-1.20929	0.228523	0.858143	-5.75942	0.00965769	0.602242	0.547955	0.918388	-6.03763	-0.0100092	-0.938568	0.349697	0.82748	-6.19167	-0.014171	-0.853199	0.393916	0.999939	-5.74716	-0.0212605	-1.29576	0.195597	0.999993	-5.30625
812	ILMN_1660718	GABBR2	9568	-0.000972659	-0.113625	0.909622	0.985388	-6.78137	0.00483164	0.408287	0.683396	0.954779	-6.3879	-0.000760784	-0.0605636	0.95179	0.995253	-6.47301	0.00396592	0.240941	0.809942	0.976046	-6.18474	-0.00689311	-0.632158	0.528396	0.895861	-6.42881	0.00494437	0.29851	0.765426	0.999939	-6.05093	-0.012315	-0.752629	0.451991	0.999993	-5.83519
813	ILMN_1660723	RDH13	112724	0.0372389	1.91136	0.0570457	0.440593	-4.98963	0.00768909	0.285482	0.7755	0.968553	-6.42963	0.0222049	0.815785	0.415964	0.923259	-6.14834	0.0178679	0.500975	0.61715	0.933159	-6.09154	0.0482835	2.1862	0.0305955	0.443967	-4.30295	0.0161592	0.287418	0.773899	0.999939	-6.05402	0.0302864	0.545308	0.58576	0.999993	-5.96329
814	ILMN_1660727	ENPP5	59084	0.00753855	0.637776	0.524175	0.882311	-6.58632	-0.0294504	-1.80231	0.072643	0.576984	-4.8876	0.00204346	0.130833	0.896089	0.993016	-6.4664	-0.0198094	-0.967918	0.3347	0.841036	-5.76122	0.00461838	0.342379	0.73262	0.958723	-6.56836	0.0519355	1.7984	0.0726552	0.999939	-4.55892	0.0362749	1.27153	0.20407	0.999993	-5.33579
815	ILMN_1660732	PPP2R2B	5521	0.025069	1.0838	0.279447	0.753463	-6.20688	-0.0098844	-0.309115	0.757479	0.967191	-6.42275	0.0230962	0.734037	0.464113	0.935013	-6.21037	-0.0316776	-0.768327	0.443545	0.882875	-5.92791	0.0363308	1.24009	0.217181	0.743654	-5.86943	0.0600345	0.716012	0.474284	0.999939	-5.84948	0.0292346	0.352953	0.724258	0.999993	-6.04559
816	ILMN_1660754	C13orf25 v_1	407975	-0.00743637	-0.659788	0.509968	0.873816	-6.57218	-0.00276196	-0.177263	0.859439	0.978142	-6.45417	-0.0100602	-0.649774	0.516868	0.946726	-6.26752	-0.007451	-0.367271	0.713953	0.957761	-6.14761	-0.00360169	-0.278849	0.780805	0.969886	-6.58789	0.0134505	0.581308	0.561269	0.999939	-5.93258	-0.017381	-0.760399	0.447338	0.999993	-5.8296
817	ILMN_1660757	SRSF6	6431	-0.000270206	-0.0273791	0.978178	0.996542	-6.7874	0.00939494	0.688614	0.491674	0.900838	-6.23739	0.00626211	0.461626	0.645043	0.962998	-6.37011	0.00702963	0.395475	0.693075	0.954079	-6.13722	-0.00322321	-0.266325	0.790412	0.970878	-6.59127	-0.0168028	-0.895563	0.370874	0.999939	-5.71196	-0.00628851	-0.339283	0.734525	0.999993	-6.05009
818	ILMN_1660775	TPM3	7170	-0.0133655	-0.750434	0.453665	0.852784	-6.50894	0.0243973	0.990892	0.32265	0.826624	-5.98929	0.00101997	0.04071	0.967583	0.996521	-6.474	0.0441118	1.34365	0.181166	0.755967	-5.34526	-0.00468512	-0.227085	0.820716	0.976931	-6.60086	-0.0347393	-0.94312	0.346029	0.999939	-5.67041	-0.0389062	-1.06921	0.285437	0.999993	-5.56084
819	ILMN_1660793	PAQR4	124222	0.046777	2.94144	0.0035583	0.134175	-2.56934	0.0188938	0.859415	0.390895	0.857568	-6.10811	0.0332014	1.41016	0.160637	0.811016	-5.5038	0.00954442	0.309371	0.757484	0.963804	-6.16654	0.0487285	2.44979	0.015628	0.365386	-3.7224	0.00618095	0.155313	0.876631	0.999939	-6.08185	0.0327787	0.833768	0.40477	0.999993	-5.77394
820	ILMN_1660794	LBH	81606	-0.00233579	-0.125857	0.899941	0.984381	-6.77992	0.036275	1.41387	0.158584	0.707774	-5.49367	2.35785e-06	8.97227e-05	0.999929	0.999989	-6.47482	0.0301982	0.876972	0.381955	0.859089	-5.84188	0.0185974	0.815358	0.416362	0.858284	-6.29804	-0.0636009	-1.3714	0.170803	0.999939	-5.19993	-0.00558627	-0.121933	0.902996	0.999993	-6.09785
821	ILMN_1660806	CSRP2	1466	-0.00317291	-0.32647	0.744329	0.952143	-6.73495	-0.0137336	-1.02218	0.307636	0.819018	-5.95854	-0.0158926	-1.14205	0.25532	0.871456	-5.83641	-0.0151829	-0.832644	0.406418	0.867396	-5.87834	-0.00511764	-0.4437	0.657999	0.941989	-6.52897	0.0175744	0.855475	0.392657	0.999939	-5.74531	0.00831445	0.409693	0.682189	0.999993	-6.02497
822	ILMN_1660810	TTC17	55761	0.0438013	1.62391	0.105594	0.549741	-5.48729	-0.0393667	-1.05575	0.292052	0.810576	-5.9245	0.0163151	0.427507	0.669645	0.969624	-6.38501	0.0087484	0.174945	0.861368	0.984155	-6.19801	0.0445697	1.45036	0.149373	0.681626	-5.59324	0.0659917	1.083	0.279277	0.999939	-5.5358	0.0944325	1.56877	0.117269	0.999993	-4.93509
823	ILMN_1660816	P2RX2	22953	-0.00487893	-0.510948	0.609817	0.911977	-6.65843	0.0139874	1.05961	0.290296	0.809955	-5.92051	-0.00349906	-0.257414	0.797225	0.98423	-6.44224	0.0119141	0.668895	0.504628	0.905327	-5.99677	-0.00434626	-0.396424	0.692444	0.948787	-6.54861	-0.00657049	-0.358886	0.719816	0.999939	-6.03205	-0.0310754	-1.71821	0.0863151	0.999993	-4.70225
824	ILMN_1660832	RPL18A	6142	-0.07896	-2.97848	0.00316759	0.128204	-2.46419	-0.0480126	-1.31009	0.191311	0.739749	-5.63122	-0.102765	-2.80987	0.00564226	0.362562	-2.69703	-0.00927172	-0.193472	0.846861	0.982717	-6.19471	-0.0735007	-2.60142	0.0103628	0.323757	-3.36123	-0.035912	-0.612816	0.540248	0.999939	-5.91468	-0.0203406	-0.351362	0.72545	0.999993	-6.04612
825	ILMN_1660837	CLCN3	1182	-0.000995712	-0.0552719	0.955964	0.992846	-6.78625	-0.00418551	-0.168065	0.866662	0.979667	-6.45573	0.00368721	0.149968	0.880999	0.991702	-6.46376	-0.0115179	-0.357512	0.721229	0.958767	-6.15103	0.00269945	0.120127	0.904568	0.987833	-6.61924	0.0196027	0.455414	0.648989	0.999939	-5.99465	-0.00867866	-0.2041	0.83835	0.999993	-6.08509
826	ILMN_1660839	LOC644242	644242	0.00404061	0.488248	0.625781	0.917159	-6.66967	0.00559385	0.488947	0.625287	0.944494	-6.35246	0.0116191	1.01786	0.310443	0.896919	-5.96723	-0.000986896	-0.0659785	0.947486	0.994991	-6.21071	-0.00270664	-0.272366	0.785774	0.970539	-6.58966	0.00610387	0.363741	0.716189	0.999939	-6.03038	-0.0134708	-0.812605	0.416792	0.999993	-5.79052
827	ILMN_1660840	PPPDE1	51029	-0.0576533	-1.6567	0.0987729	0.539757	-5.43452	-0.109252	-2.27094	0.0239602	0.410977	-3.96717	-0.0586823	-1.28972	0.199204	0.839983	-5.66166	-0.111192	-1.865	0.0642059	0.632129	-4.55126	-0.0749575	-1.82807	0.069837	0.555805	-4.99287	0.0822166	1.10386	0.270132	0.999939	-5.51415	0.0447032	0.607564	0.543725	0.999993	-5.92912
828	ILMN_1660844	INTS4	92105	0.0298223	1.47884	0.140381	0.610604	-5.70834	0.0156543	0.561528	0.574916	0.931966	-6.31513	0.0164886	0.610492	0.542494	0.949451	-6.29179	0.0355922	1.0057	0.316238	0.829684	-5.72541	0.0317485	1.33588	0.183929	0.716672	-5.74882	0.0066367	0.152059	0.879195	0.999939	-6.08233	0.0148423	0.34424	0.730796	0.999993	-6.04848
829	ILMN_1660847	PFKFB3	5209	0.00808658	0.415413	0.678179	0.935265	-6.70226	0.00169579	0.063015	0.949802	0.993861	-6.46762	0.031698	1.19825	0.232778	0.861229	-5.77236	-0.034355	-0.991111	0.323286	0.831894	-5.7394	0.016962	0.719063	0.473396	0.881473	-6.37087	-0.0157162	-0.366327	0.714261	0.999939	-6.02948	0.0430381	1.01548	0.310317	0.999993	-5.6141
830	ILMN_1660852	ZC3H6	376940	-0.0049913	-0.515969	0.60631	0.910441	-6.65588	0.0112963	0.8447	0.399047	0.860796	-6.12037	-0.00491802	-0.386862	0.699427	0.975892	-6.40126	0.00644861	0.387123	0.699234	0.954718	-6.14037	-0.00636042	-0.542982	0.588074	0.918675	-6.48056	-0.0056548	-0.304785	0.760644	0.999939	-6.04913	-0.0173881	-0.948698	0.343186	0.999993	-5.67648
831	ILMN_1660854	AMPD3	272	-0.00921472	-1.00218	0.31718	0.779991	-6.29092	0.0215735	1.69722	0.0908385	0.619339	-5.0657	-0.0090234	-0.712481	0.477314	0.939354	-6.22565	0.0190394	1.14729	0.253155	0.805406	-5.5792	-0.0238455	-2.13318	0.0347933	0.459605	-4.41235	-0.0119686	-0.636036	0.525015	0.999939	-5.9009	-0.0370843	-1.99494	0.0465371	0.999993	-4.21587
832	ILMN_1660858	RIN1	9610	0.0214239	1.56717	0.118279	0.573597	-5.57617	0.0103812	0.549317	0.583255	0.933029	-6.32177	0.0144659	0.854802	0.394074	0.920182	-6.11644	-0.00368145	-0.166018	0.868374	0.984652	-6.19949	0.0203089	1.28877	0.199772	0.730761	-5.80923	-0.0198677	-0.635092	0.52563	0.999939	-5.90147	0.0212702	0.688273	0.491568	0.999993	-5.87933
833	ILMN_1660864	RHBDL1	9028	-0.0110327	-1.13036	0.259355	0.741867	-6.15602	0.00538758	0.399287	0.690006	0.955349	-6.39146	-0.0234686	-1.74747	0.0826769	0.725156	-4.98924	-0.00788394	-0.448006	0.654819	0.944586	-6.11581	-0.0144029	-1.25053	0.213359	0.73989	-5.85671	0.00244052	0.107659	0.914305	0.999939	-6.08782	-0.0361543	-1.61445	0.106996	0.999993	-4.86614
834	ILMN_1660868	ZBTB8OS	339487	0.00773927	1.01583	0.310645	0.776265	-6.27732	-0.0172485	-1.63768	0.102686	0.637135	-5.16198	0.00588174	0.56136	0.57542	0.950869	-6.32003	-0.0221065	-1.61017	0.109539	0.683858	-4.97042	-0.00137049	-0.149825	0.881135	0.984653	-6.61527	0.0344032	2.24397	0.025227	0.999939	-3.70845	0.00712829	0.470654	0.638072	0.999993	-5.99941
835	ILMN_1660871	NEK6	10783	0.00765949	0.726134	0.468403	0.858627	-6.52669	-0.017251	-1.18301	0.237875	0.772633	-5.78555	0.00926114	0.627817	0.531113	0.94777	-6.28127	-0.0300801	-1.5562	0.121845	0.696713	-5.05162	0.017413	1.40422	0.162645	0.697068	-5.65744	0.00604387	0.233546	0.815424	0.999939	-6.06738	0.0376719	1.47358	0.141161	0.999993	-5.07248
836	ILMN_1660880	RNH1	6050	0.054872	2.25334	0.025063	0.323617	-4.29541	0.0861899	2.56029	0.0110185	0.323154	-3.29737	0.0393295	1.14985	0.252104	0.868841	-5.8277	0.115065	2.56734	0.0112627	0.50481	-3.09822	0.0419406	1.42392	0.156871	0.690849	-5.63027	-0.0502075	-0.89176	0.372907	0.999939	-5.71519	0.00347755	0.0625248	0.950167	0.999993	-6.10307
837	ILMN_1660882	CHRM4	1132	-0.00455408	-0.501089	0.616728	0.91456	-6.66337	0.0112102	0.892248	0.373077	0.849661	-6.08001	-0.00379147	-0.281537	0.7787	0.98423	-6.43585	0.00137513	0.0779273	0.937994	0.994528	-6.20988	-0.00316911	-0.31281	0.754927	0.965772	-6.57795	0.0153776	0.789684	0.430049	0.999939	-5.79675	-0.0328282	-1.70652	0.0884691	0.999993	-4.72122
838	ILMN_1660886	ELK4	2005	-0.00905599	-0.983278	0.326375	0.78699	-6.30945	0.00172739	0.135671	0.892185	0.983612	-6.46055	-0.019407	-1.47673	0.141921	0.798242	-5.41068	-0.00858648	-0.498626	0.6188	0.933203	-6.09267	-0.0193159	-1.83204	0.0692399	0.554714	-4.98586	0.0187537	1.01404	0.311005	0.999939	-5.60448	-0.0454359	-2.48695	0.0131765	0.999993	-3.17522
839	ILMN_1660900	SNORA7B	677797	-0.017672	-1.09493	0.274551	0.751629	-6.19492	-0.0206726	-0.926516	0.355028	0.841275	-6.04956	-0.0176719	-0.792961	0.429099	0.927411	-6.16631	-0.0112441	-0.385045	0.700769	0.955003	-6.14115	-0.00481922	-0.243881	0.807708	0.974459	-6.59694	-0.0251218	-0.745624	0.456209	0.999939	-5.82891	0.0117248	0.35227	0.724769	0.999993	-6.04581
840	ILMN_1660907	PTPRE	5791	0.00107423	0.0667355	0.946843	0.991632	-6.78556	-0.0128562	-0.577734	0.563938	0.926685	-6.3061	0.00841457	0.369445	0.712336	0.97722	-6.40773	-0.00652204	-0.218534	0.827321	0.980016	-6.18972	-0.00214426	-0.109002	0.913369	0.988796	-6.6205	0.00840985	0.243418	0.807772	0.999939	-6.06514	0.0134215	0.393245	0.694289	0.999993	-6.03126
841	ILMN_1660913	SHISA7	729956	-0.00409178	-0.409888	0.682222	0.936481	-6.70452	-0.00700018	-0.507247	0.612407	0.942719	-6.34353	0.00131821	0.0997784	0.920658	0.993016	-6.46992	-0.0246863	-1.42602	0.156016	0.728223	-5.23642	0.00152508	0.126514	0.899521	0.986417	-6.61846	-0.000561803	-0.02864	0.977162	0.999939	-6.09294	0.00113494	0.0585682	0.953317	0.999993	-6.1033
842	ILMN_1660927	FAM185A	222234	0.00727757	0.801291	0.423687	0.839635	-6.46992	0.0267753	2.13253	0.0338909	0.460302	-4.26034	0.0279214	2.32763	0.0213179	0.536034	-3.86051	0.0506376	3.22156	0.00157492	0.410494	-1.37187	0.0134792	1.34094	0.182285	0.715689	-5.74221	-0.0286512	-1.49861	0.134542	0.999939	-5.02686	-0.00817206	-0.43269	0.665408	0.999993	-6.01575
843	ILMN_1660938	TOE1	114034	0.0119679	1.2062	0.228826	0.713751	-6.06865	-0.00186655	-0.136082	0.891861	0.983612	-6.46049	0.0051354	0.372096	0.710366	0.977023	-6.40677	0.0151937	0.84016	0.402205	0.866722	-5.87229	0.0192139	1.69764	0.0919739	0.595321	-5.21516	0.0262061	1.23245	0.218301	0.999939	-5.37155	0.0104075	0.495466	0.620467	0.999993	-5.988
844	ILMN_1660963	CCIN	881	-0.00520373	-0.612779	0.540552	0.888487	-6.60179	-0.0146467	-1.24763	0.213277	0.756674	-5.70901	-0.0202767	-1.74074	0.0838549	0.726756	-5.00055	-0.0162273	-1.06316	0.289479	0.816213	-5.66835	-0.0110746	-1.12359	0.263262	0.775629	-6.00431	0.0192981	1.21523	0.224793	0.999939	-5.39155	0.00185442	0.11821	0.905944	0.999993	-6.09827
845	ILMN_1660965	PRR22	163154	-0.00037467	-0.0456046	0.96366	0.994252	-6.78674	0.010091	0.888484	0.375093	0.850626	-6.08329	-0.00982458	-0.892001	0.373873	0.914898	-6.08466	0.0133304	0.923662	0.3572	0.849044	-5.80145	-0.000875848	-0.0926227	0.926346	0.989777	-6.62214	0.00849451	0.489869	0.624419	0.999939	-5.97916	-0.0304658	-1.7785	0.0758684	0.999993	-4.60239
846	ILMN_1660971	GTDC1	79712	-0.0082022	-0.942574	0.346765	0.800276	-6.34816	-0.0147763	-1.22831	0.220431	0.762419	-5.73232	-0.00887724	-0.732927	0.464788	0.935013	-6.21117	-0.00715192	-0.450633	0.652929	0.944529	-6.11467	-0.0173887	-1.72776	0.0864116	0.586172	-5.16522	0.0146933	0.864471	0.387702	0.999939	-5.73796	0.00431263	0.256845	0.797393	0.999993	-6.0735
847	ILMN_1660973	GAD1	2571	-0.00513828	-0.526925	0.59869	0.909561	-6.65022	0.00108818	0.0807215	0.935725	0.991116	-6.46638	0.00342679	0.288411	0.773445	0.98423	-6.43393	0.0080491	0.516997	0.605947	0.930485	-6.08367	-0.00362196	-0.326376	0.744666	0.963459	-6.57366	-0.0140079	-0.424075	0.671675	0.999939	-6.00777	-0.00707308	-0.216759	0.828475	0.999993	-6.08255
848	ILMN_1660982	BMS1P4	399761	-0.00357158	-0.34251	0.732241	0.948227	-6.72963	-0.0168864	-1.1714	0.242498	0.777163	-5.79887	-0.0218198	-1.48784	0.138968	0.79571	-5.39473	-0.0351647	-1.82991	0.0693205	0.638007	-4.61246	0.00042782	0.0335238	0.973308	0.995795	-6.62583	0.0160934	0.833659	0.404831	0.999939	-5.76282	0.00356027	0.18669	0.851971	0.999993	-6.08833
849	ILMN_1660986	PER3	8863	-0.00528426	-0.551271	0.581917	0.904475	-6.63723	0.0198115	1.49505	0.136102	0.686156	-5.37888	0.00887769	0.694414	0.488536	0.94064	-6.2381	0.0215572	1.28685	0.200201	0.770416	-5.41663	-0.0101876	-0.914468	0.362168	0.834671	-6.21364	-0.00597786	-0.304596	0.760788	0.999939	-6.04919	-0.0373742	-1.92775	0.0543951	0.999993	-4.34053
850	ILMN_1660999	WBP11P1	441818	-0.00526183	-0.597377	0.55077	0.892372	-6.61101	0.0184737	1.51713	0.130436	0.675355	-5.34657	-0.00708862	-0.574306	0.566652	0.95028	-6.31282	0.00930103	0.575082	0.566129	0.921311	-6.05305	-0.00933627	-0.892662	0.373692	0.839902	-6.23303	-0.0226081	-1.28822	0.198205	0.999939	-5.30485	-0.0244925	-1.41273	0.158294	0.999993	-5.15582
851	ILMN_1661000	RPS6KC1	26750	0.0165035	1.55053	0.122218	0.581478	-5.60164	0.00260849	0.177276	0.859428	0.978142	-6.45417	0.0253984	1.72133	0.087328	0.729047	-5.0329	-0.00720046	-0.372421	0.710124	0.95709	-6.14577	0.0214389	1.64254	0.102902	0.614096	-5.30435	0.0224725	0.994041	0.320635	0.999939	-5.62355	0.0203377	0.910656	0.362871	0.999993	-5.71013
852	ILMN_1661051	WBP11	51729	0.000785669	0.0768827	0.938775	0.989801	-6.78484	-0.00122384	-0.0866306	0.931031	0.990798	-6.46589	0.0123152	0.892553	0.373578	0.914898	-6.08418	0.00282322	0.156155	0.876129	0.985397	-6.20102	0.00752638	0.634402	0.526936	0.895861	-6.4274	0.00402959	0.207009	0.836078	0.999939	-6.07294	-0.0176086	-0.915699	0.360221	0.999993	-5.70575
853	ILMN_1661052	AOC3	8639	0.00629222	0.63488	0.52606	0.882424	-6.58814	-0.00887068	-0.647442	0.517911	0.910541	-6.2643	0.0107372	0.820182	0.413461	0.921926	-6.14482	-0.0338879	-1.97552	0.0501107	0.607792	-4.35127	0.00342498	0.295047	0.76843	0.968589	-6.58329	-0.000839546	-0.0430069	0.965711	0.999939	-6.09245	0.0147926	0.767076	0.443362	0.999993	-5.82474
854	ILMN_1661076	WFDC10B	280664	0.0107454	1.03185	0.303091	0.7706	-6.26112	-0.00690791	-0.479842	0.631739	0.944494	-6.35678	0.00809277	0.605886	0.545539	0.949872	-6.29454	-0.0211213	-1.20679	0.229481	0.79034	-5.51212	0.00261889	0.216496	0.828941	0.978161	-6.60318	0.00324733	0.165411	0.868681	0.999939	-6.08031	0.0233083	1.20184	0.229935	0.999993	-5.41768
855	ILMN_1661078	PHGR1	644844	-0.00962384	-0.914344	0.361375	0.807229	-6.37406	-0.0177707	-1.2213	0.223066	0.764038	-5.74068	0.00262005	0.183625	0.854565	0.988697	-6.45824	-0.022634	-1.2106	0.228022	0.789598	-5.50771	-0.0029559	-0.211825	0.832576	0.979191	-6.60417	0.015521	0.762585	0.446034	0.999939	-5.81675	0.00559228	0.278135	0.781012	0.999993	-6.06808
856	ILMN_1661113	GH2	2689	-0.00717624	-0.820373	0.412747	0.83592	-6.45462	-0.0137024	-1.1331	0.258204	0.784577	-5.8419	-0.0169003	-1.38761	0.167389	0.815642	-5.53441	-0.0292753	-1.83439	0.0686493	0.636557	-4.60471	-0.00434271	-0.431691	0.666683	0.943037	-6.53417	0.000768217	0.0448104	0.964274	0.999939	-6.09238	0.0143221	0.84567	0.398101	0.999993	-5.76443
857	ILMN_1661137	SH3RF2	153769	-0.00642371	-0.671105	0.502743	0.871903	-6.56473	-0.0112022	-0.846575	0.398002	0.860702	-6.11882	-0.0103981	-0.818467	0.414436	0.922768	-6.14619	-0.00891599	-0.535593	0.593062	0.927425	-6.07422	-0.00775973	-0.721807	0.471713	0.881162	-6.36892	0.0119335	0.558211	0.576925	0.999939	-5.94509	-4.44825e-05	-0.0021063	0.99832	0.999993	-6.10493
858	ILMN_1661138	GON4L	54856	0.0339997	1.67205	0.0957052	0.533194	-5.40947	0.0550361	1.95784	0.0513069	0.516148	-4.60489	0.0419419	1.52729	0.128872	0.783102	-5.33717	0.0783083	2.17619	0.0311631	0.586698	-3.96047	0.0486461	2.09118	0.0384633	0.469227	-4.49724	-0.0385914	-0.876179	0.381311	0.999939	-5.72828	-0.0271064	-0.622979	0.533554	0.999993	-5.92009
859	ILMN_1661142	TMF1	7110	-0.0177356	-1.01645	0.31035	0.77576	-6.27669	-0.0259897	-1.07745	0.282266	0.804251	-5.90191	-0.0226003	-0.95603	0.340651	0.90654	-6.02683	-0.0447937	-1.44608	0.150318	0.719604	-5.20897	-0.0202469	-1.01408	0.312434	0.809979	-6.1192	-0.00903624	-0.253802	0.799743	0.999939	-6.06268	0.0153111	0.435323	0.663497	0.999993	-6.01466
860	ILMN_1661143	TSHR	7253	0.00495745	0.543632	0.587156	0.905884	-6.64137	-0.0126574	-1.00404	0.316286	0.825448	-5.97649	0.00454818	0.372138	0.710334	0.977023	-6.40675	-0.00551361	-0.344286	0.731131	0.959273	-6.15551	-0.000270495	-0.0255454	0.979659	0.996615	-6.62606	0.0235146	1.37479	0.16975	0.999939	-5.19551	0.00644835	0.381633	0.702879	0.999993	-6.03555
861	ILMN_1661156	USP31	57478	0.00189736	0.23375	0.815361	0.968719	-6.76069	-0.0140841	-1.25512	0.21055	0.755959	-5.69988	-0.00304638	-0.258793	0.796163	0.98423	-6.44189	-0.016173	-1.04852	0.296146	0.82179	-5.68318	0.00128005	0.130875	0.896077	0.985895	-6.6179	0.0195303	1.27466	0.202961	0.999939	-5.32134	0.0156337	1.03288	0.302111	0.999993	-5.59716
862	ILMN_1661160	C3orf55	152078	-0.00642511	-0.729524	0.466331	0.858627	-6.52425	0.00507145	0.416532	0.677361	0.954228	-6.38457	-0.0154925	-1.17453	0.24211	0.866987	-5.79975	0.00425621	0.246254	0.805834	0.974911	-6.18349	-0.0135394	-1.20701	0.229624	0.754565	-5.90905	-0.00565134	-0.338527	0.735094	0.999939	-6.0388	-0.0134433	-0.815167	0.415325	0.999993	-5.78853
863	ILMN_1661170	NDUFB8	4714	-0.0270293	-1.19178	0.234424	0.720255	-6.0857	0.00541068	0.172571	0.863121	0.978948	-6.45497	-0.0171836	-0.510877	0.610216	0.957067	-6.3466	0.0519632	1.17901	0.240331	0.793733	-5.54385	0.00222589	0.0815611	0.935121	0.990317	-6.62309	-0.0498284	-0.984177	0.325456	0.999939	-5.63282	-0.00370063	-0.0739896	0.941045	0.999993	-6.10232
864	ILMN_1661173	TRIP4	9325	-0.0224589	-0.824557	0.410371	0.834822	-6.45122	-0.0737862	-1.95959	0.0511015	0.515514	-4.60159	0.00919665	0.247392	0.804956	0.984333	-6.44473	-0.0736858	-1.51271	0.132533	0.704264	-5.11508	0.00632515	0.181996	0.85587	0.981467	-6.60999	0.0332361	0.608862	0.542864	0.999939	-5.91698	0.063014	1.16855	0.243087	0.999993	-5.45518
865	ILMN_1661178	NR4A1	3164	-0.00567937	-0.542811	0.58772	0.906097	-6.64181	9.79232e-05	0.00677005	0.994603	0.998356	-6.46955	-0.00951393	-0.64865	0.517592	0.946726	-6.26823	-0.00494245	-0.257164	0.797417	0.972694	-6.18084	-0.0195373	-1.50908	0.13371	0.664252	-5.50864	-0.0146183	-0.709295	0.478439	0.999939	-5.85404	-0.01239	-0.608557	0.543066	0.999993	-5.92855
866	ILMN_1661188	HIPK1	204851	-0.00678153	-0.659992	0.509837	0.873816	-6.57205	0.0250196	1.76136	0.0793407	0.59792	-4.95825	-0.0196209	-1.43543	0.153321	0.804527	-5.46894	0.0314469	1.75574	0.0812487	0.651728	-4.73819	-0.0160943	-1.31701	0.190157	0.722062	-5.77326	-0.0129856	-0.670881	0.502575	0.999939	-5.87924	-0.0463825	-2.4257	0.0155962	0.999993	-3.31697
867	ILMN_1661197	CLCF1	23529	0.0230035	1.7608	0.0794354	0.494927	-5.26015	0.0168795	0.934618	0.350843	0.839139	-6.0422	0.020121	1.07645	0.283515	0.883624	-5.90735	0.0263352	1.07522	0.284064	0.815951	-5.65598	0.01801	1.2294	0.221148	0.747114	-5.88235	0.00225199	0.0626086	0.950101	0.999939	-6.09147	0.00633276	0.178222	0.858614	0.999993	-6.0898
868	ILMN_1661264	SHMT2	6472	-0.0111692	-0.515883	0.60637	0.910441	-6.65593	0.0220063	0.73525	0.462843	0.888441	-6.20491	-0.0418964	-1.37434	0.171462	0.819885	-5.55219	0.0441633	1.10559	0.270737	0.810577	-5.62422	0.00736964	0.278172	0.781323	0.969886	-6.58808	-0.0603686	-1.11022	0.267385	0.999939	-5.50746	-0.0128936	-0.240032	0.810394	0.999993	-6.07748
869	ILMN_1661293	ZNF224	7767	0.015275	1.05587	0.291996	0.763702	-6.23637	0.0450702	2.2536	0.0250462	0.416414	-4.00488	0.030474	1.5375	0.126354	0.781695	-5.32203	0.0761817	2.93328	0.0039009	0.428726	-2.17514	0.0413297	2.46305	0.0150873	0.36175	-3.69161	-0.0523903	-1.71582	0.0867523	0.999939	-4.69623	-0.00848692	-0.281365	0.778535	0.999993	-6.06722
870	ILMN_1661301	FAM115A	9747	-0.00583492	-0.60483	0.545814	0.89028	-6.60658	0.00856001	0.641845	0.521534	0.911808	-6.26783	0.00100301	0.0774631	0.938362	0.99416	-6.47187	0.00603607	0.355764	0.722535	0.958767	-6.15163	-0.00480602	-0.415394	0.67854	0.945646	-6.541	-0.0309487	-1.70938	0.0879384	0.999939	-4.70667	0.00723521	0.404525	0.685982	0.999993	-6.02698
871	ILMN_1661307	JRK	8629	0.0029128	0.359632	0.719411	0.945799	-6.72368	-0.00886227	-0.791496	0.429368	0.877133	-6.16292	-0.00296959	-0.255399	0.798777	0.98423	-6.44275	-0.00998148	-0.655143	0.513416	0.908547	-6.00555	-0.00630896	-0.664129	0.507787	0.892392	-6.40835	0.0225112	1.44565	0.14884	0.999939	-5.10077	-0.00193062	-0.125504	0.90017	0.999993	-6.09743
872	ILMN_1661309	XKR4	114786	-0.0287703	-3.27243	0.00120909	0.0805777	-1.58659	-0.00559665	-0.460481	0.645552	0.948128	-6.36569	-0.0466564	-3.72487	0.00027937	0.154975	0.0330117	-0.01588	-0.967538	0.334889	0.841155	-5.76158	-0.0371058	-3.47832	0.000687417	0.134141	-0.903015	-0.0166686	-1.00856	0.313623	0.999939	-5.60974	-0.0416418	-2.55055	0.0110221	0.999993	-3.02437
873	ILMN_1661314	KLHDC7B	113730	-0.000869081	-0.0963583	0.923309	0.987976	-6.78317	0.000397984	0.0319191	0.974561	0.997048	-6.46907	-0.00416292	-0.346241	0.729665	0.980601	-6.41589	0.00124207	0.0788393	0.937269	0.994528	-6.20981	-0.00663058	-0.585361	0.559322	0.908568	-6.45694	0.0101576	0.5669	0.571011	0.999939	-5.94044	-0.0156124	-0.882027	0.378143	0.999993	-5.73454
874	ILMN_1661325	PKP4	8502	0.00015908	0.0206582	0.983534	0.997349	-6.78756	-0.0004377	-0.041116	0.967235	0.996885	-6.46874	-0.00131562	-0.120081	0.904586	0.993016	-6.46773	0.0237084	1.65143	0.100818	0.676749	-4.90655	-0.000940647	-0.0997934	0.920662	0.989133	-6.62145	0.00848998	0.579875	0.562234	0.999939	-5.93337	0.000650795	0.0449957	0.964127	0.999993	-6.10397
875	ILMN_1661335	SPTBN1	6711	0.0373475	1.76575	0.0786	0.493754	-5.25161	0.0356785	1.2202	0.223484	0.764038	-5.742	0.00411978	0.151688	0.879644	0.991648	-6.4635	0.0343801	0.966053	0.335629	0.842327	-5.76295	0.0303259	1.33543	0.184074	0.716672	-5.7494	-0.00033549	-0.007111	0.994329	0.999939	-6.09331	-0.00521205	-0.11183	0.910998	0.999993	-6.09897
876	ILMN_1661337	SRM	6723	0.0317351	1.5503	0.122273	0.581478	-5.60199	0.0576338	2.03662	0.0426908	0.492372	-4.45303	0.0146435	0.51643	0.606343	0.956336	-6.3438	0.0707694	1.90471	0.0588024	0.62955	-4.48067	0.0405197	1.65243	0.100865	0.611917	-5.28854	-0.0407402	-0.907294	0.364644	0.999939	-5.70191	-0.00513236	-0.115702	0.90793	0.999993	-6.09855
877	ILMN_1661366	PGAM1	5223	0.0604632	2.34202	0.0199268	0.296075	-4.09743	0.0275175	0.771022	0.441387	0.880482	-6.17856	0.0938326	2.73045	0.00711108	0.374785	-2.90226	0.00526212	0.116858	0.907135	0.989677	-6.20621	0.0643114	2.0331	0.0440835	0.492243	-4.61203	-0.0218574	-0.427911	0.668881	0.999939	-6.00621	0.0729203	1.44512	0.148988	0.999993	-5.11189
878	ILMN_1661372	JUB	84962	-0.00465947	-0.575736	0.565287	0.898795	-6.62358	-0.00976174	-0.872512	0.383726	0.856699	-6.09703	-0.0068643	-0.642664	0.521459	0.946726	-6.27202	-0.0218516	-1.56131	0.120636	0.694318	-5.04405	-0.00431503	-0.47274	0.637193	0.935808	-6.51582	0.0114057	0.715709	0.474471	0.999939	-5.84969	0.00123109	0.0781992	0.937698	0.999993	-6.10202
879	ILMN_1661409	C3orf63	23272	-0.00937095	-0.667451	0.50507	0.872996	-6.56715	-0.0178171	-0.91797	0.359477	0.842014	-6.05726	-0.00463365	-0.238927	0.8115	0.985171	-6.44675	-0.0371673	-1.46258	0.14575	0.716626	-5.1861	-0.0155222	-0.968475	0.33461	0.820664	-6.16363	0.0214206	0.749294	0.453997	0.999939	-5.8263	-0.00201455	-0.0713342	0.943157	0.999993	-6.10251
880	ILMN_1661416	LOC400958	NA	-0.00757827	-0.839449	0.401981	0.830224	-6.43897	-0.00456253	-0.365584	0.71497	0.959003	-6.40409	-0.00436431	-0.330978	0.74114	0.981655	-6.42097	-0.000473399	-0.0273985	0.97818	0.997409	-6.21245	-0.0140322	-1.34233	0.181834	0.715252	-5.74038	8.83895e-05	0.00511017	0.995925	0.999939	-6.09332	-0.00181263	-0.106082	0.915555	0.999993	-6.09957
881	ILMN_1661427	RFNG	5986	-0.0107779	-0.95992	0.337978	0.79502	-6.33186	0.00530145	0.341549	0.732964	0.960907	-6.41241	-0.0129626	-0.8357	0.404701	0.921665	-6.13224	0.00651613	0.320602	0.748975	0.962516	-6.16312	-0.0145294	-1.08773	0.278734	0.784253	-6.04321	-0.00999162	-0.445432	0.656181	0.999939	-5.99893	-0.0250559	-1.13072	0.258661	0.999993	-5.49652
882	ILMN_1661432	NUP43	348995	-0.0181059	-0.763155	0.446056	0.848502	-6.49942	-0.0281743	-0.85902	0.391113	0.857568	-6.10845	-0.0401538	-1.15997	0.24797	0.868841	-5.81631	-0.0507379	-1.11859	0.265169	0.809561	-5.61036	-0.0181912	-0.656636	0.512578	0.893604	-6.41324	0.0152558	0.270754	0.786681	0.999939	-6.05845	0.0020056	0.0360316	0.97127	0.999993	-6.10431
883	ILMN_1661440	ZNF678	339500	-0.00226886	-0.217823	0.827736	0.970605	-6.76425	0.0036531	0.253696	0.799929	0.970593	-6.43803	-0.00222437	-0.156659	0.875732	0.991054	-6.46275	0.00926995	0.498244	0.619069	0.933203	-6.09286	0.00676372	0.554493	0.580197	0.91518	-6.47432	-0.0214495	-1.04679	0.295651	0.999939	-5.57243	0.000327017	0.0161552	0.987116	0.999993	-6.10481
884	ILMN_1661443	GRAMD2	196996	-0.00536218	-0.593876	0.553106	0.893603	-6.61308	0.0138714	1.1113	0.267456	0.790886	-5.86577	-0.00610477	-0.502071	0.616381	0.958008	-6.35097	0.0260768	1.63669	0.103867	0.679171	-4.92955	-0.00979673	-0.887405	0.376504	0.840468	-6.23763	-0.00790915	-0.45889	0.646493	0.999939	-5.99314	-0.0213286	-1.25268	0.210848	0.999993	-5.35839
885	ILMN_1661454	DGKA	1606	0.0141975	1.33522	0.18296	0.662148	-5.90714	0.0204987	1.39452	0.16434	0.710617	-5.5201	-0.00857216	-0.612815	0.54096	0.948995	-6.2904	0.0296913	1.61989	0.107433	0.680721	-4.95552	0.0119758	0.94426	0.346793	0.826345	-6.1864	0.000489446	0.022232	0.982271	0.999939	-6.0931	-0.0174308	-0.801477	0.423198	0.999993	-5.79906
886	ILMN_1661458	ARF1	375	0.0155738	1.49972	0.134888	0.602999	-5.67778	0.0150549	1.0487	0.29528	0.811648	-5.93174	0.0231566	1.55113	0.123055	0.780378	-5.30168	0.0102332	0.523118	0.601692	0.929991	-6.08059	0.0130549	1.07255	0.285466	0.788277	-6.0593	-0.00356511	-0.166324	0.867963	0.999939	-6.08017	-0.00694343	-0.32791	0.743103	0.999993	-6.05371
887	ILMN_1661476	TAC4	255061	-0.00359486	-0.478068	0.632999	0.919767	-6.67454	-0.00255386	-0.245676	0.806125	0.971601	-6.43999	-0.00583868	-0.592459	0.554468	0.949872	-6.30243	-0.00095266	-0.0737732	0.941293	0.994528	-6.21018	-0.00718078	-0.80367	0.423058	0.860356	-6.30736	0.00401112	0.263273	0.792437	0.999939	-6.06035	-0.00296819	-0.197212	0.843734	0.999993	-6.0864
888	ILMN_1661484	ZBTB45	84878	0.0242718	1.40529	0.161117	0.637922	-5.81265	0.0292282	1.22411	0.222006	0.763354	-5.73733	0.0182747	0.786661	0.432766	0.929297	-6.17118	0.0352839	1.15913	0.248312	0.801291	-5.56611	0.0262284	1.27998	0.202837	0.73261	-5.82026	-0.0179852	-0.505257	0.613579	0.999939	-5.97188	-0.00162795	-0.0462954	0.963091	0.999993	-6.10391
889	ILMN_1661485	RBM34	23029	0.00069609	0.0195507	0.984417	0.997349	-6.78758	-0.0172379	-0.350217	0.726457	0.959847	-6.40947	0.0337986	0.697183	0.486807	0.940467	-6.23622	-0.00201983	-0.0317965	0.974678	0.997248	-6.21233	0.0432894	0.982782	0.327545	0.819176	-6.14991	0.0429642	0.604772	0.545577	0.999939	-5.91934	0.0320718	0.456991	0.647856	0.999993	-6.00545
890	ILMN_1661490	PFDN6	10471	-0.00511248	-0.403721	0.686746	0.938015	-6.70701	-0.00638486	-0.364719	0.715615	0.959095	-6.40439	0.00184249	0.107135	0.91483	0.993016	-6.46917	-0.00229183	-0.101701	0.919135	0.992315	-6.20781	0.00751111	0.500775	0.617378	0.929238	-6.50233	-0.00442334	-0.169565	0.865414	0.999939	-6.07965	0.0115493	0.448168	0.654206	0.999993	-6.00925
891	ILMN_1661492	ARRDC1	92714	-0.00617262	-0.491326	0.623606	0.916649	-6.66817	-0.0245603	-1.41413	0.158507	0.707774	-5.49331	-0.00681434	-0.410507	0.682041	0.972513	-6.392	-0.0170485	-0.78379	0.434444	0.878639	-5.91635	-0.00277029	-0.188907	0.850461	0.980226	-6.60872	0.0128961	0.479519	0.631758	0.999939	-5.98393	0.0314334	1.18314	0.237257	0.999993	-5.43887
892	ILMN_1661495	KIAA0754	643314	0.000663539	0.0805363	0.935872	0.989614	-6.78455	-0.0184422	-1.61918	0.106608	0.644008	-5.1912	0.00215178	0.192357	0.847732	0.988033	-6.45662	-0.0217055	-1.48081	0.140832	0.713139	-5.16055	0.0011151	0.119958	0.904702	0.987833	-6.61926	0.0134548	0.829909	0.406946	0.999939	-5.76579	0.0209148	1.30589	0.192129	0.999993	-5.29373
893	ILMN_1661500	B4GALT4	8702	0.030836	1.63404	0.103448	0.54728	-5.4711	-0.00653533	-0.250513	0.802386	0.971312	-6.43882	0.0409875	1.57727	0.116916	0.770783	-5.26214	-0.0230106	-0.675773	0.500263	0.902654	-5.99231	0.0356486	1.60644	0.110609	0.628197	-5.36124	0.0420312	0.988209	0.32348	0.999939	-5.62904	0.0247818	0.589805	0.555561	0.999993	-5.93924
894	ILMN_1661509	LOC646730	646730	0.00998325	1.27089	0.204892	0.693482	-5.98969	0.00751538	0.69206	0.489511	0.900473	-6.23506	0.0279089	2.6418	0.00915338	0.405848	-3.12505	0.0092265	0.666518	0.506141	0.905973	-5.9983	0.00473762	0.495597	0.621018	0.930472	-6.50488	0.0192795	1.19418	0.232918	0.999939	-5.41562	-0.01564	-0.980639	0.327197	0.999993	-5.64717
895	ILMN_1661514	TMEM8C	389827	-0.0156823	-1.69776	0.0907377	0.519231	-5.36699	-0.0124147	-0.972208	0.331841	0.828908	-6.0072	-0.0236918	-1.84724	0.0667544	0.701005	-4.81683	-0.0182478	-1.08581	0.279369	0.815718	-5.64501	-0.00868954	-0.811134	0.418775	0.859838	-6.30142	0.00965436	0.475947	0.634299	0.999939	-5.98556	0.00166447	0.0830635	0.933831	0.999993	-6.10164
896	ILMN_1661544	DGKA	1606	0.00587615	0.650829	0.515726	0.878233	-6.57799	0.00949235	0.760509	0.447632	0.883286	-6.18643	0.0103021	0.826538	0.409859	0.921926	-6.1397	0.0164306	1.00603	0.316082	0.829684	-5.72509	0.00422837	0.407887	0.684029	0.946722	-6.54405	0.00182394	0.107011	0.914819	0.999939	-6.08788	-0.00262954	-0.156169	0.875956	0.999993	-6.09331
897	ILMN_1661554	DIAPH1	1729	0.0573081	1.87251	0.0622468	0.454975	-5.06151	0.0664643	1.57092	0.117405	0.659253	-5.26592	0.0520143	1.23017	0.22063	0.856912	-5.73464	0.0984225	1.77645	0.0777595	0.64697	-4.70358	0.046727	1.32723	0.186764	0.718919	-5.76006	-0.0279811	-0.452918	0.650784	0.999939	-5.99573	-0.00682804	-0.11188	0.910959	0.999993	-6.09897
898	ILMN_1661566	FSTL4	23105	0.0122507	1.17518	0.240987	0.726309	-6.10507	0.0156	1.08249	0.280025	0.801223	-5.8966	0.00716048	0.538044	0.591373	0.953228	-6.33261	-0.0174096	-0.998347	0.319777	0.830758	-5.73248	0.00741531	0.639872	0.523385	0.89572	-6.42396	-0.00535487	-0.257884	0.796592	0.999939	-6.06169	-0.00530753	-0.258742	0.79593	0.999993	-6.07304
899	ILMN_1661577	MAFA	389692	-0.00277479	-0.331264	0.740709	0.951869	-6.73339	-0.00587896	-0.507695	0.612093	0.942719	-6.34331	-0.00411055	-0.375084	0.708147	0.977023	-6.40567	-0.0124019	-0.863642	0.389214	0.861754	-5.85304	-0.00120396	-0.131777	0.895365	0.985852	-6.61779	0.0123342	0.729029	0.466291	0.999939	-5.84054	-0.00874273	-0.523096	0.601116	0.999993	-5.9746
900	ILMN_1661588	GSTTP2	653399	-0.000996767	-0.116281	0.907519	0.985388	-6.78107	0.00969307	0.81796	0.414121	0.868887	-6.1421	-0.0114814	-1.07159	0.28569	0.88427	-5.91245	0.0102614	0.730898	0.466023	0.888765	-5.95494	-0.00516164	-0.485625	0.628053	0.93237	-6.50971	-0.00999442	-0.582331	0.56058	0.999939	-5.93201	-0.0122213	-0.720821	0.471322	0.999993	-5.8575
901	ILMN_1661594	C2orf42	54980	0.00885175	0.485576	0.627673	0.918126	-6.67095	0.0474548	1.88306	0.0607965	0.543871	-4.74365	0.00235304	0.0938651	0.925346	0.99306	-6.47048	0.0676528	2.05957	0.0412313	0.599761	-4.19191	0.0245323	1.07005	0.286583	0.789117	-6.06192	-0.0587406	-1.39856	0.162501	0.999939	-5.16425	-0.0209226	-0.504265	0.614275	0.999993	-5.98381
902	ILMN_1661595	C1orf53	388722	-0.0157724	-1.85694	0.064439	0.461154	-5.08991	-0.0213788	-1.82071	0.0697883	0.569174	-4.85534	-0.0216189	-1.9019	0.0591713	0.686305	-4.71851	-0.0187845	-1.26116	0.209279	0.776267	-5.44792	-0.016182	-1.62442	0.106715	0.620867	-5.33306	0.0149662	0.827869	0.4081	0.999939	-5.7674	0.00706835	0.395793	0.69241	0.999993	-6.03031
903	ILMN_1661596	FLVCR1	28982	0.000918093	0.0657741	0.947608	0.991875	-6.78562	0.0212196	1.09967	0.272483	0.793851	-5.87831	0.0217876	1.17689	0.24117	0.866987	-5.79705	-0.0227809	-0.939106	0.349241	0.847533	-5.78762	0.0170311	1.01023	0.314267	0.810964	-6.12303	-0.0221792	-0.805338	0.420969	0.999939	-5.78489	-0.0191205	-0.702798	0.482476	0.999993	-5.86971
904	ILMN_1661622	TBC1D7	51256	-0.00721467	-0.441602	0.659141	0.929461	-6.69115	-0.012336	-0.546191	0.585398	0.933819	-6.32345	-0.00799128	-0.346532	0.729446	0.980601	-6.41579	0.001044	0.0345498	0.972486	0.996464	-6.21224	-0.0036409	-0.180212	0.857267	0.981467	-6.61031	-0.0112826	-0.275228	0.783243	0.999939	-6.05729	0.0190204	0.469679	0.638769	0.999993	-5.99985
905	ILMN_1661631	LILRA3	11026	-0.015947	-0.676986	0.499011	0.869921	-6.56081	0.021942	0.673802	0.501029	0.904698	-6.24726	0.020775	0.595808	0.552234	0.949872	-6.30048	0.0427513	0.93569	0.350991	0.848128	-5.7907	-0.0159477	-0.583734	0.560413	0.90872	-6.45788	-0.0258534	-0.140761	0.888109	0.999939	-6.0839	-0.0302496	-0.166719	0.867652	0.999993	-6.09169
906	ILMN_1661636	ZMYM2	7750	-0.0323567	-0.915718	0.360655	0.806373	-6.37282	-0.0485634	-0.994178	0.321051	0.826624	-5.9861	-0.0271013	-0.547834	0.58465	0.951496	-6.3274	-0.0839222	-1.29465	0.197503	0.768175	-5.40701	-0.0380666	-0.905745	0.366751	0.837273	-6.22145	0.0680038	0.946618	0.344244	0.999939	-5.66727	0.00499639	0.0704039	0.943897	0.999993	-6.10257
907	ILMN_1661647	LOC349114	NA	0.0886159	3.0113	0.00285476	0.121129	-2.37002	0.0482827	1.18684	0.236364	0.770935	-5.78113	0.0701045	1.78389	0.0765363	0.717203	-4.92736	0.0699866	1.35911	0.176225	0.751727	-5.32531	0.0927385	2.61676	0.00993116	0.32257	-3.32361	0.00997805	0.16227	0.871152	0.999939	-6.0808	0.0588792	0.969293	0.332821	0.999993	-5.65769
908	ILMN_1661683	THRA	7067	0.00795805	0.713543	0.476143	0.860673	-6.53566	-0.0201504	-1.30693	0.192378	0.741632	-5.63524	-0.00478785	-0.33337	0.739338	0.981655	-6.42019	-0.00800142	-0.425177	0.671339	0.949016	-6.12544	0.0184165	1.42414	0.156809	0.690849	-5.62997	0.0259391	1.16641	0.243951	0.999939	-5.44674	0.0289751	1.31892	0.187738	0.999993	-5.27749
909	ILMN_1661703	G6PC2	57818	0.00397303	0.444006	0.657404	0.928496	-6.69009	-0.011772	-0.951648	0.34215	0.835505	-6.02651	0.00343852	0.285249	0.775861	0.98423	-6.43482	-0.0282026	-1.7855	0.0762747	0.646945	-4.68834	-0.00228115	-0.23035	0.818183	0.976504	-6.60012	0.0169584	0.970903	0.332019	0.999939	-5.64515	0.0140557	0.814598	0.415651	0.999993	-5.78897
910	ILMN_1661714	ZBTB8A	653121	-0.00615802	-0.769332	0.442388	0.846877	-6.49474	0.0146974	1.32822	0.185258	0.733397	-5.60793	-0.00226613	-0.199997	0.841764	0.988033	-6.45515	0.0135679	0.913836	0.362323	0.850256	-5.81013	-0.0135442	-1.47363	0.143005	0.675383	-5.5601	0.00747759	0.465356	0.641859	0.999939	-5.9903	-0.0392322	-2.47153	0.0137521	0.999993	-3.21123
911	ILMN_1661717	TFDP1	7027	0.0232684	0.791787	0.429199	0.841078	-6.47741	-0.0178458	-0.439273	0.660825	0.952503	-6.37504	0.0241488	0.626462	0.531999	0.948139	-6.2821	-0.000583554	-0.0115531	0.990798	0.998593	-6.21275	0.0266845	0.850889	0.396399	0.849509	-6.26888	0.025891	0.257025	0.797255	0.999939	-6.0619	0.022815	0.229268	0.818745	0.999993	-6.07989
912	ILMN_1661733	FOLR1	2348	0.00022471	0.0258723	0.979379	0.996542	-6.78744	0.00290521	0.241962	0.808998	0.971731	-6.44088	-0.00135318	-0.113945	0.90944	0.993016	-6.46843	0.0138418	0.889507	0.375207	0.855457	-5.83123	0.00199397	0.1884	0.850857	0.980226	-6.60881	-0.00132685	-0.0755008	0.939843	0.999939	-6.09062	-0.0095278	-0.54881	0.583356	0.999993	-5.96147
913	ILMN_1661735	C17orf103	256302	-0.0124116	-1.05909	0.290531	0.76222	-6.23301	0.00987141	0.609316	0.542841	0.919433	-6.28775	-0.0213025	-1.33915	0.182621	0.829241	-5.59854	0.0268022	1.28584	0.200554	0.77066	-5.41788	-0.00368196	-0.268765	0.788538	0.970673	-6.59063	-0.0594605	-1.81847	0.06953	0.999939	-4.5246	-0.0096468	-0.298648	0.76532	0.999993	-6.06244
914	ILMN_1661750	VIL1	7429	-0.00347926	-0.453088	0.650859	0.925851	-6.68606	0.00527032	0.496466	0.619981	0.944187	-6.34883	-0.000357683	-0.0326115	0.974029	0.997275	-6.47429	0.00022444	0.0156167	0.987562	0.998419	-6.2127	-0.00788994	-0.879056	0.380997	0.842611	-6.24489	-0.00916322	-0.555524	0.57876	0.999939	-5.94652	-0.00327794	-0.201166	0.840642	0.999993	-6.08565
915	ILMN_1661770	KDM4C	23081	0.0165588	1.48124	0.13974	0.610224	-5.70484	0.00476741	0.308488	0.757955	0.96724	-6.42294	0.0339593	2.38295	0.0184731	0.514412	-3.73721	0.00429225	0.229857	0.818527	0.978008	-6.18727	0.0278226	2.16975	0.0318484	0.448177	-4.33716	0.00333855	0.155583	0.876418	0.999939	-6.08181	0.0227752	1.0744	0.283111	0.999993	-5.55556
916	ILMN_1661776	CENPJ	55835	0.0344401	2.56269	0.0109442	0.229143	-3.57315	0.0154585	0.832065	0.406128	0.865003	-6.13072	0.031629	1.66347	0.0983816	0.741699	-5.12728	0.000183313	0.0073577	0.99414	0.998771	-6.21279	0.0424324	2.51849	0.0130022	0.345352	-3.5612	0.0124125	0.454003	0.650003	0.999939	-5.99526	0.0189375	0.701166	0.483493	0.999993	-5.8708
917	ILMN_1661777	NR3C2	4306	-0.0117897	-1.17494	0.241084	0.726309	-6.10535	-0.00577857	-0.41657	0.677333	0.954228	-6.38455	-0.0223073	-1.66575	0.0979259	0.741635	-5.12363	-0.0127109	-0.724364	0.470011	0.891007	-5.95952	-0.00807454	-0.723381	0.470749	0.880946	-6.36779	0.0127828	0.565689	0.571833	0.999939	-5.9411	-0.010175	-0.45581	0.648704	0.999993	-6.00596
918	ILMN_1661778	MTL5	9633	0.0022185	0.284328	0.776383	0.961887	-6.7477	0.0239631	2.22157	0.0271645	0.425654	-4.07377	0.000173953	0.0162588	0.98705	0.998215	-6.47469	0.0473351	3.37643	0.000943178	0.398016	-0.913613	0.00502415	0.572226	0.568159	0.911243	-6.46445	-0.0182491	-1.11432	0.265622	0.999939	-5.50313	-0.0237453	-1.46773	0.142742	0.999993	-5.08064
919	ILMN_1661799	HIGD1A	25994	0.0093906	0.304888	0.760693	0.957507	-6.7417	-0.0542904	-1.27505	0.203418	0.750269	-5.67532	0.00339022	0.079139	0.937031	0.994154	-6.47174	-0.0691864	-1.23254	0.219747	0.783528	-5.48206	0.0203316	0.533244	0.594777	0.92045	-6.48574	0.0765339	1.18606	0.236103	0.999939	-5.42479	0.0687385	1.07833	0.281352	0.999993	-5.55153
920	ILMN_1661804	CTF1	1489	-0.00201921	-0.183792	0.854318	0.975762	-6.77103	0.00157961	0.104004	0.917245	0.987418	-6.46427	-0.0117653	-0.755434	0.451217	0.932402	-6.19476	-0.0237329	-1.16295	0.246763	0.800578	-5.56186	-0.00718157	-0.609919	0.542982	0.902234	-6.44244	-0.00134522	-0.0619302	0.950641	0.999939	-6.09151	-0.00996803	-0.464534	0.642447	0.999993	-6.00214
921	ILMN_1661806	PREX2	80243	-0.00667109	-0.793878	0.427983	0.8407	-6.47577	-0.00438373	-0.377361	0.70621	0.957352	-6.3998	0.0037176	0.293237	0.769761	0.98423	-6.43255	-0.00170022	-0.102348	0.918622	0.99219	-6.20775	-0.00699409	-0.676528	0.49991	0.889194	-6.40015	-0.00731733	-0.453076	0.650671	0.999939	-5.99567	0.000142134	0.00890876	0.992895	0.999993	-6.10489
922	ILMN_1661833	ANKRD12	23253	-0.0803569	-1.33949	0.18157	0.66097	-5.90152	-0.14788	-1.78312	0.075721	0.585853	-4.9209	-0.0737875	-0.897846	0.370759	0.914898	-6.07955	-0.183926	-1.70797	0.0897861	0.665419	-4.81652	-0.0790795	-1.11752	0.265837	0.777624	-6.01098	0.123176	0.965327	0.3348	0.999939	-5.65028	0.0679699	0.539219	0.589951	0.999993	-5.96644
923	ILMN_1661860	ASPSCR1	79058	-0.00208785	-0.214157	0.83059	0.970666	-6.76504	0.0119019	0.883097	0.377991	0.852167	-6.08795	0.00172013	0.127883	0.898419	0.993016	-6.46678	0.00240425	0.13641	0.891686	0.98759	-6.20382	0.00165355	0.133242	0.894209	0.985529	-6.61759	-0.0122149	-0.627597	0.530526	0.999939	-5.90597	-0.0186278	-0.968839	0.333047	0.999993	-5.65811
924	ILMN_1661861	CSF2	1437	-0.0151197	-1.82469	0.069184	0.474537	-5.14801	-0.00605679	-0.528742	0.597431	0.93801	-6.33263	-0.0135167	-1.21444	0.226557	0.857119	-5.75334	-0.00534441	-0.366458	0.714559	0.957761	-6.1479	-0.016085	-1.65683	0.099971	0.610642	-5.28148	-0.0106603	-0.664949	0.506358	0.999939	-5.88301	-0.0147811	-0.933313	0.351063	0.999993	-5.69025
925	ILMN_1661875	ANK3	288	-0.00533321	-0.538111	0.590956	0.90824	-6.64433	0.00100772	0.0735498	0.941425	0.991986	-6.46692	-0.011098	-0.802992	0.423296	0.9251	-6.15847	-0.00980886	-0.541629	0.588907	0.927306	-6.07108	-0.0097922	-0.821945	0.412617	0.856828	-6.29272	-0.00404898	-0.202637	0.839493	0.999939	-6.07379	-0.014169	-0.717815	0.473173	0.999993	-5.85956
926	ILMN_1661886	APEX1	328	-0.0114903	-0.506194	0.613145	0.912876	-6.66083	-0.0112463	-0.358388	0.72034	0.959424	-6.40664	-0.0307553	-0.953868	0.341741	0.906975	-6.02885	0.0288351	0.682505	0.496011	0.900275	-5.9879	-0.00462468	-0.16552	0.868793	0.983455	-6.61282	0.00192533	0.0373407	0.970227	0.999939	-6.09267	0.0135122	0.26528	0.790892	0.999993	-6.0714
927	ILMN_1661888	MEF2A	4205	0.0475441	2.40836	0.0167136	0.277715	-3.94457	0.012014	0.44022	0.66014	0.952192	-6.37463	0.0492095	1.88294	0.0617153	0.69389	-4.75292	-0.000796645	-0.0232632	0.981472	0.997771	-6.21255	0.0600989	2.46465	0.0150229	0.36175	-3.68787	0.0351077	0.824384	0.410075	0.999939	-5.77013	0.0441835	1.05024	0.294066	0.999993	-5.57996
928	ILMN_1661895	PI15	51050	-0.00132676	-0.157061	0.875317	0.978967	-6.77554	0.00585278	0.501181	0.616663	0.943646	-6.34653	-0.00664728	-0.569874	0.569647	0.950564	-6.31531	0.00835703	0.546769	0.585379	0.926861	-6.06838	0.00223358	0.219552	0.826565	0.977492	-6.60252	-0.0174969	-1.00928	0.31328	0.999939	-5.60906	0.00645608	0.376979	0.706333	0.999993	-6.03723
929	ILMN_1661939	SGSM1	129049	-0.023957	-2.53602	0.0117921	0.236766	-3.63893	0.0033391	0.255685	0.798394	0.970171	-6.43753	-0.012963	-0.993189	0.322276	0.901782	-5.99145	-0.00440009	-0.257281	0.797328	0.972694	-6.18081	-0.0195907	-1.7265	0.0866398	0.586172	-5.16734	-0.0367586	-2.1029	0.035923	0.999939	-3.99767	-0.0179602	-1.04009	0.29875	0.999993	-5.59004
930	ILMN_1661945	C14orf156	81892	-0.0199805	-0.424715	0.671392	0.933294	-6.69839	-0.0817992	-1.25776	0.209596	0.755576	-5.69665	-0.0302633	-0.506063	0.613583	0.958008	-6.349	-0.0495126	-0.631859	0.528476	0.912557	-6.02	0.00272329	0.0447627	0.964365	0.994835	-6.62539	0.120669	1.16728	0.243599	0.999939	-5.44577	0.0356597	0.349184	0.727083	0.999993	-6.04685
931	ILMN_1661957	KDM4DL	390245	0.00723601	0.800314	0.424252	0.839635	-6.47069	0.00325214	0.260188	0.794923	0.96922	-6.4364	-0.00178359	-0.143349	0.886214	0.99291	-6.46471	0.0206149	1.26444	0.208106	0.775864	-5.44397	0.00879045	0.85148	0.396072	0.849272	-6.26838	0.0201172	1.18508	0.236493	0.999939	-5.4259	0.00419126	0.249933	0.802732	0.999993	-6.07517
932	ILMN_1661971	ARHGAP25	9938	-0.0169083	-1.94247	0.0531491	0.430536	-4.93106	0.00382207	0.317622	0.751024	0.966014	-6.42014	-0.0133595	-1.13547	0.258056	0.872783	-5.84371	-0.000252074	-0.0163505	0.986977	0.998355	-6.21269	-0.0226725	-2.3511	0.0202254	0.392737	-3.94687	-0.00679275	-0.412434	0.680181	0.999939	-6.0124	-0.020909	-1.28511	0.199287	0.999993	-5.3193
933	ILMN_1661994	ESRRG	2104	0.000802276	0.0955836	0.923924	0.988192	-6.78324	-0.00367598	-0.316804	0.751644	0.96607	-6.42039	-0.00355787	-0.280052	0.779838	0.98423	-6.43626	-0.00484572	-0.291088	0.771401	0.967795	-6.17185	-0.00159059	-0.16032	0.872878	0.98387	-6.61366	0.00183779	0.111099	0.911578	0.999939	-6.08746	0.00616973	0.377556	0.705904	0.999993	-6.03702
934	ILMN_1661998	METTL6	131965	0.00104638	0.135256	0.892513	0.982175	-6.7787	0.00164962	0.154243	0.877536	0.9816	-6.45791	0.0032994	0.294616	0.768709	0.98423	-6.43215	-0.00518115	-0.353073	0.724547	0.958767	-6.15255	0.00170096	0.195517	0.845294	0.980226	-6.60746	0.000781065	0.048681	0.961191	0.999939	-6.0922	-0.00503941	-0.317945	0.750646	0.999993	-6.05677
935	ILMN_1662010	DLK2	65989	-0.0102124	-0.875609	0.382042	0.817668	-6.40832	0.00480153	0.297795	0.766095	0.968059	-6.42611	-0.00352643	-0.207448	0.835951	0.987664	-6.45366	0.013066	0.58659	0.558393	0.919174	-6.0466	-0.0215358	-1.60292	0.111385	0.629615	-5.36673	-0.0265663	-1.11383	0.265835	0.999939	-5.50365	-0.00411316	-0.174567	0.861483	0.999993	-6.09041
936	ILMN_1662016	SCRN2	90507	0.00460751	0.508056	0.61184	0.912851	-6.65989	0.0236372	1.88538	0.0604826	0.543305	-4.73944	0.00698367	0.589607	0.556374	0.949872	-6.30408	0.0318554	2.05248	0.041925	0.600196	-4.20561	0.00732275	0.697427	0.486784	0.885582	-6.38598	-0.0280512	-1.60722	0.108573	0.999939	-4.86707	-0.00860676	-0.499187	0.617845	0.999993	-5.98624
937	ILMN_1662019	SNRPN	6638	-0.00432558	-0.503486	0.615044	0.913846	-6.66218	0.00242975	0.20458	0.838059	0.975272	-6.44906	0.00425469	0.361435	0.718301	0.979201	-6.41061	0.00163714	0.106136	0.915621	0.991509	-6.20737	-0.00580353	-0.579556	0.56322	0.910013	-6.46028	-0.00415665	-0.242072	0.808814	0.999939	-6.06545	-0.00127452	-0.0751359	0.940134	0.999993	-6.10224
938	ILMN_1662021	ZNF326	284695	0.0104771	0.92122	0.357781	0.806167	-6.36782	-0.0135189	-0.859845	0.390658	0.857568	-6.10775	0.00198884	0.125703	0.900141	0.993016	-6.46705	-0.0167396	-0.807441	0.420738	0.871424	-5.89823	0.0163002	1.19422	0.23457	0.756449	-5.92409	0.011095	0.486679	0.626677	0.999939	-5.98064	0.0254373	1.1295	0.259175	0.999993	-5.49783
939	ILMN_1662023	KLF7	8609	0.0016777	0.160012	0.872995	0.978451	-6.77508	0.0002195	0.0151436	0.987929	0.997665	-6.46946	-0.00236426	-0.155757	0.876441	0.991054	-6.46289	0.012185	0.612623	0.541087	0.916819	-6.03154	-0.000263526	-0.0200099	0.984066	0.997095	-6.62619	0.00298833	0.14252	0.886721	0.999939	-6.08367	-0.00781338	-0.377212	0.70616	0.999993	-6.03715
940	ILMN_1662038	LARGE	9215	-0.00593524	-0.522714	0.601614	0.909561	-6.65241	0.0243013	1.54815	0.12279	0.666968	-5.3004	-0.00507254	-0.30325	0.762135	0.98423	-6.42961	0.0363201	1.65706	0.0996729	0.676204	-4.89772	-0.0113077	-0.79398	0.428658	0.863602	-6.31499	-0.0352561	-0.81699	0.414284	0.999939	-5.7759	-0.0436488	-1.02389	0.306331	0.999993	-5.60594
941	ILMN_1662049	AGPAT5	55326	-0.00672619	-0.510386	0.61021	0.912321	-6.65872	-0.0242793	-1.33267	0.183794	0.732843	-5.60216	0.0057769	0.324247	0.746219	0.983194	-6.42314	-0.0221134	-0.947227	0.345102	0.845988	-5.78026	0.00224137	0.146283	0.883925	0.985191	-6.61579	0.0178056	0.562369	0.574091	0.999939	-5.94288	0.0287696	0.919809	0.358071	0.999993	-5.70216
942	ILMN_1662065	WDR92	116143	0.00253162	0.264069	0.791934	0.96546	-6.75321	-0.0126403	-0.953752	0.341086	0.834601	-6.02455	-0.00416149	-0.312336	0.755235	0.98423	-6.42686	-0.0149887	-0.858529	0.39202	0.862605	-5.85727	-0.00100281	-0.0883986	0.929696	0.989818	-6.62252	0.00848167	0.39227	0.695009	0.999939	-6.02012	0.0140424	0.657422	0.511182	0.999993	-5.89909
943	ILMN_1662070	HTR3A	3359	0.00864624	0.905171	0.366204	0.810906	-6.3823	-0.00149139	-0.112941	0.910164	0.98708	-6.46332	0.0146381	1.19266	0.234952	0.862996	-5.77886	0.00708846	0.44076	0.660044	0.945413	-6.11892	0.00434636	0.36488	0.715795	0.955163	-6.56049	0.0119252	0.642296	0.520946	0.999939	-5.89709	0.0129216	0.704505	0.481413	0.999993	-5.86857
944	ILMN_1662086	GUCA1A	2978	-0.0106727	-1.08767	0.277739	0.753138	-6.20274	-0.00435087	-0.32074	0.748662	0.965228	-6.41916	-0.0170927	-1.313	0.191263	0.83142	-5.63223	-0.0259931	-1.5238	0.12974	0.701027	-5.09906	-0.0102765	-0.823433	0.411773	0.856265	-6.29152	-0.0233999	-1.26015	0.208142	0.999939	-5.33879	0.00469257	0.255811	0.798191	0.999993	-6.07376
945	ILMN_1662091	FLJ43860	389690	0.00762558	0.760809	0.447453	0.849204	-6.50119	-0.00239186	-0.172622	0.863081	0.978948	-6.45497	0.0101965	0.767099	0.444272	0.932177	-6.18606	-0.00341821	-0.196254	0.844687	0.982703	-6.19419	-0.00359622	-0.310885	0.756387	0.966208	-6.57854	0.0176914	0.91292	0.36168	0.999939	-5.69704	0.00672069	0.351062	0.725675	0.999993	-6.04622
946	ILMN_1662117	TCP11	6954	-0.00541433	-0.665622	0.506237	0.873621	-6.56836	-0.0127748	-1.13604	0.256975	0.784498	-5.83865	0.0111374	1.04869	0.29607	0.891386	-5.93614	-0.00957267	-0.68788	0.49263	0.898996	-5.98435	-0.00042999	-0.0447906	0.964343	0.994835	-6.62539	0.00275023	0.165649	0.868493	0.999939	-6.08027	-0.000250046	-0.0152455	0.987842	0.999993	-6.10482
947	ILMN_1662123	LOC387720	387720	0.00785613	0.794139	0.427831	0.8407	-6.47556	-0.0160132	-1.17091	0.242696	0.777163	-5.79943	0.00212583	0.17802	0.858956	0.989307	-6.45923	-0.038673	-2.47153	0.0146132	0.536364	-3.3215	-9.34073e-05	-0.00813211	0.993524	0.998935	-6.62635	0.0160597	0.824126	0.410221	0.999939	-5.77034	0.0205991	1.07005	0.28506	0.999993	-5.55998
948	ILMN_1662129	RCN2	5955	-0.03856	-1.0801	0.281089	0.753895	-6.21083	-0.0965828	-1.95697	0.0514103	0.516569	-4.60654	-0.048981	-0.99755	0.320163	0.901782	-5.98721	-0.0951743	-1.47926	0.141245	0.713139	-5.16273	-0.032078	-0.74322	0.458693	0.87619	-6.35345	0.0989375	1.26041	0.208049	0.999939	-5.33848	0.0619185	0.798494	0.424925	0.999993	-5.80134
949	ILMN_1662140	SGPP2	130367	-0.00223819	-0.245103	0.806568	0.96848	-6.75799	0.0170709	1.35227	0.177452	0.726058	-5.57656	-0.00201494	-0.158642	0.874172	0.990822	-6.46244	0.0315293	1.89446	0.0601585	0.629988	-4.49902	-0.009563	-0.839098	0.402958	0.853062	-6.27869	-0.00693166	-0.382006	0.702602	0.999939	-6.0239	-0.0303516	-1.69322	0.0909726	0.999993	-4.74264
950	ILMN_1662147	MANEAL	149175	-0.0038201	-0.45379	0.650355	0.925851	-6.68574	0.00143229	0.123074	0.902142	0.985368	-6.46215	-0.00362868	-0.308373	0.758242	0.98423	-6.42807	-0.00194087	-0.125876	0.900005	0.988913	-6.20515	-0.00763101	-0.805279	0.422133	0.860356	-6.30608	-0.00962748	-0.550147	0.58244	0.999939	-5.94935	-0.00788655	-0.456197	0.648427	0.999993	-6.0058
951	ILMN_1662161	TBC1D13	54662	0.0373107	2.38391	0.0178402	0.284493	-4.00138	0.0495174	2.28861	0.0228964	0.408239	-3.92848	0.03514	1.6033	0.111049	0.759379	-5.22216	0.0644862	2.24542	0.0262571	0.578639	-3.81747	0.0383747	2.13964	0.0342564	0.458329	-4.39915	-0.0257098	-0.783864	0.433454	0.999939	-5.80111	-0.00834734	-0.257626	0.796791	0.999993	-6.07331
952	ILMN_1662165	ZNF862	643641	-0.00977967	-1.09714	0.273583	0.751189	-6.19252	-0.00324551	-0.263378	0.792466	0.96922	-6.43558	-0.0178632	-1.40958	0.160809	0.811016	-5.5046	0.00401237	0.241629	0.80941	0.976023	-6.18458	-0.0135851	-1.24394	0.215764	0.742695	-5.86475	-0.00236223	-0.137221	0.890906	0.999939	-6.08437	-0.0108924	-0.6405	0.522111	0.999993	-5.90955
953	ILMN_1662168	SP3	6670	-0.00156652	-0.16968	0.865392	0.977412	-6.7735	0.0148691	1.16503	0.245063	0.779128	-5.80613	-0.00719287	-0.581265	0.561966	0.949872	-6.30888	0.0241109	1.48697	0.139199	0.713139	-5.15184	-0.00484009	-0.441975	0.659243	0.942003	-6.52973	-0.0193034	-1.11683	0.264549	0.999939	-5.50047	-0.0179135	-1.04914	0.29457	0.999993	-5.58106
954	ILMN_1662174	ORMDL3	94103	-0.0051909	-0.283182	0.77726	0.962032	-6.74803	0.00895869	0.353529	0.723976	0.959424	-6.40833	-0.00897028	-0.335854	0.737467	0.981655	-6.41937	0.0309963	0.88567	0.377265	0.856149	-5.8345	-0.0134714	-0.631507	0.528821	0.895861	-6.42921	-0.024963	-0.482409	0.629705	0.999939	-5.98261	-0.0219755	-0.42989	0.667442	0.999993	-6.0169
955	ILMN_1662184	C5orf34	375444	0.00109974	0.114584	0.908863	0.985388	-6.78126	-0.0179684	-1.35425	0.176819	0.725198	-5.57394	0.00138013	0.106574	0.915275	0.993016	-6.46923	-0.0268486	-1.58223	0.115781	0.692044	-5.0128	0.0137431	1.30672	0.19362	0.723569	-5.78646	0.0134454	0.697129	0.486013	0.999939	-5.86217	0.0247732	1.30023	0.194061	0.999993	-5.30074
956	ILMN_1662188	WNT11	7481	-0.000300456	-0.0395494	0.968482	0.995508	-6.78699	0.0115849	1.10308	0.271	0.793001	-5.87464	-0.00026972	-0.0253594	0.979803	0.997881	-6.4745	0.00994723	0.71375	0.476531	0.893381	-5.96688	-0.0051459	-0.55128	0.58239	0.915883	-6.47607	0.00096761	0.0638057	0.949148	0.999939	-6.09139	-0.031494	-2.10226	0.0359796	0.999993	-4.00801
957	ILMN_1662192	ZNF248	57209	0.0186065	1.083	0.279799	0.753463	-6.20773	0.0311978	1.31355	0.190143	0.738287	-5.6268	0.00252621	0.105721	0.91595	0.993016	-6.46932	0.0226844	0.724494	0.469932	0.891006	-5.95943	0.0348194	1.69351	0.0927595	0.596337	-5.22195	-0.0136386	-0.331725	0.740222	0.999939	-6.04097	-0.00827674	-0.203782	0.838598	0.999993	-6.08515
958	ILMN_1662198	RANGAP1	5905	0.0545512	1.87986	0.0612337	0.452703	-5.04802	0.0402239	1.00268	0.316938	0.825448	-5.97781	0.0443005	1.18306	0.238727	0.865633	-5.78997	0.0491845	1.0024	0.317822	0.830325	-5.72859	0.0636954	1.90376	0.0591572	0.533022	-4.85673	-0.0373735	-0.608369	0.543191	0.999939	-5.91727	0.0268446	0.442343	0.658413	0.999993	-6.01172
959	ILMN_1662214	PAH	5053	-0.00529428	-0.636057	0.525293	0.882424	-6.5874	-0.00601415	-0.522661	0.601651	0.939566	-6.33576	0.00255488	0.212335	0.832145	0.987664	-6.45265	-0.0075115	-0.476426	0.63449	0.9386	-6.10313	-0.00224229	-0.236111	0.813719	0.97609	-6.59879	0.0139505	0.859981	0.39017	0.999939	-5.74164	0.0025197	0.157234	0.875117	0.999993	-6.09315
960	ILMN_1662243	ING1	3621	-0.0093982	-0.394293	0.693685	0.939715	-6.71073	0.0381974	1.15922	0.24742	0.779569	-5.81272	-0.000518656	-0.0152631	0.987843	0.998215	-6.4747	0.0314986	0.707409	0.48045	0.896079	-5.97122	-0.010258	-0.365108	0.715626	0.955163	-6.56041	-0.0149229	-0.297194	0.766429	0.999939	-6.0513	-0.0533869	-1.07627	0.282273	0.999993	-5.55364
961	ILMN_1662256	PARP6	56965	0.010107	1.16488	0.245124	0.72869	-6.11695	0.0219979	1.83399	0.0677867	0.564104	-4.83186	0.0164553	1.38705	0.16756	0.815642	-5.53516	0.0196765	1.26576	0.207634	0.775563	-5.44237	0.011619	1.1741	0.242508	0.761788	-5.94744	-0.0186001	-1.09194	0.27533	0.999939	-5.52657	-0.00868027	-0.515843	0.606169	0.999993	-5.97818
962	ILMN_1662302	IL28A	282616	-0.00175043	-0.191233	0.84849	0.975223	-6.76964	-0.00896779	-0.708699	0.47914	0.896031	-6.22366	0.00241381	0.177576	0.859304	0.989307	-6.45931	-0.00142369	-0.0799307	0.936403	0.994528	-6.20973	0.00647746	0.575094	0.566224	0.911208	-6.46282	0.00595074	0.343972	0.730998	0.999939	-6.03703	0.0115608	0.676453	0.499034	0.999993	-5.88701
963	ILMN_1662316	VPS33A	65082	0.0153882	1.20646	0.228726	0.713736	-6.06835	0.0105476	0.598184	0.550233	0.922066	-6.29433	0.0271173	1.6987	0.0915244	0.732952	-5.07019	0.0241331	1.15372	0.250516	0.803614	-5.57211	0.0311517	2.01386	0.0460929	0.498374	-4.64938	-0.0248476	-0.929338	0.353117	0.999939	-5.68267	0.0332546	1.25904	0.208543	0.999993	-5.3508
964	ILMN_1662318	CCDC59	29080	0.00844756	0.266404	0.790137	0.964644	-6.7526	-0.0287469	-0.655779	0.51254	0.90849	-6.25899	-0.00449381	-0.107168	0.914804	0.993016	-6.46917	-0.0329631	-0.599922	0.549497	0.918411	-6.03897	0.00987561	0.252288	0.801218	0.973551	-6.59488	0.0622343	0.920372	0.357778	0.999939	-5.69055	0.0321589	0.48143	0.6304	0.999993	-5.99453
965	ILMN_1662322	ANXA7	310	-1.18295e-05	-0.00122766	0.999021	0.999574	-6.78777	-0.0322514	-2.42113	0.0161505	0.367269	-3.62908	-0.013073	-0.970257	0.333537	0.904233	-6.01344	-0.0408588	-2.31428	0.0220596	0.573649	-3.67108	-0.00797183	-0.701804	0.484059	0.885582	-6.38296	0.0403626	2.16888	0.0305144	0.999939	-3.86469	0.0144556	0.786311	0.43202	0.999993	-5.81052
966	ILMN_1662328	CNNM3	26505	0.0406279	1.28355	0.200431	0.688658	-5.97377	0.00371574	0.0849164	0.932393	0.991116	-6.46604	-0.0203024	-0.500831	0.617251	0.958165	-6.35159	0.0412472	0.776524	0.438707	0.880989	-5.92181	0.0391846	1.02029	0.309488	0.8082	-6.11299	0.00938657	0.135965	0.891898	0.999939	-6.08454	0.0192914	0.282867	0.777384	0.999993	-6.06681
967	ILMN_1662331	PDSS2	57107	0.00839269	0.533229	0.594326	0.90909	-6.64691	-0.00385093	-0.176985	0.859657	0.978142	-6.45422	0.0257979	1.26399	0.208264	0.846773	-5.6936	0.00282094	0.105481	0.916141	0.991509	-6.20743	0.0130853	0.691099	0.490739	0.886491	-6.39032	0.0148735	0.407525	0.683779	0.999939	-6.01431	0.000135561	0.00375989	0.997001	0.999993	-6.10492
968	ILMN_1662334	DNAJA3	9093	0.0399142	1.88125	0.0610443	0.4523	-5.04548	0.0304769	1.03907	0.299727	0.813509	-5.94155	0.0285683	0.923314	0.35738	0.910984	-6.05687	0.0201126	0.496079	0.620591	0.933766	-6.0939	0.035897	1.42706	0.155967	0.690504	-5.62592	0.0123244	0.25161	0.801436	0.999939	-6.06321	0.00387508	0.0800834	0.9362	0.999993	-6.10188
969	ILMN_1662340	ZNF358	140467	0.0508772	2.49836	0.0130887	0.245778	-3.73066	0.0059911	0.212811	0.831639	0.974044	-6.44738	0.0550444	1.92708	0.0559295	0.681926	-4.67231	0.00614569	0.1642	0.869803	0.985026	-6.19978	0.0437923	1.77821	0.0777128	0.570689	-5.0797	0.0242288	0.500845	0.616678	0.999939	-5.97399	0.0344389	0.720642	0.471433	0.999993	-5.85762
970	ILMN_1662370	ZNF680	340252	9.34638e-05	0.00877452	0.993006	0.998759	-6.78773	0.00381491	0.259073	0.795782	0.969368	-6.43668	-0.00674378	-0.456371	0.648808	0.964521	-6.37248	-0.0124294	-0.641922	0.52194	0.910466	-6.01382	0.00391342	0.313648	0.754292	0.965549	-6.57769	-0.0214617	-1.0584	0.290334	0.999939	-5.56082	0.0122952	0.613791	0.539604	0.999993	-5.9255
971	ILMN_1662397	FDPSL2A	619190	-0.0059721	-0.680461	0.496812	0.869256	-6.55847	-0.00210116	-0.173178	0.862645	0.978938	-6.45487	-0.00101594	-0.0835876	0.9335	0.994154	-6.47138	0.00928297	0.582877	0.560883	0.919265	-6.0487	-0.00691942	-0.64454	0.520364	0.895502	-6.421	-0.00634965	-0.384462	0.700783	0.999939	-6.023	-0.00314146	-0.192546	0.847385	0.999993	-6.08727
972	ILMN_1662409	PRR13	54458	0.00556871	0.382088	0.702705	0.941124	-6.71543	0.0392418	1.94767	0.0525199	0.518433	-4.62408	-0.00087247	-0.0460666	0.963321	0.996167	-6.47377	0.0417139	1.68087	0.0949452	0.673297	-4.86004	-0.000797121	-0.0522643	0.958399	0.994557	-6.62503	-0.00685458	-0.225411	0.821742	0.999939	-6.06915	-0.0417503	-1.3898	0.165144	0.999993	-5.18632
973	ILMN_1662413	HGSNAT	138050	0.0239131	2.7021	0.00733894	0.189523	-3.21884	0.0136071	1.11221	0.267065	0.790886	-5.86478	0.0114701	0.915341	0.361535	0.912962	-6.06404	0.00840953	0.512158	0.609321	0.931324	-6.08607	0.0225931	2.12331	0.0356274	0.460718	-4.43244	-0.0111477	-0.633785	0.526482	0.999939	-5.90225	0.030061	1.73005	0.0841761	0.999993	-4.68291
974	ILMN_1662417	LRPPRC	10128	-0.0247823	-1.28286	0.200672	0.688658	-5.97464	-0.0967948	-3.62449	0.000347597	0.119533	-0.190813	-0.0594579	-2.4667	0.0148038	0.488445	-3.54548	-0.0910096	-2.88145	0.00456146	0.428726	-2.31255	-0.0288201	-1.24632	0.214894	0.74095	-5.86186	0.0663142	1.43842	0.150878	0.999939	-5.11065	0.0692476	1.52049	0.128957	0.999993	-5.00584
975	ILMN_1662426	AP2S1	1175	0.0236585	1.00299	0.316789	0.779746	-6.29011	0.031711	0.972472	0.33171	0.828908	-6.00694	0.0175679	0.567377	0.571337	0.950869	-6.3167	0.0759246	1.87134	0.0633167	0.632129	-4.54009	0.036093	1.39186	0.166348	0.700207	-5.67429	-0.0525657	-0.809469	0.418592	0.999939	-5.78172	0.0284573	0.443599	0.657505	0.999993	-6.01119
976	ILMN_1662427	PTP4A3	11156	-0.0127294	-0.733335	0.464008	0.858269	-6.52149	-0.002593	-0.108058	0.914032	0.987191	-6.46385	-0.034571	-1.5236	0.12979	0.783102	-5.34261	0.00853016	0.286903	0.774597	0.968142	-6.17302	-0.0312713	-1.47299	0.143176	0.675383	-5.56102	-0.0452143	-0.991963	0.321647	0.999939	-5.62551	-0.005792	-0.128631	0.897696	0.999993	-6.09705
977	ILMN_1662432	OPA3	80207	-0.00484497	-0.549143	0.583374	0.904894	-6.63839	-0.00528986	-0.433705	0.664858	0.953793	-6.37742	-0.00211451	-0.172794	0.863055	0.989378	-6.46014	-0.00238159	-0.148527	0.882134	0.986277	-6.20215	-0.00208996	-0.205611	0.837417	0.979689	-6.60545	0.0027304	0.160805	0.872305	0.999939	-6.08103	0.00222108	0.132415	0.894704	0.999993	-6.09658
978	ILMN_1662438	SOD1	6647	0.0191765	0.482933	0.629545	0.918652	-6.67222	0.00683501	0.124513	0.901004	0.985322	-6.46197	0.0430382	0.738908	0.461159	0.935013	-6.20686	0.0706222	0.925327	0.356336	0.848819	-5.79997	0.088838	1.80912	0.0727484	0.561613	-5.02614	-0.00786506	-0.0925105	0.926326	0.999939	-6.08926	0.0580723	0.691445	0.489574	0.999993	-5.87725
979	ILMN_1662451	FCER2	2208	0.021779	0.823681	0.410868	0.834835	-6.45193	0.00868654	0.237643	0.812343	0.972421	-6.44189	-0.00265818	-0.0759161	0.939591	0.994226	-6.47198	0.0364589	0.794638	0.428125	0.874504	-5.90811	0.00816184	0.252464	0.801082	0.973532	-6.59483	-0.0541277	-0.442865	0.658035	0.999939	-6.00002	0.00493897	0.0409061	0.967385	0.999993	-6.10413
980	ILMN_1662453	PRDM6	93166	0.00729925	0.63845	0.523737	0.882311	-6.58589	-0.00578178	-0.36582	0.714794	0.959003	-6.404	0.0216675	1.39572	0.164937	0.814024	-5.52346	0.00196564	0.0966297	0.923154	0.992528	-6.2083	0.00849931	0.640363	0.523067	0.89572	-6.42365	0.0281339	1.2884	0.198142	0.999939	-5.30463	-0.0187607	-0.869699	0.38484	0.999993	-5.74482
981	ILMN_1662497	KRTAP3-2	83897	-0.00608326	-0.695508	0.487351	0.865254	-6.54823	-0.0073829	-0.610591	0.541998	0.919433	-6.28699	-0.00756048	-0.670983	0.503301	0.944743	-6.25378	-0.00887132	-0.600853	0.548878	0.918388	-6.03843	-0.00966046	-0.914798	0.361995	0.834671	-6.21334	0.00565541	0.325698	0.744776	0.999939	-6.04286	-0.00446045	-0.260033	0.794934	0.999993	-6.07272
982	ILMN_1662523	C3	718	-0.00957624	-1.01098	0.312957	0.777575	-6.28217	0.00222332	0.169788	0.865308	0.979263	-6.45544	-0.00839847	-0.642267	0.521716	0.946726	-6.27227	-0.00259332	-0.151352	0.879909	0.985397	-6.20174	-0.0171069	-1.71032	0.089598	0.591459	-5.19424	0.00408421	0.22092	0.825236	0.999939	-6.07011	-0.025192	-1.3794	0.168327	0.999993	-5.20001
983	ILMN_1662524	CXCR1	3577	-0.0492756	-1.33246	0.183863	0.662773	-5.91076	0.00893964	0.174864	0.861321	0.978844	-6.45458	-0.028058	-0.610116	0.542742	0.949451	-6.29202	0.0210835	0.349878	0.726939	0.958767	-6.15364	-0.0593843	-1.34763	0.180127	0.712852	-5.73342	-0.137564	-1.2532	0.210658	0.999939	-5.34707	0.0120651	0.111263	0.911448	0.999993	-6.09903
984	ILMN_1662556	GALNT10	55568	-0.00232338	-0.274776	0.783704	0.963321	-6.75035	-0.00970671	-0.830403	0.407065	0.865045	-6.13207	-0.00566033	-0.48104	0.631215	0.961829	-6.36112	-0.00345672	-0.224192	0.822924	0.978611	-6.18851	0.000130164	0.0121749	0.990305	0.997882	-6.62631	0.00378311	0.210092	0.833673	0.999939	-6.07233	0.00700862	0.393996	0.693735	0.999993	-6.03098
985	ILMN_1662578	C1GALT1	56913	-0.0417342	-1.43677	0.151972	0.62639	-5.76864	-0.0633913	-1.57864	0.115622	0.658893	-5.25411	-0.0620303	-1.54881	0.123612	0.780378	-5.30516	-0.0937897	-1.78717	0.0760031	0.646934	-4.68552	-0.0319899	-0.891537	0.374292	0.839902	-6.23401	0.0542624	0.867491	0.386047	0.999939	-5.73547	0.0180726	0.292474	0.770033	0.999993	-6.06418
986	ILMN_1662617	PPP2R3C	55012	-0.0753369	-1.7401	0.083012	0.502994	-5.29565	-0.13229	-2.2103	0.0279461	0.428898	-4.09778	-0.0262715	-0.445527	0.656605	0.966269	-6.37728	-0.124399	-1.60999	0.109579	0.683858	-4.9707	-0.0451491	-0.843653	0.400417	0.852514	-6.27492	0.0460224	0.503174	0.615041	0.999939	-5.97288	0.0946769	1.04784	0.29517	0.999993	-5.58236
987	ILMN_1662618	SQSTM1	8878	0.0243307	1.02198	0.30773	0.774407	-6.27113	0.0445834	1.35462	0.176701	0.725198	-5.57346	0.0335999	1.00988	0.314237	0.899168	-5.97512	0.0623652	1.43052	0.154725	0.727841	-5.2303	0.0348397	1.33073	0.185612	0.717612	-5.75552	-0.0755702	-1.39082	0.164837	0.999939	-5.1745	0.00460984	0.0858825	0.931591	0.999993	-6.10142
988	ILMN_1662619	TFPI	7035	-0.011374	-0.922705	0.357008	0.805851	-6.36647	-0.0030049	-0.176335	0.860167	0.978142	-6.45433	-0.0159517	-0.952351	0.342507	0.906975	-6.03026	0.02365	1.07755	0.283027	0.815951	-5.65357	-0.00573981	-0.412288	0.680809	0.94629	-6.54227	-0.0110908	-0.365769	0.714677	0.999939	-6.02967	-0.00674278	-0.225104	0.821981	0.999993	-6.08079
989	ILMN_1662659	ZNF492	57615	-0.0065849	-0.893828	0.372232	0.812848	-6.39239	-0.00636587	-0.625057	0.532476	0.916828	-6.27824	-0.0103274	-0.987885	0.324858	0.902199	-5.99658	-0.0125785	-0.918252	0.360015	0.849044	-5.80624	-0.00969772	-1.11385	0.267405	0.777981	-6.015	0.0102768	0.701255	0.483437	0.999939	-5.85943	-0.0163642	-1.13035	0.258818	0.999993	-5.49692
990	ILMN_1662675	ADAM2	2515	-0.0114681	-1.1939	0.233594	0.720073	-6.0832	0.0126281	0.950985	0.342486	0.835554	-6.02713	-0.00608344	-0.455472	0.649453	0.964587	-6.37288	0.00978143	0.558896	0.577096	0.924534	-6.06191	-0.00956684	-0.806438	0.421467	0.860356	-6.30516	-0.0238213	-1.24031	0.215386	0.999939	-5.36233	-0.0271691	-1.43198	0.152712	0.999993	-5.12984
991	ILMN_1662681	AMBRA1	55626	-0.0134023	-1.42357	0.155757	0.631162	-5.7872	0.00600979	0.46176	0.644636	0.947837	-6.36511	-0.00405164	-0.305379	0.760517	0.98423	-6.42897	0.0117485	0.675785	0.500256	0.902654	-5.9923	-0.0189704	-1.65639	0.100062	0.610642	-5.2822	0.003953	0.209778	0.833917	0.999939	-6.07239	-0.0305407	-1.64064	0.101438	0.999993	-4.82573
992	ILMN_1662686	USPL1	10208	-0.0124432	-0.42892	0.668333	0.9328	-6.69661	-0.0234245	-0.584079	0.559668	0.9252	-6.30249	0.00459916	0.117538	0.906597	0.993016	-6.46802	-0.041893	-0.817066	0.415234	0.869195	-5.89071	0.00711387	0.217213	0.828384	0.977864	-6.60303	0.00335489	0.0522846	0.958321	0.999939	-6.09203	0.0196819	0.310501	0.756296	0.999993	-6.059
993	ILMN_1662687	PKN1	5585	-0.00846843	-0.797119	0.426102	0.839976	-6.47322	-0.0230761	-1.57123	0.117334	0.659253	-5.26545	-0.00989648	-0.683575	0.495337	0.942641	-6.24542	-0.0172004	-0.906695	0.366075	0.851504	-5.81638	-0.010696	-0.88337	0.378671	0.84138	-6.24115	0.00960068	0.450655	0.652414	0.999939	-5.99671	0.0193716	0.920465	0.357729	0.999993	-5.70158
994	ILMN_1662719	GPBP1L1	60313	0.024188	1.12904	0.259913	0.742149	-6.1575	0.0254668	0.859884	0.390637	0.857568	-6.10772	0.0361367	1.1755	0.241724	0.866987	-5.79864	0.0165403	0.410617	0.681961	0.952622	-6.13132	0.0319738	1.29289	0.198347	0.727118	-5.80403	0.0015342	0.0347787	0.972269	0.999939	-6.09276	0.0101404	0.232694	0.816085	0.999993	-6.07914
995	ILMN_1662731	COL4A3	1285	0.000465225	0.0582637	0.953583	0.992846	-6.78608	0.0155954	1.41283	0.158889	0.707774	-5.4951	0.00233022	0.196679	0.844355	0.988033	-6.4558	0.0166452	1.07217	0.285427	0.815951	-5.65912	-0.00209489	-0.229572	0.818786	0.976504	-6.60029	-0.000754456	-0.0474596	0.962164	0.999939	-6.09226	-0.0204473	-1.30204	0.193441	0.999993	-5.29849
996	ILMN_1662738	ACSM3	6296	-0.00227214	-0.286975	0.774358	0.961887	-6.74695	-0.0152595	-1.39414	0.164453	0.710617	-5.52061	-0.00690346	-0.609657	0.543045	0.949451	-6.29229	-0.00864409	-0.582579	0.561083	0.919385	-6.04887	-0.00272107	-0.273856	0.784631	0.970295	-6.58926	0.0312791	1.9594	0.050565	0.999939	-4.27293	0.00029962	0.0189994	0.984848	0.999993	-6.10476
997	ILMN_1662741	LPAR2	9170	0.00333047	0.108964	0.913315	0.986066	-6.78188	0.023553	0.557417	0.577717	0.932569	-6.31738	0.00676605	0.158073	0.87462	0.990822	-6.46253	0.0416568	0.742719	0.458856	0.885288	-5.94655	0.0159776	0.45525	0.649691	0.938772	-6.52384	-0.0752497	-1.01421	0.310923	0.999939	-5.60431	0.00556202	0.075885	0.939538	0.999993	-6.10219
998	ILMN_1662791	CCDC7	221016	-0.0149201	-1.67138	0.0958366	0.533194	-5.41056	0.000757417	0.0613759	0.951107	0.993861	-6.46772	-0.0157835	-1.40456	0.162294	0.813722	-5.51145	0.00326707	0.221877	0.824723	0.979112	-6.18901	-0.0254264	-2.46568	0.0149818	0.36175	-3.68547	-0.0020547	-0.121211	0.903568	0.999939	-6.08634	-0.027403	-1.63641	0.10232	0.999993	-4.8323
999	ILMN_1662795	CA2	760	0.0801679	2.02564	0.0438127	0.401696	-4.76993	0.122867	2.24572	0.0255536	0.418482	-4.02192	0.0410873	0.729301	0.466996	0.935865	-6.21377	0.11223	1.52029	0.130621	0.701876	-5.10416	0.0970192	2.11332	0.0364892	0.465062	-4.45269	-0.047196	-0.395545	0.692592	0.999939	-6.01889	0.00865428	0.0734212	0.941497	0.999993	-6.10236
1000	ILMN_1662799	GPSM3	63940	0.0139092	0.53098	0.595882	0.909543	-6.6481	0.0683264	1.88678	0.0602922	0.543233	-4.73688	0.00118203	0.0383932	0.969427	0.996521	-6.47409	0.106516	2.64033	0.00919146	0.484902	-2.92294	-0.00355574	-0.110018	0.912565	0.988796	-6.62039	-0.0922885	-1.56208	0.118838	0.999939	-4.93483	-0.0438503	-0.751324	0.452775	0.999993	-5.83613
1001	ILMN_1662839	PLEKHA1	59338	-0.0407015	-0.918167	0.359374	0.806249	-6.3706	-0.0502751	-0.820392	0.412736	0.868423	-6.14015	-0.0431117	-0.704177	0.482454	0.940467	-6.23141	-0.0839678	-1.04669	0.296989	0.821991	-5.68503	-0.0413566	-0.788885	0.431619	0.865407	-6.31896	0.0436497	0.421037	0.67389	0.999939	-6.00899	0.0220064	0.214876	0.829943	0.999993	-6.08293
1002	ILMN_1662843	CD53	963	-0.00500215	-0.193527	0.846696	0.97452	-6.76921	0.0413984	1.15858	0.24768	0.779569	-5.81344	0.0222258	0.629053	0.530306	0.94777	-6.28051	0.0179586	0.387899	0.698661	0.954545	-6.14008	0.0129014	0.425311	0.671315	0.944301	-6.53688	-0.0860486	-1.54693	0.122448	0.999939	-4.95714	-0.00290065	-0.0527863	0.957921	0.999993	-6.1036
1003	ILMN_1662845	NBPF11	200030	0.0160966	1.73187	0.0844701	0.505673	-5.30965	-0.00982258	-0.764477	0.445269	0.88243	-6.18348	0.0129968	0.981058	0.328201	0.90258	-6.00315	0.00111841	0.0644278	0.948718	0.994991	-6.21081	0.0142633	1.2737	0.205047	0.733684	-5.82811	0.0314857	1.74198	0.0820655	0.999939	-4.65343	0.0227563	1.27447	0.203029	0.999993	-5.33224
1004	ILMN_1662848	TXNDC15	79770	-0.0015423	-0.110021	0.912476	0.986066	-6.78177	-0.0251195	-1.29621	0.196039	0.745546	-5.64882	0.00140954	0.0762744	0.939306	0.994226	-6.47196	-0.0515064	-2.12706	0.0351111	0.587149	-4.05944	-0.00266234	-0.161852	0.871674	0.983839	-6.61341	0.0324988	1.08853	0.276832	0.999939	-5.5301	0.0194457	0.659319	0.509964	0.999993	-5.8979
1005	ILMN_1662852	IQCK	124152	0.00233562	0.269263	0.787939	0.963562	-6.75184	0.00680024	0.567095	0.571134	0.930055	-6.31206	0.00105308	0.0855623	0.931933	0.994154	-6.47122	0.00507629	0.314764	0.753394	0.962874	-6.16491	-0.00529109	-0.508996	0.61162	0.928117	-6.49822	0.00702036	0.407571	0.683745	0.999939	-6.0143	-0.0154966	-0.910707	0.362844	0.999993	-5.71008
1006	ILMN_1662865	CPPED1	55313	-0.0533427	-1.58731	0.113645	0.568226	-5.54497	-0.0220405	-0.474422	0.635593	0.945536	-6.35931	-0.0336353	-0.733067	0.464703	0.935013	-6.21107	-0.0567911	-0.944597	0.346439	0.845988	-5.78265	-0.0330983	-0.887993	0.376189	0.840406	-6.23712	-0.0452254	-0.570516	0.568558	0.999939	-5.93849	-0.0149213	-0.190542	0.848954	0.999993	-6.08763
1007	ILMN_1662879	UBE2MP1	NA	-0.0269983	-2.20961	0.0279949	0.338479	-4.3903	-0.00223458	-0.132292	0.894855	0.983844	-6.46099	-0.0240043	-1.41966	0.157857	0.810621	-5.49077	-0.0317481	-1.43295	0.154029	0.726574	-5.22697	-0.0326974	-2.4158	0.0170939	0.370353	-3.80065	-0.0214111	-0.920505	0.357708	0.999939	-5.69043	-0.0162619	-0.707717	0.479417	0.999993	-5.86641
1008	ILMN_1662880	FIS	202299	0.0115995	1.29028	0.198088	0.687078	-5.96524	0.00682169	0.5489	0.58354	0.933129	-6.322	0.0139	1.03805	0.30098	0.892469	-5.94697	0.00208508	0.118835	0.905571	0.989677	-6.20599	0.00927535	0.878892	0.381085	0.842611	-6.24503	0.00697127	0.397064	0.691473	0.999939	-6.01832	-0.00509253	-0.293617	0.76916	0.999993	-6.06386
1009	ILMN_1662896	WDR11	55717	0.0396693	1.64364	0.101447	0.54297	-5.45567	0.0307355	0.921189	0.357797	0.842014	-6.05437	0.0732418	2.25489	0.0256408	0.558254	-4.01853	0.0374302	0.879442	0.38062	0.858492	-5.83979	0.0416508	1.45545	0.14796	0.679401	-5.58603	0.0023821	0.0469488	0.962571	0.999939	-6.09228	0.0350014	0.698312	0.485274	0.999993	-5.8727
1010	ILMN_1662897	ERCC4	2072	-0.00605875	-0.700086	0.484493	0.862316	-6.54507	-0.00365456	-0.305465	0.760254	0.96724	-6.42385	0.000199752	0.0183366	0.985396	0.998215	-6.47465	0.0120307	0.842821	0.400719	0.866179	-5.87013	-0.00674675	-0.695914	0.487728	0.885601	-6.38702	0.00691408	0.419349	0.675123	0.999939	-6.00966	-0.0090551	-0.555947	0.578471	0.999993	-5.95772
1011	ILMN_1662902	ANKRD13D	338692	-0.0128849	-1.54954	0.122457	0.581614	-5.60315	-0.00155177	-0.134992	0.892722	0.983612	-6.46064	-0.0208219	-1.76311	0.0799933	0.723114	-4.96283	-0.0132834	-0.858389	0.392097	0.862634	-5.85739	-0.0121847	-1.20945	0.228691	0.754565	-5.90617	-0.0115287	-0.70072	0.483771	0.999939	-5.85978	-0.00895698	-0.551091	0.581792	0.999993	-5.96028
1012	ILMN_1662910	SFXN3	81855	0.00656939	0.661741	0.508717	0.873707	-6.5709	0.00487223	0.355016	0.722863	0.959424	-6.40782	-0.000250882	-0.0179418	0.98571	0.998215	-6.47466	0.00950639	0.518836	0.604668	0.930305	-6.08275	0.00799924	0.65015	0.516745	0.894569	-6.41742	0.0121407	0.630455	0.528656	0.999939	-5.90426	-0.00906889	-0.47672	0.633749	0.999993	-5.99668
1013	ILMN_1662914	CTAGE5	4253	-0.00293545	-0.334759	0.738074	0.950636	-6.73224	0.0210019	1.7325	0.0843579	0.605836	-5.00708	-0.0124491	-1.0363	0.301791	0.892469	-5.94874	0.019794	1.25747	0.210609	0.776267	-5.45237	-0.0137219	-1.32521	0.187431	0.719665	-5.76268	-0.0232868	-1.39525	0.163499	0.999939	-5.16865	-0.0310863	-1.88542	0.0598935	0.999993	-4.4169
1014	ILMN_1662917	LMO1	4004	-0.00653306	-0.727751	0.467414	0.858627	-6.52553	-0.0029985	-0.241617	0.809265	0.971731	-6.44096	-0.00697301	-0.554176	0.580314	0.951258	-6.32397	-0.0131861	-0.79976	0.425161	0.873139	-5.90418	-0.00145906	-0.14686	0.883471	0.985191	-6.61571	-0.00522051	-0.289314	0.772449	0.999939	-6.0535	-0.00624365	-0.350263	0.726274	0.999993	-6.04649
1015	ILMN_1662932	LCP1	3936	-0.00510925	-0.28632	0.774859	0.961887	-6.74714	-0.0157366	-0.637916	0.524084	0.913898	-6.27029	0.00840594	0.33334	0.73936	0.981655	-6.4202	0.00991806	0.300155	0.764489	0.966358	-6.16926	0.00444806	0.218581	0.82732	0.977683	-6.60273	-0.012374	-0.309146	0.757326	0.999939	-6.04786	0.0319852	0.808915	0.41891	0.999993	-5.79336
1016	ILMN_1662934	UBE2I	7329	-0.0102679	-1.09666	0.273793	0.751527	-6.19304	-0.0147731	-1.14136	0.254761	0.783513	-5.83275	-0.0125093	-0.949875	0.343759	0.907825	-6.03256	-0.00933495	-0.540955	0.589371	0.927306	-6.07143	-0.0145743	-1.42083	0.157766	0.69157	-5.63456	-0.00379406	-0.213721	0.830843	0.999939	-6.0716	0.00732646	0.417769	0.676277	0.999993	-6.02179
1017	ILMN_1662935	C1QTNF7	114905	-0.00581367	-0.702885	0.48275	0.862316	-6.54313	0.0105972	0.926787	0.354888	0.841275	-6.04932	-0.0100953	-0.86379	0.389133	0.918443	-6.10889	-0.00107381	-0.070119	0.944196	0.994991	-6.21044	-0.0105962	-1.1043	0.271508	0.779402	-6.02539	-0.017415	-1.05425	0.292227	0.999939	-5.56498	-0.0260458	-1.59609	0.111036	0.999993	-4.89409
1018	ILMN_1662942	LPAL2	80350	0.0124409	1.57749	0.115887	0.571086	-5.56024	-0.0104864	-0.961823	0.337023	0.830742	-6.017	0.00833044	0.751709	0.453447	0.933518	-6.19751	-0.0156852	-1.08016	0.281868	0.815951	-5.65087	0.0138757	1.52544	0.129585	0.655758	-5.4845	0.0347338	2.1919	0.0288006	0.999939	-3.81735	0.0056383	0.360177	0.718851	0.999993	-6.04313
1019	ILMN_1662952	ZNF687	57592	0.0193166	1.11714	0.264957	0.744708	-6.17068	0.0530306	2.2185	0.0273757	0.426014	-4.08033	0.0242346	0.979989	0.328727	0.90258	-6.00417	0.0950555	2.93346	0.00389878	0.428726	-2.17466	0.0291718	1.48584	0.139749	0.671115	-5.54252	-0.01987	-0.594104	0.552684	0.999939	-5.92542	-0.03603	-1.09051	0.275963	0.999993	-5.53898
1020	ILMN_1662954	CCT7	10574	0.0278196	1.46935	0.142933	0.613484	-5.72209	0.023386	0.893487	0.372414	0.849162	-6.07893	0.0503947	2.02321	0.0448921	0.654258	-4.49058	0.0582816	1.78569	0.0762434	0.646945	-4.68802	0.0433696	1.98051	0.0497627	0.51073	-4.71335	-0.0411153	-1.00711	0.314322	0.999939	-5.61114	0.051684	1.28152	0.200544	0.999993	-5.32367
1021	ILMN_1662961	GRHL3	57822	-0.00788364	-0.920396	0.35821	0.806167	-6.36857	0.0235417	1.98812	0.0478358	0.507893	-4.5472	-0.00343325	-0.284163	0.776691	0.98423	-6.43512	0.0404054	2.55222	0.0117406	0.50481	-3.13396	-0.00420154	-0.437527	0.662457	0.9427	-6.53166	-0.0292132	-1.759	0.0791281	0.999939	-4.62524	-0.0293432	-1.78851	0.0742373	0.999993	-4.58547
1022	ILMN_1662962	COLEC10	10584	-0.0212503	-2.55462	0.0111948	0.23076	-3.59312	0.00104251	0.0906566	0.927835	0.989878	-6.46554	-0.0254932	-2.16702	0.0318698	0.600765	-4.20322	0.00469226	0.304394	0.761265	0.965123	-6.16802	-0.0199763	-2.13524	0.0346215	0.459485	-4.40815	-0.0232471	-1.41392	0.157944	0.999939	-5.14377	-0.0115409	-0.710549	0.477662	0.999993	-5.8645
1023	ILMN_1662973	CD82	3732	0.00823722	0.487602	0.626239	0.917301	-6.66998	0.00613061	0.26251	0.793134	0.96922	-6.4358	0.00965777	0.41321	0.680064	0.971445	-6.39091	0.00128482	0.0419523	0.966595	0.996016	-6.21196	0.0157761	0.770866	0.442189	0.870637	-6.33281	-0.0446823	-1.21283	0.22571	0.999939	-5.39432	0.00975597	0.268062	0.788751	0.999993	-6.0707
1024	ILMN_1663002	STOML2	30968	0.0423015	1.50232	0.134216	0.601943	-5.67394	-0.0070454	-0.180996	0.85651	0.978142	-6.45351	0.00302235	0.0780739	0.937877	0.99416	-6.47182	0.0406335	0.801054	0.424413	0.873139	-5.90318	0.0534116	1.55474	0.122444	0.646196	-5.44062	0.0160089	0.241103	0.809564	0.999939	-6.06567	0.085219	1.29921	0.194411	0.999993	-5.302
1025	ILMN_1663005	ZNF493	284443	-0.0092273	-1.0277	0.305034	0.772378	-6.26534	0.00195037	0.157133	0.875261	0.981066	-6.45747	-0.0149664	-1.21668	0.225708	0.857119	-5.7507	-0.00882963	-0.547796	0.584676	0.926459	-6.06784	-0.0101642	-1.00591	0.316332	0.812801	-6.12731	-0.026704	-1.51845	0.129469	0.999939	-4.9985	0.0032569	0.187469	0.851362	0.999993	-6.08819
1026	ILMN_1663015	HIF3A	64344	-0.00963519	-1.07297	0.284269	0.757418	-6.21841	0.00991145	0.798402	0.425358	0.874725	-6.15755	-0.00251553	-0.198708	0.84277	0.988033	-6.4554	-0.0104115	-0.627649	0.531223	0.912557	-6.02256	-0.00879782	-0.79902	0.42574	0.861971	-6.31103	-0.0356292	-1.92527	0.0547056	0.999939	-4.33559	-0.0165145	-0.903335	0.366739	0.999993	-5.71644
1027	ILMN_1663032	FNDC4	64838	-0.00449585	-0.483558	0.629102	0.918606	-6.67192	-0.0308469	-2.39997	0.0170929	0.374969	-3.67796	-0.0121548	-1.00212	0.317959	0.901328	-5.98275	-0.0337851	-2.12575	0.0352216	0.587377	-4.06204	-0.00641888	-0.606192	0.545447	0.903492	-6.44468	0.0256474	1.52755	0.127193	0.999939	-4.98537	0.0246117	1.48386	0.138413	0.999993	-5.05805
1028	ILMN_1663033	TMEM129	92305	-0.0144914	-1.36013	0.174954	0.653057	-5.87409	0.00216219	0.146799	0.883403	0.983329	-6.45901	-0.0341643	-2.36454	0.01938	0.523584	-3.77853	-0.0333632	-1.76222	0.0801437	0.65141	-4.72741	-0.0145636	-1.17117	0.243677	0.76199	-5.95079	-0.00531072	-0.239043	0.81116	0.999939	-6.06614	-0.0219216	-0.998838	0.318307	0.999993	-5.63004
1029	ILMN_1663035	SREBF1	6720	0.0317746	1.64512	0.101142	0.542912	-5.45328	0.0545555	2.04321	0.0420298	0.491108	-4.44007	0.0258008	0.977924	0.329744	0.90258	-6.00614	0.0636701	1.84173	0.0675621	0.636557	-4.59198	0.0450499	1.98738	0.0489868	0.50965	-4.70025	-0.0415774	-0.815284	0.415259	0.999939	-5.77722	-0.0188418	-0.374002	0.708546	0.999993	-6.0383
1030	ILMN_1663037	LRRC4C	57689	-0.0124499	-1.491	0.137161	0.60559	-5.69059	0.0229375	1.98708	0.0479519	0.507893	-4.5492	-0.0164766	-1.41528	0.159135	0.811016	-5.4968	0.0041023	0.268917	0.788377	0.970847	-6.17785	-0.0147049	-1.5797	0.116613	0.636622	-5.40262	-0.0319159	-1.99666	0.0463495	0.999939	-4.20331	-0.0365083	-2.31199	0.0211425	0.999993	-3.57094
1031	ILMN_1663042	SDC4	6385	-0.00606447	-0.569506	0.569499	0.899859	-6.62711	-0.00385177	-0.261651	0.793795	0.96922	-6.43602	-0.0223738	-1.54393	0.124789	0.781423	-5.31245	-0.00460613	-0.242572	0.80868	0.975918	-6.18436	-0.0108436	-0.880748	0.380083	0.841862	-6.24342	-0.00386868	-0.160758	0.872342	0.999939	-6.08103	-0.00428761	-0.180354	0.856941	0.999993	-6.08943
1032	ILMN_1663054	TXNDC11	51061	-0.00841812	-0.859555	0.390818	0.824549	-6.42208	-0.0111518	-0.823684	0.410866	0.868077	-6.13751	-0.0150135	-1.05207	0.294521	0.890943	-5.93267	-0.00424903	-0.227231	0.820565	0.97844	-6.18785	-0.00128917	-0.109229	0.91319	0.988796	-6.62048	-0.00967584	-0.51084	0.609666	0.999939	-5.96918	0.0165206	0.88292	0.377661	0.999993	-5.73379
1033	ILMN_1663068	C1orf228	339541	0.0242667	1.00084	0.317827	0.780401	-6.29224	0.0047609	0.142036	0.887161	0.983339	-6.45968	-0.00784227	-0.214731	0.83028	0.987664	-6.45215	0.021467	0.448581	0.654405	0.944586	-6.11556	0.00496484	0.187227	0.851775	0.980403	-6.60903	0.0290283	0.465982	0.641411	0.999939	-5.99002	-0.00949905	-0.154358	0.877384	0.999993	-6.09358
1034	ILMN_1663080	LFNG	3955	0.00577866	0.307034	0.759061	0.957084	-6.74105	0.013172	0.506252	0.613104	0.942788	-6.34403	0.041406	1.62854	0.105584	0.75339	-5.18276	0.0377491	1.13308	0.259055	0.806248	-5.59472	0.0285613	1.27071	0.206105	0.734962	-5.83182	-0.0310982	-0.657733	0.510982	0.999939	-5.88755	0.020324	0.435133	0.663635	0.999993	-6.01474
1035	ILMN_1663090	SON	6651	0.0307757	1.54294	0.124048	0.584165	-5.61316	0.0441126	1.59978	0.110848	0.649174	-5.2215	0.0354279	1.2658	0.207619	0.846773	-5.69138	0.0175186	0.477679	0.633599	0.938211	-6.10255	0.0167608	0.719234	0.473291	0.881473	-6.37075	0.00552577	0.132523	0.894619	0.999939	-6.08497	-0.0195552	-0.474743	0.635157	0.999993	-5.99757
1036	ILMN_1663092	CITED2	10370	0.0552575	2.19255	0.0292171	0.342986	-4.42685	0.0923284	2.65003	0.00853664	0.298693	-3.07412	0.0700266	1.89046	0.0606958	0.688735	-4.73932	0.0874819	1.80235	0.0735709	0.64693	-4.65976	0.0703584	2.60881	0.0101529	0.323757	-3.34314	-0.0578162	-1.10969	0.267614	0.999939	-5.50802	0.00655139	0.127287	0.898759	0.999993	-6.09721
1037	ILMN_1663099	UBE2B	7320	-0.012023	-0.874794	0.382485	0.818064	-6.40902	-0.028504	-1.50023	0.134756	0.683613	-5.37135	-0.0266263	-1.3341	0.184266	0.831183	-5.60509	-0.0581839	-2.22483	0.0276401	0.57906	-3.86043	-0.0170864	-1.04656	0.297247	0.797409	-6.08633	0.00402289	0.128598	0.897722	0.999939	-6.08546	0.0293654	0.950236	0.342405	0.999993	-5.67509
1038	ILMN_1663113	TTLL12	23170	0.0188883	0.925872	0.355362	0.804235	-6.36358	0.0316794	1.12329	0.262339	0.786412	-5.8527	0.00980552	0.351611	0.725641	0.979664	-6.41405	0.0316311	0.865612	0.388136	0.860868	-5.8514	0.0201579	0.836794	0.404248	0.853729	-6.28059	-0.0380724	-0.852937	0.394061	0.999939	-5.74737	-0.0218765	-0.496117	0.620008	0.999993	-5.98769
1039	ILMN_1663118	RASGEF1C	255426	-0.0033301	-0.377891	0.705816	0.941927	-6.71701	0.0119801	0.983393	0.326319	0.827358	-5.99652	0.00827454	0.696405	0.487292	0.940467	-6.23675	0.011916	0.765359	0.445304	0.883741	-5.9301	-0.0025685	-0.267562	0.789462	0.970725	-6.59095	-0.0204509	-1.23091	0.218878	0.999939	-5.37335	-0.0107747	-0.656472	0.511792	0.999993	-5.89969
1040	ILMN_1663132	ADCK2	90956	-0.0044109	-0.225086	0.822088	0.968719	-6.76266	-0.00876145	-0.32341	0.746642	0.964671	-6.41832	-0.0184949	-0.713423	0.476733	0.939342	-6.22499	-0.0150114	-0.441909	0.659215	0.944917	-6.11843	0.00881911	0.363188	0.717056	0.955291	-6.5611	-0.0155553	-0.334372	0.738225	0.999939	-6.04013	0.025126	0.546732	0.584782	0.999993	-5.96255
1041	ILMN_1663149	SRP54	6729	0.0274231	2.60771	0.00963647	0.214556	-3.46069	0.00724343	0.498246	0.618727	0.943646	-6.34796	0.0308594	2.00886	0.0464117	0.656619	-4.51824	0.00289318	0.143733	0.885911	0.986975	-6.20282	0.0363818	3.2216	0.00161189	0.183151	-1.68566	-0.00496499	-0.237634	0.812252	0.999939	-6.06646	0.0413054	2.00123	0.0458531	0.999993	-4.20398
1042	ILMN_1663155	ZNF238	10472	0.00177485	0.205746	0.837148	0.972255	-6.76679	0.0023214	0.19466	0.84581	0.976559	-6.451	0.00483366	0.420062	0.675063	0.970413	-6.3881	0.00238627	0.158261	0.874472	0.985397	-6.2007	-0.00248895	-0.221074	0.825382	0.977492	-6.60219	-0.00485211	-0.282674	0.777532	0.999939	-6.05531	0.0103893	0.612692	0.54033	0.999993	-5.92614
1043	ILMN_1663156	DDX31	64794	0.00324867	0.340132	0.734029	0.948741	-6.73044	0.00250334	0.189592	0.849775	0.977707	-6.45195	0.00233117	0.168372	0.866526	0.989468	-6.46088	0.00994902	0.548396	0.584265	0.926459	-6.06752	0.000197253	0.0185682	0.985214	0.997193	-6.62621	0.0048876	0.262424	0.793092	0.999939	-6.06056	-0.00599305	-0.325728	0.744752	0.999993	-6.05439
1044	ILMN_1663158	ZNF174	7727	0.00584102	0.755557	0.450591	0.851239	-6.50513	0.00563434	0.527204	0.598497	0.938248	-6.33343	0.00494263	0.449986	0.653394	0.965827	-6.37532	0.00271926	0.188933	0.85041	0.983083	-6.19555	0.0121609	1.49452	0.13747	0.669375	-5.52992	-0.00161608	-0.102651	0.918277	0.999939	-6.08832	-0.0139336	-0.895909	0.370689	0.999993	-5.7228
1045	ILMN_1663179	PROCA1	147011	0.0097228	0.875777	0.381951	0.817668	-6.40817	-0.00221295	-0.144189	0.885462	0.983339	-6.45938	-0.00411878	-0.257517	0.797146	0.98423	-6.44222	-0.0129527	-0.618036	0.537523	0.915449	-6.02833	0.00754688	0.532542	0.595262	0.92045	-6.48611	-0.00152578	-0.0673133	0.946356	0.999939	-6.09118	0.0130951	0.584813	0.558911	0.999993	-5.94204
1046	ILMN_1663195	MCM7	4176	0.0398964	1.73376	0.0841342	0.50559	-5.30645	-0.00154997	-0.0487232	0.961177	0.995878	-6.46841	0.00120151	0.0369883	0.970545	0.996632	-6.47414	0.00547911	0.128725	0.897754	0.9888	-6.2048	0.0488878	1.81036	0.0725554	0.561171	-5.02398	0.00981109	0.177881	0.858881	0.999939	-6.07828	0.0362276	0.664892	0.506395	0.999993	-5.89439
1047	ILMN_1663220	MRPL22	29093	-0.0438667	-1.83188	0.0681019	0.470675	-5.13514	-0.063172	-1.90828	0.0574444	0.535764	-4.69744	-0.0614007	-1.9033	0.0589864	0.686059	-4.71595	-0.0600269	-1.42003	0.157749	0.730774	-5.24455	-0.0367479	-1.21125	0.228001	0.753856	-5.90403	0.0244307	0.452604	0.65101	0.999939	-5.99587	0.0314354	0.589523	0.55575	0.999993	-5.9394
1048	ILMN_1663263	EPHA10	284656	-0.00837813	-0.822862	0.411333	0.835022	-6.4526	0.000330282	0.0234651	0.981297	0.997665	-6.4693	-0.0167777	-1.15177	0.251315	0.868841	-5.82555	-0.016726	-0.876277	0.382331	0.859089	-5.84246	-0.00533676	-0.458059	0.647677	0.938103	-6.52257	-0.00155753	-0.0738253	0.941176	0.999939	-6.09074	-0.0192705	-0.92462	0.355565	0.999993	-5.69794
1049	ILMN_1663327	SOX6	55553	-0.0016266	-0.186746	0.852004	0.975448	-6.77048	-0.00284409	-0.236195	0.813465	0.972697	-6.44223	-1.80038e-07	-1.44054e-05	0.999989	0.999989	-6.47482	-0.00905064	-0.55266	0.581349	0.925718	-6.06526	-0.00861419	-0.851492	0.396066	0.849272	-6.26837	-0.000191272	-0.0104066	0.991701	0.999939	-6.09328	-0.0020185	-0.111169	0.911523	0.999993	-6.09904
1050	ILMN_1663347	OTOF	9381	0.0614318	1.82081	0.069773	0.475171	-5.15492	-0.0298451	-0.639885	0.522805	0.912921	-6.26906	0.0914516	1.9124	0.0578009	0.681926	-4.69931	-0.039137	-0.624586	0.533226	0.91351	-6.02441	0.0982965	2.45694	0.0153344	0.364374	-3.70582	0.0869066	1.26382	0.206822	0.999939	-5.33439	0.0909392	1.3387	0.181214	0.999993	-5.25252
1051	ILMN_1663356	RPH3A	22895	0.0273619	2.11419	0.0354413	0.369942	-4.59118	-0.0249156	-1.3926	0.164917	0.710791	-5.52269	0.0293996	1.55977	0.120999	0.776113	-5.28868	-0.0501365	-2.02997	0.0441915	0.600493	-4.24875	0.0298856	2.05802	0.0415917	0.481215	-4.56315	0.0358994	1.16437	0.244771	0.999939	-5.44899	0.0549226	1.80325	0.0718901	0.999993	-4.5604
1052	ILMN_1663367	SERHL	94009	-0.000789682	-0.102166	0.918703	0.986722	-6.78259	0.00765267	0.716186	0.474512	0.893978	-6.21844	-0.0169466	-1.66039	0.0990008	0.741699	-5.13223	-0.00211065	-0.15782	0.874819	0.985397	-6.20077	-0.00896784	-0.958127	0.339782	0.822821	-6.17343	-0.00493243	-0.327766	0.743212	0.999939	-6.04221	-0.0227072	-1.52745	0.127218	0.999993	-4.99577
1053	ILMN_1663383	GEMIN5	25929	0.0125289	1.32314	0.186939	0.66761	-5.92295	0.00615234	0.469993	0.63875	0.946595	-6.36136	0.024379	1.82981	0.0693362	0.703702	-4.84761	-0.0125276	-0.717589	0.474167	0.892324	-5.96423	0.0154914	1.44624	0.150522	0.683773	-5.59905	0.00638283	0.359088	0.719665	0.999939	-6.03198	0.00115438	0.0657412	0.947608	0.999993	-6.10287
1054	ILMN_1663390	CDC20	991	-0.0118973	-0.522869	0.601506	0.909561	-6.65233	-0.0015343	-0.0487764	0.961135	0.995878	-6.4684	-0.049453	-1.69501	0.0922248	0.73506	-5.07623	0.00938997	0.245618	0.806326	0.974911	-6.18364	0.00389277	0.141601	0.887615	0.985191	-6.61646	-0.00531372	-0.105442	0.916063	0.999939	-6.08804	-0.0171582	-0.344658	0.730482	0.999993	-6.04834
1055	ILMN_1663397	CAMK2B	816	-0.00641617	-0.799136	0.424934	0.839635	-6.47163	-0.00234933	-0.211664	0.832533	0.974044	-6.44761	-0.000719544	-0.0683665	0.945588	0.994526	-6.47252	0.0144287	1.04624	0.297194	0.821991	-5.68548	-0.00695021	-0.724471	0.470082	0.880929	-6.36702	-0.0025984	-0.170485	0.864691	0.999939	-6.0795	-0.00769823	-0.511292	0.609349	0.999993	-5.98041
1056	ILMN_1663399	TIMP4	7079	0.00635971	0.7988	0.425128	0.839635	-6.47189	0.00618158	0.561639	0.574841	0.931966	-6.31507	0.00136191	0.121653	0.903342	0.993016	-6.46754	0.00295759	0.201618	0.840498	0.981863	-6.19316	0.00171721	0.17451	0.861737	0.982656	-6.61131	-0.00269767	-0.17196	0.863532	0.999939	-6.07926	-0.00661403	-0.42678	0.669705	0.999993	-6.01817
1057	ILMN_1663407	SURF1	6834	-0.0236316	-1.11047	0.267811	0.747586	-6.178	-0.0242617	-0.824692	0.410295	0.867483	-6.13669	-0.0214524	-0.696737	0.487085	0.940467	-6.23652	-0.0178992	-0.443655	0.657955	0.944686	-6.11769	-0.0110901	-0.442436	0.658911	0.942003	-6.52953	-0.0155615	-0.340037	0.733957	0.999939	-6.03832	0.0290161	0.641823	0.521253	0.999993	-5.90874
1058	ILMN_1663417	C22orf33	339669	0.0101713	0.675032	0.500249	0.869932	-6.56211	-0.00793946	-0.381151	0.703399	0.957069	-6.39839	0.0147421	0.69499	0.488176	0.940548	-6.23771	-0.0166199	-0.59795	0.550808	0.918518	-6.04011	-0.00161264	-0.0923495	0.926563	0.989777	-6.62216	0.00144194	0.0491937	0.960783	0.999939	-6.09218	0.0160567	0.554519	0.579446	0.999993	-5.95847
1059	ILMN_1663422	RGL4	266747	-0.0693319	-2.66419	0.00819466	0.199303	-3.31696	-0.018844	-0.523796	0.600862	0.93938	-6.33518	-0.044495	-1.2858	0.200566	0.840666	-5.66657	-0.0187628	-0.413788	0.679642	0.951804	-6.13006	-0.0554912	-1.741	0.0840544	0.582205	-5.143	-0.0729096	-0.954059	0.340468	0.999939	-5.66055	0.00544554	0.0721325	0.942522	0.999993	-6.10245
1060	ILMN_1663444	LIN7B	64130	-0.00468122	-0.535139	0.593007	0.908341	-6.6459	-0.0179665	-1.48569	0.13856	0.688766	-5.39244	-0.00115373	-0.0978059	0.922222	0.993016	-6.47011	-0.0154705	-1.00088	0.318555	0.830325	-5.73005	-0.00242163	-0.240531	0.810299	0.975252	-6.59774	0.0196788	1.03376	0.301697	0.999939	-5.5853	-0.00282468	-0.150207	0.880656	0.999993	-6.09418
1061	ILMN_1663447	HNRNPA1	3178	0.000211214	0.0264921	0.978885	0.996542	-6.78742	0.00230882	0.209479	0.834237	0.974299	-6.44807	0.00855956	0.800944	0.424477	0.925256	-6.16008	-0.00437235	-0.312236	0.755311	0.962874	-6.16568	0.00158148	0.180492	0.857048	0.981467	-6.61026	-0.0115955	-0.72903	0.46629	0.999939	-5.84054	0.00658988	0.419406	0.675082	0.999993	-6.02114
1062	ILMN_1663453	HIST1H2AI	8329	-0.000181893	-0.019953	0.984096	0.997349	-6.78757	-0.0160332	-1.27224	0.204412	0.751124	-5.6788	0.00742418	0.604168	0.546678	0.949872	-6.29556	-0.00653081	-0.405596	0.685639	0.953284	-6.1333	-0.00603417	-0.583236	0.560748	0.908848	-6.45817	0.00217576	0.125078	0.900507	0.999939	-6.08589	0.0147022	0.855562	0.392609	0.999993	-5.75642
1063	ILMN_1663486	TLK2	11011	-0.0401989	-2.29627	0.0224478	0.309338	-4.20048	-0.0721474	-2.98117	0.00314089	0.208894	-2.18774	-0.0418436	-1.88966	0.0608038	0.689447	-4.74077	-0.0868153	-2.99204	0.00325891	0.428726	-2.01675	-0.0395617	-1.88019	0.0623248	0.541695	-4.89967	0.0050552	0.133995	0.893455	0.999939	-6.08479	0.0510485	1.36972	0.171326	0.999993	-5.21263
1064	ILMN_1663489	UBR2	23304	-0.0853307	-3.52975	0.00049096	0.0552866	-0.756115	-0.0594333	-1.77839	0.0764971	0.588257	-4.92907	-0.0506178	-1.5228	0.12999	0.783102	-5.34379	-0.0422637	-0.970344	0.333494	0.840156	-5.75896	-0.0769385	-2.72963	0.00722188	0.289566	-3.04067	-0.0516932	-0.896601	0.37032	0.999939	-5.71107	-0.0179761	-0.315618	0.752411	0.999993	-6.05748
1065	ILMN_1663490	ZNF541	84215	0.00667203	0.75646	0.450051	0.850867	-6.50445	-0.00240372	-0.197138	0.843872	0.975894	-6.45052	-0.00096075	-0.0783219	0.93768	0.99416	-6.4718	0.00102876	0.0640034	0.949056	0.994991	-6.21083	0.00374968	0.351303	0.725931	0.957472	-6.5653	0.0237793	1.26491	0.206432	0.999939	-5.33308	0.00274007	0.147544	0.882756	0.999993	-6.09456
1066	ILMN_1663497	MXI1	4601	0.000618821	0.0679047	0.945913	0.991438	-6.78548	0.00752679	0.597451	0.550721	0.922547	-6.29476	0.00799319	0.673394	0.50177	0.944743	-6.2522	-0.00176915	-0.113745	0.909598	0.989787	-6.20656	0.00209583	0.191179	0.848684	0.980226	-6.60829	-0.0157588	-0.857563	0.391503	0.999939	-5.74361	0.00125496	0.0691308	0.94491	0.999993	-6.10265
1067	ILMN_1663512	COX5B	1329	-0.11101	-4.15384	4.42492e-05	0.0138367	1.4919	-0.0881358	-2.3856	0.0177602	0.381208	-3.71092	-0.0987478	-2.64662	0.00903011	0.402513	-3.11312	-0.0581007	-1.1884	0.236622	0.792143	-5.53321	-0.0989256	-3.14948	0.00203066	0.199322	-1.89638	-0.0324386	-0.581725	0.560988	0.999939	-5.93235	-0.00807425	-0.146574	0.883521	0.999993	-6.0947
1068	ILMN_1663532	RIC8B	55188	0.00537141	0.286645	0.77461	0.961887	-6.74705	0.00430372	0.166133	0.86818	0.980052	-6.45604	0.0117149	0.462927	0.644112	0.962998	-6.36952	0.0150066	0.452557	0.651545	0.944095	-6.11383	0.0162007	0.703704	0.482879	0.885249	-6.38164	0.00639246	0.149547	0.881176	0.999939	-6.08269	0.0038378	0.0908848	0.927617	0.999993	-6.101
1069	ILMN_1663538	CLYBL	171425	0.0230389	1.32755	0.185479	0.665547	-5.91719	0.0342251	1.42656	0.154894	0.703393	-5.47614	0.0205483	0.863314	0.389393	0.918603	-6.10929	0.0405175	1.29913	0.195965	0.767492	-5.40146	0.0238648	1.11519	0.266833	0.777624	-6.01354	0.00994506	0.195423	0.845133	0.999939	-6.07516	-0.0164632	-0.327477	0.74343	0.999993	-6.05384
1070	ILMN_1663569	FTCD	10841	0.00225857	0.261265	0.794093	0.965823	-6.75394	0.0183902	1.53883	0.125049	0.669206	-5.31436	0.00147514	0.124625	0.900993	0.993016	-6.46718	0.0159106	1.02583	0.306683	0.827823	-5.70578	0.006138	0.593407	0.553943	0.906158	-6.45226	-0.0307463	-1.75236	0.0802628	0.999939	-4.63626	-0.00263439	-0.151988	0.879251	0.999993	-6.09393
1071	ILMN_1663577	S100PBP	64766	0.0235267	1.14414	0.253608	0.736394	-6.14057	0.0337893	1.18865	0.23565	0.770935	-5.77903	0.0473626	1.72667	0.08636	0.727808	-5.02403	0.0240486	0.669086	0.504507	0.905303	-5.99665	0.0338785	1.331	0.185524	0.717522	-5.75517	0.0139198	0.312428	0.754832	0.999939	-6.04689	-0.0176863	-0.40184	0.687956	0.999993	-6.02801
1072	ILMN_1663580	DPP6	1804	0.0100394	1.02399	0.30678	0.774339	-6.26909	0.00395469	0.291783	0.770682	0.968439	-6.42785	0.01369	0.97154	0.3329	0.903894	-6.01222	8.26798e-05	0.00447791	0.996433	0.999017	-6.21281	0.0141419	1.2072	0.229554	0.754565	-5.90883	0.00420317	0.21942	0.826403	0.999939	-6.07042	0.00820705	0.433698	0.664676	0.999993	-6.01533
1073	ILMN_1663592	BBS5	129880	0.00308738	0.348174	0.727989	0.947495	-6.7277	-0.00648126	-0.528715	0.59745	0.93801	-6.33264	0.00179065	0.149366	0.881473	0.991857	-6.46385	-0.00903072	-0.574885	0.566262	0.921311	-6.05316	0.000945494	0.085481	0.932011	0.989962	-6.62277	0.0103203	0.610003	0.542109	0.999939	-5.91632	0.0159663	0.95531	0.339836	0.999993	-5.67049
1074	ILMN_1663618	STAT3	6774	0.0438787	1.67516	0.095093	0.53214	-5.40436	0.0558748	1.54303	0.124026	0.668387	-5.30808	0.0662124	1.80034	0.073889	0.712133	-4.89901	0.0408562	0.847796	0.397952	0.865572	-5.86608	0.0444285	1.43535	0.153594	0.687607	-5.61434	-0.0557922	-0.854782	0.39304	0.999939	-5.74588	0.0111371	0.172724	0.862931	0.999993	-6.09072
1075	ILMN_1663620	GLYCAM1	644076	0.0134366	1.62044	0.106338	0.551943	-5.49282	0.00947505	0.826574	0.409229	0.867089	-6.13517	0.0145913	1.26627	0.20745	0.846773	-5.6908	0.0192573	1.2754	0.204212	0.770752	-5.43066	0.00968055	0.937744	0.350119	0.827528	-6.19243	0.0192253	1.19963	0.230795	0.999939	-5.40943	-0.0061763	-0.390122	0.696596	0.999993	-6.03243
1076	ILMN_1663627	ELMO1	9844	-0.00611509	-0.590576	0.555312	0.894814	-6.61501	0.0173437	1.21164	0.22674	0.765327	-5.75214	-0.0167023	-1.17791	0.240764	0.866987	-5.79588	0.0292816	1.57597	0.117216	0.692604	-5.02218	-0.00294351	-0.227373	0.820492	0.976907	-6.60079	-0.0355067	-1.74394	0.0817218	0.999939	-4.65019	-0.0196568	-0.977313	0.328839	0.999993	-5.65027
1077	ILMN_1663631	BANP	54971	-0.00524446	-0.255108	0.798839	0.966668	-6.75551	0.0503532	1.77177	0.0775915	0.593029	-4.94043	-0.0101099	-0.341736	0.733045	0.981449	-6.41741	0.042226	1.08929	0.277839	0.815143	-5.64138	-0.0115384	-0.47797	0.633476	0.933659	-6.51336	-0.0850022	-1.76681	0.0778087	0.999939	-4.61221	-0.0385929	-0.812019	0.417128	0.999993	-5.79097
1078	ILMN_1663646	DMXL1	1657	-0.00324324	-0.226502	0.820987	0.968719	-6.76234	0.00472021	0.238458	0.811712	0.972217	-6.4417	-0.0119006	-0.596286	0.551916	0.949872	-6.3002	-0.00295741	-0.113088	0.910118	0.989787	-6.20663	-0.00246692	-0.145546	0.884506	0.985191	-6.6159	0.0111935	0.38083	0.703475	0.999939	-6.02433	-0.0186288	-0.64158	0.52141	0.999993	-5.90889
1079	ILMN_1663648	MTUS1	57509	-0.00137017	-0.163985	0.869869	0.977677	-6.77444	0.00333096	0.288373	0.773289	0.968439	-6.42882	-0.0115873	-1.04015	0.300005	0.892469	-5.94484	-0.0131745	-0.902542	0.368269	0.852201	-5.81999	0.00354535	0.367318	0.71398	0.955042	-6.55961	-0.0217372	-1.12522	0.260981	0.999939	-5.49154	0.00319457	0.167396	0.867119	0.999993	-6.09158
1080	ILMN_1663664	MRPS10	55173	-0.0193989	-0.969073	0.3334	0.792032	-6.32314	-0.0765042	-2.76453	0.00610423	0.268735	-2.77873	-0.033588	-1.18233	0.239014	0.865633	-5.79081	-0.0907545	-2.43803	0.0159794	0.547679	-3.39775	-0.0154958	-0.61031	0.542725	0.902166	-6.44221	0.0555357	1.18211	0.237668	0.999939	-5.42924	0.0570308	1.22883	0.219654	0.999993	-5.38651
1081	ILMN_1663667	FLAD1	80308	0.0231381	1.19282	0.234014	0.720255	-6.08447	0.00267304	0.0996805	0.920674	0.988133	-6.4647	0.00605765	0.223646	0.823349	0.986539	-6.45023	-0.00200322	-0.0564418	0.955068	0.995715	-6.21127	0.0205867	0.893391	0.373303	0.839902	-6.23239	-0.00222035	-0.0522033	0.958385	0.999939	-6.09204	0.0123792	0.294625	0.76839	0.999993	-6.06358
1082	ILMN_1663699	SLCO3A1	28232	0.0028637	0.140484	0.888385	0.981178	-6.77799	-0.0544686	-1.93287	0.0543264	0.522599	-4.65181	-0.0409196	-1.44186	0.151503	0.803064	-5.45998	-0.0480441	-1.29196	0.19843	0.769479	-5.41033	-0.00150019	-0.0569587	0.954666	0.993431	-6.62478	0.0332475	0.765394	0.444362	0.999939	-5.81471	0.064022	1.49195	0.136279	0.999993	-5.04662
1083	ILMN_1663716	CDHR1	92211	0.00847238	0.99401	0.321133	0.783069	-6.29897	-0.00868029	-0.736676	0.461977	0.888441	-6.20388	0.00488018	0.444471	0.657366	0.966455	-6.37774	-0.00391463	-0.272092	0.785939	0.970847	-6.17702	0.00187545	0.205088	0.837825	0.979689	-6.60556	0.0280161	1.54082	0.12393	0.999939	-4.96608	0.00620567	0.345486	0.72986	0.999993	-6.04807
1084	ILMN_1663723	SLC13A4	26266	0.00426387	0.487816	0.626087	0.917159	-6.66987	0.00792146	0.655563	0.512679	0.90849	-6.25912	0.00694236	0.551137	0.582389	0.951496	-6.32561	0.00151685	0.0918991	0.926905	0.992528	-6.20873	-0.000787805	-0.072047	0.942675	0.99113	-6.62382	0.00872648	0.499773	0.617433	0.999939	-5.9745	-0.00873372	-0.506328	0.612827	0.999993	-5.98282
1085	ILMN_1663786	EPB41	2035	0.012451	0.609915	0.542445	0.889164	-6.60352	-0.0300824	-1.06594	0.28743	0.807327	-5.91395	-0.0358584	-1.2997	0.19577	0.835535	-5.6491	-0.0300885	-0.832281	0.406621	0.867396	-5.87863	0.00443802	0.201632	0.84052	0.979689	-6.60626	0.0328017	0.645298	0.519	0.999939	-5.89525	0.0294355	0.586184	0.557989	0.999993	-5.94127
1086	ILMN_1663791	CCDC163P	126661	-0.00114364	-0.139462	0.889192	0.981355	-6.77813	-0.00486908	-0.429507	0.667906	0.954209	-6.37919	-0.00541787	-0.519736	0.604042	0.956242	-6.34212	0.0146099	1.06959	0.286585	0.815951	-5.66177	-0.00881109	-0.928921	0.354656	0.829825	-6.20053	-0.00108988	-0.0663337	0.947136	0.999939	-6.09124	-0.00135619	-0.0835555	0.93344	0.999993	-6.10161
1087	ILMN_1663793	CLNK	116449	-0.00568536	-0.564326	0.573013	0.90217	-6.63002	0.00563515	0.404608	0.686095	0.955018	-6.38936	-0.00875781	-0.673693	0.501581	0.944743	-6.252	0.000796372	0.046752	0.962775	0.995953	-6.21176	-0.0174717	-1.3932	0.165941	0.699966	-5.67246	0.0149572	0.271952	0.78576	0.999939	-6.05814	-0.0215027	-0.395761	0.692433	0.999993	-6.03032
1088	ILMN_1663799	RPL32	6161	-0.070665	-3.05997	0.00244277	0.111195	-2.22859	-0.0469545	-1.47078	0.142548	0.692057	-5.41386	-0.0754562	-2.23814	0.0267392	0.566004	-4.05428	0.0114168	0.258436	0.796438	0.972588	-6.18052	-0.0538051	-2.09	0.0385711	0.469227	-4.4996	-0.0187976	-0.359214	0.719571	0.999939	-6.03194	-0.0263299	-0.509331	0.610722	0.999993	-5.98136
1089	ILMN_1663815	FAM180A	389558	-0.0067831	-0.849571	0.396337	0.826998	-6.43052	0.0186211	1.68707	0.0927771	0.62359	-5.08236	0.000835441	0.07874	0.937348	0.99416	-6.47177	0.0295681	2.12677	0.0351357	0.587149	-4.06002	-0.00845869	-0.922634	0.357911	0.831435	-6.20626	-0.0109503	-0.731745	0.464632	0.999939	-5.83865	-0.0391217	-2.64638	0.00836625	0.999993	-2.79008
1090	ILMN_1663827	SMYD5	10322	0.00085159	0.0913075	0.927318	0.98839	-6.78364	0.0124008	0.961795	0.337037	0.830742	-6.01703	0.0117371	0.891307	0.374244	0.914898	-6.08527	0.0244955	1.41961	0.15787	0.730774	-5.24511	0.00286511	0.261523	0.794104	0.971826	-6.59253	-0.0180076	-0.955195	0.339894	0.999939	-5.65952	-0.0158406	-0.850567	0.395376	0.999993	-5.76048
1091	ILMN_1663858	ZNF286A	57335	-0.00634548	-0.68005	0.497072	0.869256	-6.55875	0.0140288	1.08756	0.277784	0.797618	-5.89123	-0.00340214	-0.249382	0.803419	0.984333	-6.44424	0.0282958	1.58289	0.115629	0.692044	-5.0118	-0.00232729	-0.206494	0.836729	0.979689	-6.60527	-0.0260875	-1.24918	0.212126	0.999939	-5.35186	-0.0170705	-0.827438	0.408344	0.999993	-5.77894
1092	ILMN_1663866	TGFBI	7045	0.081335	2.81315	0.00527651	0.160498	-2.92394	0.045904	1.14848	0.251816	0.781273	-5.8248	0.100649	2.79919	0.00582223	0.362562	-2.72494	0.0629167	1.33539	0.183846	0.758731	-5.35582	0.0765782	2.04244	0.0431346	0.48763	-4.59377	-0.0105393	-0.130933	0.895876	0.999939	-6.08517	0.0554876	0.697799	0.485594	0.999993	-5.87305
1093	ILMN_1663873	MMP13	4322	0.00809921	0.903418	0.367132	0.811223	-6.38387	-0.011359	-0.916525	0.360232	0.842014	-6.05856	0.0212957	1.67423	0.096245	0.73894	-5.10997	-0.0138864	-0.833162	0.406126	0.867396	-5.87792	0.00742694	0.6351	0.526482	0.895861	-6.42697	0.0276693	1.58242	0.114122	0.999939	-4.90453	0.0140142	0.811319	0.417529	0.999993	-5.79151
1094	ILMN_1663893	C21orf128	150147	0.016015	1.16417	0.245412	0.72869	-6.11777	-0.0472005	-2.48194	0.0136924	0.346129	-3.48628	0.0053924	0.288536	0.77335	0.98423	-6.43389	-0.0484398	-1.97805	0.0498222	0.607792	-4.34658	0.0210173	1.30552	0.194026	0.724031	-5.78799	0.0594218	1.97933	0.048271	0.999939	-4.23584	0.0495004	1.66909	0.0956614	0.999993	-4.78109
1095	ILMN_1663913	OR1S2	219958	0.0210697	2.22845	0.0266968	0.332174	-4.34963	0.00140957	0.107842	0.914203	0.987309	-6.46387	0.015259	1.16625	0.245433	0.866987	-5.8092	-0.00246495	-0.143777	0.885877	0.986975	-6.20282	0.018901	1.64128	0.103162	0.614096	-5.30635	0.0171214	0.914392	0.360907	0.999939	-5.69576	0.0188563	1.01941	0.308453	0.999993	-5.6103
1096	ILMN_1663916	ARHGAP9	64333	0.00095028	0.0392837	0.968694	0.99556	-6.787	-0.0118256	-0.353622	0.723906	0.959424	-6.4083	-0.00366821	-0.11367	0.909657	0.993016	-6.46846	0.00792925	0.187516	0.851519	0.983157	-6.19581	-0.0091378	-0.359605	0.719727	0.955735	-6.56238	-0.0243324	-0.415849	0.677681	0.999939	-6.01105	0.0164093	0.283884	0.776605	0.999993	-6.06654
1097	ILMN_1663919	TFF2	7032	0.00639713	0.720067	0.472124	0.859937	-6.53103	0.000151213	0.0123121	0.990186	0.997765	-6.46949	0.0200682	1.57463	0.117525	0.770783	-5.26617	-0.00205674	-0.12316	0.902151	0.989209	-6.20548	0.0096808	0.915549	0.361603	0.834347	-6.21266	0.00647715	0.366974	0.713778	0.999939	-6.02925	0.00686307	0.393613	0.694018	0.999993	-6.03113
[truncated: 15,663 more rows]
