# Supplementary material for: Genomic Response to Vitamin D Supplementation in the Setting of a Randomized, Placebo-Controlled Trial
Source: eBioMedicine. 2018 Apr 10;31:133–42. doi: 10.1016/j.ebiom.2018.04.010 (PMC6013786; doi:10.1016/j.ebiom.2018.04.010)
Supplement: Supplementary Table 2: — Summary of analysis of covariance of circulating cytokines. [file mmc2.xlsx]

## Sheet: cytokines_lm
Outcome variable		IFNG 12 months				IL10 12 months				IL6 12 months				IL8 12 months				TNFa 12 months
		B	CI	p		B	CI	p		B	CI	p		B	CI	p		B	CI	p
(Intercept)		0.85	-0.39 – 2.09	0.18		-0.47	-1.74 – 0.80	0.471		-1.39	-2.47 – -0.31	0.012		-1.11	-2.29 – 0.07	0.065		-0.18	-0.73 – 0.37	0.516
Baseline use of vitamin D (≤400 IU/day)+		0.1	-0.16 – 0.36	0.43		-0.23	-0.50 – 0.04	0.088		-0.08	-0.29 – 0.13	0.441		0.02	-0.23 – 0.26	0.9		-0.02	-0.14 – 0.09	0.697
Male+		-0.18	-0.34 – -0.01	0.036		-0.09	-0.26 – 0.08	0.296		0.08	-0.05 – 0.22	0.215		-0.06	-0.21 – 0.10	0.475		-0.03	-0.10 – 0.04	0.445
Age at randomisation		0.01	-0.00 – 0.03	0.074		0	-0.01 – 0.02	0.606		0.01	0.00 – 0.03	0.039		0.02	0.00 – 0.03	0.01		0	-0.00 – 0.01	0.251
Season of randomisation (autumn)		-0.06	-0.39 – 0.27	0.73		0.11	-0.23 – 0.45	0.519		-0.02	-0.29 – 0.25	0.878		0.08	-0.23 – 0.40	0.604		-0.03	-0.18 – 0.11	0.658
Season of randomisation (winter)		-0.09	-0.42 – 0.23	0.57		-0.03	-0.35 – 0.30	0.881		-0.15	-0.41 – 0.11	0.266		-0.01	-0.32 – 0.30	0.958		-0.08	-0.22 – 0.07	0.295
Current smoker+		0.01	-0.32 – 0.33	0.961		-0.23	-0.57 – 0.10	0.168		0.3	0.03 – 0.56	0.027		0.13	-0.19 – 0.44	0.429		0.02	-0.13 – 0.16	0.837
History of COPD or asthma+		-0.04	-0.30 – 0.23	0.776		-0.2	-0.47 – 0.07	0.151		-0.02	-0.24 – 0.19	0.826		-0.06	-0.32 – 0.19	0.613		-0.09	-0.21 – 0.03	0.131
History of heart disease+		0.06	-0.19 – 0.30	0.641		0.11	-0.14 – 0.36	0.372		0.07	-0.12 – 0.27	0.476		0.05	-0.18 – 0.28	0.674		0.07	-0.04 – 0.17	0.234
Any fracture during follow-up+		0.11	-0.44 – 0.66	0.697		0.2	-0.36 – 0.76	0.485		0.26	-0.18 – 0.71	0.241		-0.24	-0.76 – 0.28	0.363		0.08	-0.16 – 0.33	0.51
Any respiratory infection during follow-up+		-0.05	-0.27 – 0.18	0.678		0.2	-0.03 – 0.43	0.09		0.13	-0.05 – 0.31	0.155		0.05	-0.16 – 0.26	0.647		0.06	-0.04 – 0.16	0.219
Diabetic+		0.12	-0.18 – 0.42	0.437		-0.1	-0.40 – 0.21	0.527		0.03	-0.21 – 0.27	0.812		0.02	-0.27 – 0.30	0.895		-0.01	-0.14 – 0.13	0.893
BMI at baseline		-0.02	-0.04 – -0.00	0.026		-0.01	-0.03 – 0.01	0.338		0.01	-0.01 – 0.03	0.2		0	-0.01 – 0.02	0.608		0.01	-0.00 – 0.01	0.191
Plasma 25(OH)D at baseline (nmol/L)		-0.01	-0.01 – -0.00	0.02		0	-0.01 – 0.00	0.418		-0.01	-0.01 – -0.00	0.005		0	-0.00 – 0.01	0.159		0	-0.00 – 0.00	0.81
Arm 2000IU*		0.18	-0.02 – 0.39	0.076		0.06	-0.15 – 0.26	0.598		0.14	-0.03 – 0.30	0.099		0.15	-0.05 – 0.34	0.138		0.03	-0.06 – 0.12	0.461
Arm 4000IU*		0.1	-0.10 – 0.30	0.347		0.01	-0.20 – 0.21	0.933		0.13	-0.04 – 0.29	0.125		0.16	-0.03 – 0.35	0.108		0.03	-0.05 – 0.12	0.447
IFNG baseline		0.4	0.29 – 0.50	<0.001
IL10 baseline						0.54	0.46 – 0.62	<0.001
IL6 baseline										0.38	0.28 – 0.48	<0.001
IL8 baseline														0.52	0.40 – 0.63	<0.001
TNFa baseline																		0.66	0.55 – 0.77	<0.001
Observations		305				305				305				305				305
R2 / adj. R2		0.245 / 0.203				0.427 / 0.395				0.332 / 0.295				0.262 / 0.221				0.420 / 0.388
Cytokine values are natural logarithm transformed
COPD = chronic obstructive pulmonary disease; BMI = body mass index; B = beta; CI = confidence interval 95%; p = p-value
Season of randomisation were compared to spring. There were no individuals recruited during summer.
+ = reference group versus no supplementation use, female, not a smoker, no disease history or no disease incidence accordingly
* versus placebo as reference
Multiple imputation methods were used for missing data.
