# Supplementary material for: Genomic Response to Vitamin D Supplementation in the Setting of a Randomized, Placebo-Controlled Trial
Source: eBioMedicine. 2018 Apr 10;31:133–42. doi: 10.1016/j.ebiom.2018.04.010 (PMC6013786; doi:10.1016/j.ebiom.2018.04.010)
Supplement: Supplementary Table 3: — Genetic association results of candidate markers. [file mmc3.xlsx]

## Sheet: permutation_SNP_assoc
chr	position	rsID	implicated_gene	minor_allele_1000G	dbSNP150_ref	non_missing	Beta	SE	CI_low	CI_high	T	p-value	perm_p-value	n_permutations	phenotype
11	14913575	rs12794714	CYP2R1	A	A/G (FWD)	95	-4.695	3.757	-12.06	2.669	-1.25	0.215	0.1809	187	25OHD 6 months 4000 IU
11	14913575	rs12794714	CYP2R1	A	A/G (FWD)	93	-3.088	3.224	-9.407	3.231	-0.9578	0.3411	0.3053	94	25OHD 6 months 2000 IU
11	14913575	rs12794714	CYP2R1	A	A/G (FWD)	91	-2.828	3.226	-9.151	3.495	-0.8767	0.3834	0.4098	60	25OHD 12 months 2000 IU
11	14913575	rs12794714	CYP2R1	A	A/G (FWD)	94	-1.215	4.557	-10.15	7.716	-0.2666	0.7904	0.875	7	25OHD 12 months 4000 IU
4	72608383	rs2282679	GC	G	A/C (REV)	93	-7.395	3.889	-15.02	0.2266	-1.902	0.06086	0.05761	676	25OHD 6 months 2000 IU
4	72608383	rs2282679	GC	G	A/C (REV)	91	-7.056	3.835	-14.57	0.4611	-1.84	0.06966	0.08916	414	25OHD 12 months 2000 IU
4	72608383	rs2282679	GC	G	A/C (REV)	95	-6.817	4.312	-15.27	1.634	-1.581	0.1178	0.09711	380	25OHD 6 months 4000 IU
4	72608383	rs2282679	GC	G	A/C (REV)	94	-6.732	5.197	-16.92	3.454	-1.295	0.1989	0.1509	231	25OHD 12 months 4000 IU
4	72618334	rs7041	GC	C	G/T (REV)	93	-10.7	3.231	-17.03	-4.371	-3.313	0.001394	0.001214	33785	25OHD 6 months 2000 IU
4	72618334	rs7041	GC	C	G/T (REV)	91	-7.937	3.282	-14.37	-1.503	-2.418	0.01797	0.02324	1720	25OHD 12 months 2000 IU
4	72618334	rs7041	GC	C	G/T (REV)	95	-3.959	3.583	-10.98	3.064	-1.105	0.2725	0.2406	132	25OHD 6 months 4000 IU
4	72618334	rs7041	GC	C	G/T (REV)	94	-4.155	4.31	-12.6	4.292	-0.964	0.3379	0.5	41	25OHD 12 months 4000 IU
11	71165625	rs7944926	DHCR7/NADSYN1	G	A/G (FWD)	93	4.81	3.986	-3.001	12.62	1.207	0.2311	0.2778	107	25OHD 6 months 2000 IU
11	71165625	rs7944926	DHCR7/NADSYN1	G	A/G (FWD)	91	3.769	4.038	-4.144	11.68	0.9335	0.3535	0.2885	103	25OHD 12 months 2000 IU
11	71165625	rs7944926	DHCR7/NADSYN1	G	A/G (FWD)	94	3.464	5.729	-7.764	14.69	0.6047	0.5471	0.46	49	25OHD 12 months 4000 IU
11	71165625	rs7944926	DHCR7/NADSYN1	G	A/G (FWD)	95	-2.093	4.807	-11.51	7.329	-0.4354	0.6644	0.6296	26	25OHD 6 months 4000 IU
