# Supplementary material for: Genomic Response to Vitamin D Supplementation in the Setting of a Randomized, Placebo-Controlled Trial
Source: eBioMedicine. 2018 Apr 10;31:133–42. doi: 10.1016/j.ebiom.2018.04.010 (PMC6013786; doi:10.1016/j.ebiom.2018.04.010)
Supplement: Supplementary Table 4: — Expression quantitative trait locus analysis. [file mmc4.xlsx]

## Sheet: 2000+4000-baseline-1.eQTL_cis
SNP	gene	beta	t-stat	p-value	FDR
rs7143764	ILMN_1798177	1.13408	43.8033	3.97928e-85	2.29015e-78
rs11150882	ILMN_1707137	0.70219	42.8919	6.63405e-84	1.90901e-77
rs104664	ILMN_1809147	0.90607	35.2048	1.25867e-72	2.41464e-66
rs4360063	ILMN_1743145	1.25636	32.518	3.26169e-68	3.75434e-62
rs10044354	ILMN_1743145	1.25636	32.518	3.26169e-68	3.75434e-62
rs3747240	ILMN_1809147	0.894279	30.1025	5.31257e-64	4.36784e-58
rs6006992	ILMN_1809147	0.894279	30.1025	5.31257e-64	4.36784e-58
rs3827393	ILMN_1809147	0.893084	29.9671	9.30485e-64	6.69391e-58
rs2551949	ILMN_3250243	-0.37394	-29.3129	1.43215e-62	9.15813e-57
rs2256941	ILMN_3250243	-0.372859	-28.9943	5.50777e-62	3.16984e-56
rs7522860	ILMN_1698243	0.455549	28.8872	8.68584e-62	4.54444e-56
rs1393261	ILMN_1796335	-0.510199	-28.8381	1.07021e-61	5.13274e-56
rs2395943	ILMN_1683279	-0.531427	-28.7707	1.427e-61	6.31744e-56
rs6785	ILMN_3250243	-0.373252	-28.7396	1.62931e-61	6.69787e-56
rs1045780	ILMN_3250243	-0.369889	-27.9898	4.13113e-60	1.56104e-54
rs7719705	ILMN_1743145	1.28673	27.9784	4.33983e-60	1.56104e-54
rs2025577	ILMN_1698243	0.456273	27.8208	8.63207e-60	2.92231e-54
rs10239340	ILMN_1670576	0.458635	27.7053	1.43079e-59	4.57472e-54
rs470062	ILMN_1809147	0.879565	27.5099	3.37558e-59	1.02248e-53
rs10088428	ILMN_1720059	-0.527568	-26.0111	2.81015e-56	8.08649e-51
rs1502004	ILMN_1796335	-0.5189	-25.6974	1.1858e-55	3.24976e-50
rs7613347	ILMN_1734707	-0.617474	-25.6804	1.28254e-55	3.35513e-50
rs9813564	ILMN_1734707	-0.6122	-25.6173	1.71538e-55	4.29234e-50
rs11158568	ILMN_1798177	1.0552	25.2769	8.31423e-55	1.99375e-49
rs17651549	ILMN_2393693	-0.399873	-25.186	1.27025e-54	2.0307e-49
rs1052551	ILMN_2393693	-0.399873	-25.186	1.27025e-54	2.0307e-49
rs1052553	ILMN_2393693	-0.399873	-25.186	1.27025e-54	2.0307e-49
rs17652121	ILMN_2393693	-0.399873	-25.186	1.27025e-54	2.0307e-49
rs1052587	ILMN_2393693	-0.399873	-25.186	1.27025e-54	2.0307e-49
rs7350928	ILMN_2393693	-0.399873	-25.186	1.27025e-54	2.0307e-49
rs17574361	ILMN_2393693	-0.399873	-25.186	1.27025e-54	2.0307e-49
rs17574604	ILMN_2393693	-0.399873	-25.186	1.27025e-54	2.0307e-49
rs17660464	ILMN_2393693	-0.399873	-25.186	1.27025e-54	2.0307e-49
rs2532316	ILMN_2393693	-0.399873	-25.186	1.27025e-54	2.0307e-49
rs2532274	ILMN_2393693	-0.399873	-25.186	1.27025e-54	2.0307e-49
rs1881194	ILMN_2393693	-0.399873	-25.186	1.27025e-54	2.0307e-49
rs17577094	ILMN_2393693	-0.401103	-25.1172	1.75145e-54	2.72431e-49
rs2056613	ILMN_1762103	0.34286	25.0079	2.92148e-54	4.42466e-49
rs9891938	ILMN_3298167	-0.3633	-24.8924	5.0261e-54	7.23156e-49
rs2285583	ILMN_3298167	-0.3633	-24.8924	5.0261e-54	7.23156e-49
rs10483877	ILMN_1796216	0.428576	24.8474	6.20957e-54	8.71642e-49
rs6663	ILMN_1719064	0.361575	24.8382	6.48455e-54	8.8857e-49
rs8070859	ILMN_3298167	-0.365817	-24.5951	2.04426e-53	2.73608e-48
rs7806458	ILMN_1791511	1.10908	24.5779	2.21758e-53	2.9006e-48
rs2269725	ILMN_1761044	0.373029	24.5659	2.34734e-53	3.00209e-48
rs136584	ILMN_1809147	0.865556	24.4079	4.97054e-53	6.21879e-48
rs3845960	ILMN_1734707	-0.623282	-24.2643	9.85663e-53	1.20696e-47
rs12118488	ILMN_1739001	0.679002	24.1837	1.44906e-52	1.70196e-47
rs10489815	ILMN_1739001	0.679002	24.1837	1.44906e-52	1.70196e-47
rs10870194	ILMN_1811301	-0.359251	-24.1728	1.52719e-52	1.72642e-47
rs16837548	ILMN_1734707	-0.608606	-24.1724	1.52987e-52	1.72642e-47
rs8413	ILMN_1811301	-0.350045	-24.0778	2.40812e-52	2.66523e-47
rs4792717	ILMN_3298167	-0.363801	-23.9998	3.50219e-52	3.73256e-47
rs3785628	ILMN_3298167	-0.363801	-23.9998	3.50219e-52	3.73256e-47
rs226503	ILMN_1809147	0.89558	23.994	3.60059e-52	3.76766e-47
rs8076470	ILMN_1687247	-0.365172	-23.8033	9.02858e-52	9.2788e-47
rs10781542	ILMN_1811301	-0.356524	-23.7254	1.31586e-51	1.32861e-46
rs2464975	ILMN_3250243	-0.342342	-23.3665	7.54055e-51	7.43148e-46
rs12481228	ILMN_2307025	-0.457264	-23.3575	7.87671e-51	7.43148e-46
rs11696947	ILMN_2307025	-0.457264	-23.3575	7.87671e-51	7.43148e-46
rs11699044	ILMN_2307025	-0.457264	-23.3575	7.87671e-51	7.43148e-46
rs6504675	ILMN_1687247	-0.363283	-23.1408	2.27841e-50	2.11495e-45
rs2551928	ILMN_3250243	-0.351507	-23.0653	3.30236e-50	3.01678e-45
rs2256974	ILMN_1718936	-0.545181	-23.0394	3.75148e-50	3.37352e-45
rs933489	ILMN_1698243	0.4438	22.9611	5.51809e-50	4.8858e-45
rs4802260	ILMN_1743646	0.422848	22.8615	9.02675e-50	7.75385e-45
rs10995	ILMN_1743646	0.422848	22.8615	9.02675e-50	7.75385e-45
rs12984158	ILMN_1771697	-0.389918	-22.6433	2.66493e-49	2.25547e-44
rs168822	ILMN_1796335	-0.517559	-22.609	3.16075e-49	2.55912e-44
rs12481228	ILMN_1670841	-0.434229	-22.6064	3.20157e-49	2.55912e-44
rs11696947	ILMN_1670841	-0.434229	-22.6064	3.20157e-49	2.55912e-44
rs11699044	ILMN_1670841	-0.434229	-22.6064	3.20157e-49	2.55912e-44
rs1179625	ILMN_1701403	-0.37924	-22.5642	3.95133e-49	3.11517e-44
rs4566208	ILMN_3298167	-0.360207	-22.5488	4.26751e-49	3.31897e-44
rs2082744	ILMN_2323385	-0.239022	-22.4794	6.03289e-49	4.50915e-44
rs2572009	ILMN_2323385	-0.239022	-22.4794	6.03289e-49	4.50915e-44
rs2527899	ILMN_2323385	-0.239022	-22.4794	6.03289e-49	4.50915e-44
rs7909832	ILMN_1795336	-0.264994	-22.3598	1.09749e-48	8.09779e-44
rs6785	ILMN_3251137	-0.309255	-22.1806	2.69774e-48	1.96532e-43
rs16837531	ILMN_1734707	-0.608348	-22.0963	4.12504e-48	2.96756e-43
rs6058303	ILMN_2307025	-0.450117	-22.0772	4.54223e-48	3.22734e-43
rs2551949	ILMN_3251137	-0.308468	-22.0342	5.64505e-48	3.962e-43
rs10125592	ILMN_1655990	-0.456019	-22.025	5.91302e-48	4.05126e-43
rs12379034	ILMN_1655990	-0.456019	-22.025	5.91302e-48	4.05126e-43
rs2256941	ILMN_3251137	-0.307995	-22.0128	6.28811e-48	4.25757e-43
rs3763236	ILMN_1683279	-0.523753	-21.8649	1.32955e-47	8.89749e-43
rs10510025	ILMN_1805992	0.347326	21.6867	3.29028e-47	2.17658e-42
rs2732651	ILMN_2393693	-0.399319	-21.6716	3.55207e-47	2.32306e-42
rs6058303	ILMN_1670841	-0.428297	-21.6058	4.97022e-47	3.214e-42
rs9471976	ILMN_1683279	-0.501408	-21.5822	5.60433e-47	3.58379e-42
rs3822262	ILMN_1801216	-1.10553	-21.5781	5.72531e-47	3.62092e-42
rs1045780	ILMN_3251137	-0.305734	-21.5742	5.84046e-47	3.65359e-42
rs7747253	ILMN_1656670	-0.600343	-21.5572	6.37087e-47	3.94254e-42
rs2709373	ILMN_3250243	-0.328918	-21.4963	8.69832e-47	5.32559e-42
rs4378078	ILMN_1811301	-0.35932	-21.4534	1.08344e-46	6.56357e-42
rs10218905	ILMN_1805992	0.343493	21.3975	1.4431e-46	8.65137e-42
rs1872241	ILMN_1738220	0.675706	21.386	1.53082e-46	8.89917e-42
rs9369265	ILMN_1738220	0.675706	21.386	1.53082e-46	8.89917e-42
rs2101269	ILMN_1738220	0.675706	21.386	1.53082e-46	8.89917e-42
rs7902527	ILMN_1805992	0.36671	21.2514	3.05779e-46	1.75982e-41
rs7769759	ILMN_1738220	0.672237	21.1877	4.24628e-46	2.41962e-41
rs6565724	ILMN_1707137	0.5992	21.1284	5.76547e-46	3.25308e-41
rs719012	ILMN_1805992	0.335486	20.9907	1.17519e-45	6.50333e-41
rs12769006	ILMN_1805992	0.335486	20.9907	1.17519e-45	6.50333e-41
rs10491104	ILMN_3298167	-0.363494	-20.8971	1.91009e-45	1.04695e-40
rs2549782	ILMN_1743145	-1.12181	-20.8933	1.94781e-45	1.05755e-40
rs11647464	ILMN_1796335	0.507736	20.8861	2.0221e-45	1.07055e-40
rs6941212	ILMN_1683279	0.500397	20.8856	2.02756e-45	1.07055e-40
rs1129187	ILMN_1683279	0.500397	20.8856	2.02756e-45	1.07055e-40
rs740600	ILMN_1805992	0.338334	20.7775	3.55837e-45	1.86174e-40
rs2295716	ILMN_2258774	-0.260386	-20.4744	1.73567e-44	8.83994e-40
rs722435	ILMN_2258774	-0.260386	-20.4744	1.73567e-44	8.83994e-40
rs2863095	ILMN_2258774	-0.260386	-20.4744	1.73567e-44	8.83994e-40
rs2257791	ILMN_1805992	0.363624	20.2261	6.41147e-44	3.23678e-39
rs2287988	ILMN_1743145	-1.12118	-20.1868	7.8921e-44	3.84921e-39
rs2549796	ILMN_1743145	-1.12118	-20.1868	7.8921e-44	3.84921e-39
rs1056893	ILMN_1743145	-1.12118	-20.1868	7.8921e-44	3.84921e-39
rs2255546	ILMN_1743145	-1.12118	-20.1868	7.8921e-44	3.84921e-39
rs11190786	ILMN_2258774	-0.257879	-20.0952	1.2806e-43	6.19337e-39
rs10069361	ILMN_1743145	-1.11138	-20.0862	1.34353e-43	6.44358e-39
rs10877012	ILMN_1723846	0.267938	20.0637	1.51359e-43	6.75271e-39
rs703842	ILMN_1723846	0.267938	20.0637	1.51359e-43	6.75271e-39
rs10877015	ILMN_1723846	0.267938	20.0637	1.51359e-43	6.75271e-39
rs11172335	ILMN_1723846	0.267938	20.0637	1.51359e-43	6.75271e-39
rs10431552	ILMN_1723846	0.267938	20.0637	1.51359e-43	6.75271e-39
rs6581155	ILMN_1723846	0.267938	20.0637	1.51359e-43	6.75271e-39
rs10783847	ILMN_1723846	0.267938	20.0637	1.51359e-43	6.75271e-39
rs11172349	ILMN_1723846	0.267938	20.0637	1.51359e-43	6.75271e-39
rs11172351	ILMN_1723846	0.267938	20.0637	1.51359e-43	6.75271e-39
rs1056295	ILMN_2258774	-0.258546	-19.9964	2.16319e-43	9.5766e-39
rs10886017	ILMN_1805992	0.341025	19.9912	2.22298e-43	9.7662e-39
rs2157992	ILMN_3298167	-0.360398	-19.9306	3.06817e-43	1.33772e-38
rs3445	ILMN_1690682	0.338299	19.791	6.45228e-43	2.79205e-38
rs4559	ILMN_1763198	0.316458	19.7109	9.89337e-43	4.24913e-38
rs4919510	ILMN_2258774	-0.259044	-19.7042	1.0255e-42	4.37182e-38
rs10877014	ILMN_1723846	0.266688	19.6617	1.28709e-42	5.44668e-38
rs2192855	ILMN_1796335	-0.489013	-19.6173	1.63187e-42	6.85528e-38
rs7522860	ILMN_2126239	0.227042	19.584	1.95119e-42	8.13731e-38
rs811971	ILMN_1762103	0.326234	19.5155	2.8175e-42	1.16657e-37
rs7736263	ILMN_1722025	0.37343	19.4227	4.63858e-42	1.89333e-37
rs1564823	ILMN_1722025	0.37343	19.4227	4.63858e-42	1.89333e-37
rs12709089	ILMN_2413278	0.310354	19.3655	6.31247e-42	2.55842e-37
rs758853	ILMN_3298167	-0.354692	-19.3234	7.91926e-42	3.14324e-37
rs9899002	ILMN_3298167	-0.354692	-19.3234	7.91926e-42	3.14324e-37
rs9891379	ILMN_3298167	-0.354692	-19.3234	7.91926e-42	3.14324e-37
rs12822085	ILMN_1731666	-0.419127	-19.2946	9.25171e-42	3.64695e-37
rs3823342	ILMN_1656670	0.607102	19.2084	1.47359e-41	5.76926e-37
rs1476413	ILMN_1734830	0.306761	19.2036	1.51197e-41	5.87954e-37
rs178791	ILMN_3298167	-0.353598	-19.1511	2.00907e-41	7.76016e-37
rs2280836	ILMN_1654545	-0.25073	-19.1422	2.10849e-41	8.08985e-37
rs2464975	ILMN_3251137	-0.283248	-19.0931	2.75007e-41	1.04816e-36
rs199533	ILMN_2393693	-0.382392	-19.0527	3.42344e-41	1.29622e-36
rs1127152	ILMN_1811301	-0.336904	-18.9646	5.52478e-41	2.07818e-36
rs2251039	ILMN_2122952	-0.269513	-18.9406	6.29515e-41	2.33741e-36
rs1416763	ILMN_2122952	-0.269513	-18.9406	6.29515e-41	2.33741e-36
rs6664314	ILMN_1739001	0.640297	18.8964	8.00826e-41	2.95443e-36
rs4796398	ILMN_1794522	0.364771	18.8557	9.99851e-41	3.66519e-36
rs9349180	ILMN_1738220	0.640343	18.8215	1.20475e-40	4.37613e-36
rs2071596	ILMN_1718936	-0.529189	-18.8197	1.2166e-40	4.37613e-36
rs6929796	ILMN_1718936	-0.529189	-18.8197	1.2166e-40	4.37613e-36
rs2153281	ILMN_2122952	-0.268555	-18.7879	1.44695e-40	5.17236e-36
rs10877013	ILMN_1723846	0.261006	18.7822	1.49245e-40	5.30207e-36
rs11623512	ILMN_1796216	0.407568	18.7737	1.56332e-40	5.51977e-36
rs2272666	ILMN_1654545	-0.244253	-18.7482	1.79737e-40	6.26923e-36
rs2280840	ILMN_1654545	-0.244253	-18.7482	1.79737e-40	6.26923e-36
rs2291617	ILMN_1723846	0.264974	18.7298	1.9879e-40	6.89203e-36
rs2860580	ILMN_1656670	-0.597319	-18.6874	2.50597e-40	8.63615e-36
rs7212972	ILMN_1750511	0.220251	18.6844	2.54704e-40	8.72543e-36
rs2069502	ILMN_1723846	0.261906	18.5795	4.52496e-40	1.54095e-35
rs1890470	ILMN_2307025	-0.419995	-18.5589	5.06861e-40	1.7059e-35
rs2425149	ILMN_2307025	-0.419995	-18.5589	5.06861e-40	1.7059e-35
rs3817681	ILMN_1654545	-0.243151	-18.5384	5.66977e-40	1.89713e-35
rs17471624	ILMN_2413278	0.308755	18.5256	6.08196e-40	2.02329e-35
rs28092	ILMN_2313901	0.562298	18.5148	6.45639e-40	2.1233e-35
rs258247	ILMN_2313901	0.562298	18.5148	6.45639e-40	2.1233e-35
rs1800682	ILMN_1671703	-0.457947	-18.4938	7.24658e-40	2.36963e-35
rs2551928	ILMN_3251137	-0.288877	-18.4793	7.84539e-40	2.55095e-35
rs6599528	ILMN_1654545	-0.24528	-18.4345	1.00404e-39	3.24631e-35
rs6592691	ILMN_1812552	0.379631	18.395	1.24746e-39	3.94471e-35
rs7925774	ILMN_1812552	0.379631	18.395	1.24746e-39	3.94471e-35
rs7123496	ILMN_1812552	0.379631	18.395	1.24746e-39	3.94471e-35
rs2826	ILMN_1812552	0.379631	18.395	1.24746e-39	3.94471e-35
rs2295716	ILMN_1678974	0.235838	18.3913	1.27327e-39	3.96104e-35
rs722435	ILMN_1678974	0.235838	18.3913	1.27327e-39	3.96104e-35
rs2863095	ILMN_1678974	0.235838	18.3913	1.27327e-39	3.96104e-35
rs8451	ILMN_2338197	-0.250251	-18.3792	1.36093e-39	4.18848e-35
rs11247226	ILMN_2338197	-0.250251	-18.3792	1.36093e-39	4.18848e-35
rs3740767	ILMN_1812552	0.379926	18.3752	1.39139e-39	4.23691e-35
rs10793231	ILMN_1812552	0.379926	18.3752	1.39139e-39	4.23691e-35
rs1046404	ILMN_1750511	0.219545	18.3682	1.44633e-39	4.38102e-35
rs517736	ILMN_1726591	0.320027	18.3517	1.58398e-39	4.74799e-35
rs1503391	ILMN_1726591	0.320027	18.3517	1.58398e-39	4.74799e-35
rs9303319	ILMN_1750511	0.228769	18.3203	1.88341e-39	5.61627e-35
rs4796715	ILMN_1750511	0.223648	18.3051	2.04792e-39	6.07536e-35
rs7123694	ILMN_1812552	0.381472	18.2962	2.15128e-39	6.34926e-35
rs3824889	ILMN_1812552	0.379452	18.2638	2.57236e-39	7.5533e-35
rs1199106	ILMN_2122952	-0.267437	-18.2592	2.63906e-39	7.70982e-35
rs1175549	ILMN_1749834	1.42417	18.2363	2.99468e-39	8.70453e-35
rs6503672	ILMN_1750511	0.227706	18.2318	3.06965e-39	8.87761e-35
rs10787735	ILMN_1805992	0.32852	18.2162	3.34653e-39	9.62998e-35
rs4919510	ILMN_1678974	0.236309	18.2135	3.39722e-39	9.72722e-35
rs6512110	ILMN_2396786	-0.245037	-18.1682	4.36339e-39	1.24318e-34
rs10401135	ILMN_2396786	-0.245007	-18.1559	4.67028e-39	1.30478e-34
rs3826783	ILMN_2396786	-0.245007	-18.1559	4.67028e-39	1.30478e-34
rs11880207	ILMN_2396786	-0.245007	-18.1559	4.67028e-39	1.30478e-34
rs10404721	ILMN_2396786	-0.245007	-18.1559	4.67028e-39	1.30478e-34
rs2522420	ILMN_1781819	0.386552	18.1387	5.13742e-39	1.42835e-34
rs8049439	ILMN_1738369	0.199234	18.0943	6.57081e-39	1.81809e-34
rs1477117	ILMN_1719064	0.380288	18.0273	9.52989e-39	2.62423e-34
rs1502003	ILMN_1796335	0.480317	17.9907	1.16815e-38	3.19224e-34
rs13311400	ILMN_1657129	0.281535	17.9903	1.17035e-38	3.19224e-34
rs8039437	ILMN_2338197	-0.250908	-17.9711	1.30191e-38	3.53431e-34
rs3744782	ILMN_1750511	0.226925	17.9532	1.43833e-38	3.88415e-34
rs2025577	ILMN_2126239	0.222996	17.9525	1.44427e-38	3.88415e-34
rs9127	ILMN_1743145	1.11526	17.9161	1.76801e-38	4.73269e-34
rs2709373	ILMN_3251137	-0.271819	-17.8627	2.38068e-38	6.3432e-34
rs17198616	ILMN_3309634	0.315917	17.826	2.92059e-38	7.74589e-34
rs7187776	ILMN_1738369	0.199465	17.7879	3.61327e-38	9.53903e-34
rs4796729	ILMN_1750511	0.225245	17.7854	3.66374e-38	9.58434e-34
rs3816122	ILMN_1750511	0.225245	17.7854	3.66374e-38	9.58434e-34
rs2023883	ILMN_1685631	-0.287047	-17.7495	4.47525e-38	1.16543e-33
rs34131062	ILMN_3309634	0.314731	17.7232	5.18625e-38	1.33847e-33
rs2074488	ILMN_3309634	0.314731	17.7232	5.18625e-38	1.33847e-33
rs1055229	ILMN_3250243	-0.296686	-17.6994	5.92184e-38	1.52149e-33
rs11190786	ILMN_1678974	0.231953	17.6985	5.95151e-38	1.52232e-33
rs13258200	ILMN_1654545	-0.238433	-17.618	9.34134e-38	2.37882e-33
rs10903010	ILMN_3241657	0.410851	17.6103	9.75382e-38	2.47292e-33
rs2295281	ILMN_1651385	0.273236	17.5855	1.12034e-37	2.82798e-33
rs686043	ILMN_2313901	0.566583	17.5845	1.12716e-37	2.83276e-33
rs1021469	ILMN_1723846	0.253543	17.5819	1.14339e-37	2.86107e-33
rs1056295	ILMN_1678974	0.232161	17.5324	1.50925e-37	3.7602e-33
rs415430	ILMN_2393693	-0.371425	-17.5219	1.60062e-37	3.97065e-33
rs1016499	ILMN_3241657	0.39668	17.5201	1.61753e-37	3.99537e-33
rs1383095	ILMN_1654545	-0.242138	-17.4783	2.04492e-37	5.02946e-33
rs7297421	ILMN_2208495	0.245305	17.4554	2.3253e-37	5.64665e-33
rs7279	ILMN_2208495	0.245305	17.4554	2.3253e-37	5.64665e-33
rs7532	ILMN_2208495	0.245305	17.4554	2.3253e-37	5.64665e-33
rs1052951	ILMN_1654545	-0.241425	-17.3907	3.34629e-37	8.09184e-33
rs10236569	ILMN_1670576	0.426624	17.3512	4.1806e-37	1.0067e-32
rs10877011	ILMN_1723846	0.262274	17.3117	5.22104e-37	1.25201e-32
rs2243523	ILMN_1652333	0.274171	17.2864	6.02262e-37	1.43823e-32
rs1859287	ILMN_1685631	-0.286398	-17.2163	8.9429e-37	2.12679e-32
rs10411141	ILMN_2396786	-0.239688	-17.1362	1.40711e-36	3.33259e-32
rs2280714	ILMN_1670576	0.420337	17.125	1.49837e-36	3.5342e-32
rs12636980	ILMN_1762103	0.324252	17.1064	1.6648e-36	3.91073e-32
rs2001004	ILMN_1787541	0.258662	17.1019	1.70773e-36	3.99526e-32
rs1046988	ILMN_1680341	0.244991	17.0987	1.73979e-36	4.05377e-32
rs12074147	ILMN_1680341	0.245036	17.0783	1.95258e-36	4.53124e-32
rs7302981	ILMN_2208495	0.242416	17.0578	2.19324e-36	5.0693e-32
rs4634868	ILMN_1703558	0.45178	17.0565	2.20882e-36	5.08489e-32
rs1890470	ILMN_1670841	-0.390746	-17	3.04221e-36	6.94784e-32
rs2425149	ILMN_1670841	-0.390746	-17	3.04221e-36	6.94784e-32
rs1065483	ILMN_1719622	0.267626	16.9819	3.37123e-36	7.66883e-32
rs836180	ILMN_2208495	0.243935	16.9324	4.4653e-36	1.01176e-31
rs7603521	ILMN_1675483	0.382097	16.9237	4.69332e-36	1.05926e-31
rs730123	ILMN_1651385	0.288295	16.899	5.40045e-36	1.21409e-31
rs7426	ILMN_1719622	0.260753	16.8891	5.71167e-36	1.27906e-31
rs2074301	ILMN_1685631	-0.282212	-16.8819	5.95125e-36	1.32755e-31
rs3784828	ILMN_3241657	0.395358	16.8535	6.99599e-36	1.55457e-31
rs1806261	ILMN_1719622	0.264827	16.795	9.7612e-36	2.16068e-31
rs1873388	ILMN_1734707	-0.610748	-16.6903	1.77233e-35	3.89318e-31
rs777488	ILMN_1734707	-0.610748	-16.6903	1.77233e-35	3.89318e-31
rs10849531	ILMN_1787541	0.263015	16.5468	4.02576e-35	8.80953e-31
rs9380220	ILMN_3309634	0.257315	16.5282	4.47919e-35	9.76463e-31
rs2272663	ILMN_1654545	-0.242173	-16.4346	7.65478e-35	1.66244e-30
rs3821348	ILMN_1675483	0.37623	16.4139	8.62085e-35	1.86522e-30
rs1894644	ILMN_1724437	0.618431	16.4057	9.03611e-35	1.94774e-30
rs933489	ILMN_2126239	0.217933	16.355	1.20902e-34	2.59634e-30
rs1052989	ILMN_3309634	0.256354	16.3274	1.41703e-34	3.0317e-30
rs12960	ILMN_2413278	0.29763	16.3109	1.55801e-34	3.32099e-30
rs7134136	ILMN_1775008	0.292009	16.3072	1.59148e-34	3.37981e-30
rs8043	ILMN_1670576	-0.391462	-16.289	1.76746e-34	3.73975e-30
rs10509914	ILMN_1670570	0.336598	16.2743	1.92341e-34	4.05481e-30
rs7316224	ILMN_1775008	0.300116	16.2509	2.20041e-34	4.62182e-30
rs7522860	ILMN_1737631	0.193198	16.1823	3.26667e-34	6.83648e-30
rs12325113	ILMN_1738369	0.190269	16.1683	3.54018e-34	7.23799e-30
rs4788099	ILMN_1738369	0.190269	16.1683	3.54018e-34	7.23799e-30
rs9972768	ILMN_1738369	0.190269	16.1683	3.54018e-34	7.23799e-30
rs7198606	ILMN_1738369	0.190269	16.1683	3.54018e-34	7.23799e-30
rs11864107	ILMN_1738369	0.190269	16.1683	3.54018e-34	7.23799e-30
rs3180589	ILMN_1775008	0.28793	16.168	3.54655e-34	7.23799e-30
rs7976498	ILMN_1775008	0.28793	16.168	3.54655e-34	7.23799e-30
rs4788101	ILMN_1738369	0.191063	16.1623	3.66478e-34	7.45284e-30
rs8024825	ILMN_2338197	-0.238129	-16.1575	3.76703e-34	7.63381e-30
rs2302706	ILMN_1719064	0.381546	16.1492	3.95316e-34	7.98289e-30
rs4321399	ILMN_1693317	0.176596	16.0609	6.57823e-34	1.31913e-29
rs6767	ILMN_1693317	0.176596	16.0609	6.57823e-34	1.31913e-29
rs2549778	ILMN_1743145	1.13061	16.0438	7.26408e-34	1.45161e-29
rs2292954	ILMN_2413278	0.295634	16.0412	7.37397e-34	1.46847e-29
rs2001483	ILMN_2344216	-0.191801	-16.035	7.64046e-34	1.51629e-29
rs4788102	ILMN_1738369	0.190065	16.0304	7.84547e-34	1.55163e-29
rs560094	ILMN_1810628	0.275811	15.9999	9.35811e-34	1.8319e-29
rs620552	ILMN_1810628	0.275811	15.9999	9.35811e-34	1.8319e-29
rs512110	ILMN_1810628	0.275811	15.9999	9.35811e-34	1.8319e-29
rs2428427	ILMN_1657129	0.272165	15.9941	9.67924e-34	1.88834e-29
rs11615336	ILMN_1719064	0.378906	15.9713	1.1046e-33	2.13329e-29
rs1045582	ILMN_1719064	0.378906	15.9713	1.1046e-33	2.13329e-29
rs1045263	ILMN_1719064	0.378906	15.9713	1.1046e-33	2.13329e-29
rs517634	ILMN_1810628	0.276007	15.9675	1.12867e-33	2.15805e-29
rs680775	ILMN_1810628	0.276007	15.9675	1.12867e-33	2.15805e-29
rs680729	ILMN_1810628	0.276007	15.9675	1.12867e-33	2.15805e-29
rs10063135	ILMN_3292448	-0.214752	-15.9638	1.1537e-33	2.19859e-29
rs311602	ILMN_1804854	-0.229153	-15.9314	1.39131e-33	2.64266e-29
rs1062858	ILMN_1682197	0.401694	15.9248	1.44572e-33	2.73698e-29
rs2425094	ILMN_1670841	-0.351206	-15.9239	1.45308e-33	2.74189e-29
rs10188449	ILMN_1693317	0.174894	15.9183	1.50048e-33	2.82209e-29
rs2170862	ILMN_1805992	0.323255	15.8771	1.90585e-33	3.57281e-29
rs6058296	ILMN_1670841	-0.351216	-15.875	1.9285e-33	3.58028e-29
rs2050729	ILMN_1670841	-0.351216	-15.875	1.9285e-33	3.58028e-29
rs2425090	ILMN_1670841	-0.351216	-15.875	1.9285e-33	3.58028e-29
rs6058296	ILMN_2307025	-0.367145	-15.8606	2.09639e-33	3.85467e-29
rs2050729	ILMN_2307025	-0.367145	-15.8606	2.09639e-33	3.85467e-29
rs2425090	ILMN_2307025	-0.367145	-15.8606	2.09639e-33	3.85467e-29
rs1558666	ILMN_1796335	-0.446018	-15.8572	2.13801e-33	3.9187e-29
rs10279821	ILMN_1670576	0.413636	15.8262	2.55905e-33	4.6755e-29
rs2001483	ILMN_1747775	-0.175524	-15.8126	2.76996e-33	5.04483e-29
rs1048402	ILMN_1775008	0.288243	15.7862	3.22731e-33	5.85924e-29
rs12493410	ILMN_1734707	-0.593195	-15.7373	4.28704e-33	7.75873e-29
rs6783962	ILMN_1734707	-0.577582	-15.7316	4.43194e-33	7.99584e-29
rs6778963	ILMN_1762103	0.295409	15.7286	4.51053e-33	8.08692e-29
rs4676481	ILMN_1762103	0.295409	15.7286	4.51053e-33	8.08692e-29
rs2425094	ILMN_2307025	-0.365538	-15.7209	4.71644e-33	8.42984e-29
rs4759523	ILMN_1747775	-0.180036	-15.6985	5.37216e-33	9.5721e-29
rs825770	ILMN_1804854	-0.22421	-15.6947	5.49133e-33	9.57688e-29
rs6596456	ILMN_1804854	-0.22421	-15.6947	5.49133e-33	9.57688e-29
rs288039	ILMN_1804854	-0.22421	-15.6947	5.49133e-33	9.57688e-29
rs288036	ILMN_1804854	-0.22421	-15.6947	5.49133e-33	9.57688e-29
rs10078079	ILMN_1804854	-0.22421	-15.6947	5.49133e-33	9.57688e-29
rs1059110	ILMN_1804854	-0.22421	-15.6947	5.49133e-33	9.57688e-29
rs9942422	ILMN_1804854	-0.22421	-15.6947	5.49133e-33	9.57688e-29
rs2844651	ILMN_1737585	-0.155705	-15.6863	5.76664e-33	1.00266e-28
rs11127428	ILMN_1693317	0.172953	15.6847	5.82088e-33	1.00905e-28
rs6758936	ILMN_1721762	0.60984	15.6716	6.28102e-33	1.08229e-28
rs2058659	ILMN_1721762	0.60984	15.6716	6.28102e-33	1.08229e-28
rs7390	ILMN_1775008	0.284016	15.6573	6.82839e-33	1.1731e-28
rs700616	ILMN_1804854	-0.228032	-15.6521	7.03606e-33	1.20518e-28
rs1274517	ILMN_2109416	-0.533601	-15.6427	7.43213e-33	1.26549e-28
rs1274514	ILMN_2109416	-0.533601	-15.6427	7.43213e-33	1.26549e-28
rs178787	ILMN_3298167	-0.34008	-15.6291	8.04311e-33	1.36548e-28
rs2025577	ILMN_1737631	0.192154	15.6247	8.25177e-33	1.39678e-28
rs17577094	ILMN_1784428	0.217517	15.6152	8.72409e-33	1.4724e-28
rs11626491	ILMN_1796216	0.367599	15.6112	8.92801e-33	1.49561e-28
rs14863	ILMN_1719064	0.382008	15.611	8.93956e-33	1.49561e-28
rs2287218	ILMN_1719064	0.382008	15.611	8.93956e-33	1.49561e-28
rs9295957	ILMN_3309634	0.254279	15.6083	9.07691e-33	1.51419e-28
rs12373142	ILMN_1784428	0.220391	15.5949	9.81842e-33	1.63145e-28
rs4759523	ILMN_2344216	-0.195257	-15.5945	9.83653e-33	1.63145e-28
rs17573709	ILMN_1682197	0.398591	15.5855	1.03704e-32	1.63802e-28
rs17334797	ILMN_1784428	0.216579	15.584	1.04582e-32	1.63802e-28
rs17426064	ILMN_1784428	0.216579	15.584	1.04582e-32	1.63802e-28
rs17763596	ILMN_1784428	0.216579	15.584	1.04582e-32	1.63802e-28
rs12185233	ILMN_1784428	0.216579	15.584	1.04582e-32	1.63802e-28
rs12185268	ILMN_1784428	0.216579	15.584	1.04582e-32	1.63802e-28
rs12373123	ILMN_1784428	0.216579	15.584	1.04582e-32	1.63802e-28
rs17650901	ILMN_1784428	0.216579	15.584	1.04582e-32	1.63802e-28
rs17651549	ILMN_1784428	0.216579	15.584	1.04582e-32	1.63802e-28
rs1052551	ILMN_1784428	0.216579	15.584	1.04582e-32	1.63802e-28
rs1052553	ILMN_1784428	0.216579	15.584	1.04582e-32	1.63802e-28
rs17652121	ILMN_1784428	0.216579	15.584	1.04582e-32	1.63802e-28
rs1052587	ILMN_1784428	0.216579	15.584	1.04582e-32	1.63802e-28
rs7350928	ILMN_1784428	0.216579	15.584	1.04582e-32	1.63802e-28
rs17574361	ILMN_1784428	0.216579	15.584	1.04582e-32	1.63802e-28
rs17574604	ILMN_1784428	0.216579	15.584	1.04582e-32	1.63802e-28
rs17660464	ILMN_1784428	0.216579	15.584	1.04582e-32	1.63802e-28
rs2532316	ILMN_1784428	0.216579	15.584	1.04582e-32	1.63802e-28
rs2532274	ILMN_1784428	0.216579	15.584	1.04582e-32	1.63802e-28
rs1881194	ILMN_1784428	0.216579	15.584	1.04582e-32	1.63802e-28
rs7253373	ILMN_2396786	-0.229775	-15.5838	1.04739e-32	1.63802e-28
rs160404	ILMN_1804854	-0.22798	-15.5687	1.14344e-32	1.78339e-28
rs3888190	ILMN_1738369	0.185693	15.555	1.23814e-32	1.92588e-28
rs1396862	ILMN_1784428	0.216607	15.5512	1.26624e-32	1.96428e-28
rs1980288	ILMN_1729179	0.185543	15.537	1.37503e-32	2.11029e-28
rs1049508	ILMN_1729179	0.185543	15.537	1.37503e-32	2.11029e-28
rs12437887	ILMN_1729179	0.185543	15.537	1.37503e-32	2.11029e-28
rs1820518	ILMN_1729179	0.185543	15.537	1.37503e-32	2.11029e-28
rs2668747	ILMN_1729179	0.186022	15.5347	1.39373e-32	2.13329e-28
rs2109427	ILMN_1775008	0.300589	15.5124	1.58784e-32	2.42167e-28
rs10418104	ILMN_2396786	-0.230198	-15.5107	1.60317e-32	2.42167e-28
rs2217652	ILMN_2396786	-0.230198	-15.5107	1.60317e-32	2.42167e-28
rs10515	ILMN_2396786	-0.230198	-15.5107	1.60317e-32	2.42167e-28
rs2241356	ILMN_2396786	-0.230198	-15.5107	1.60317e-32	2.42167e-28
rs12185235	ILMN_1784428	0.215931	15.4988	1.71868e-32	2.58937e-28
rs12355080	ILMN_1805827	0.28284	15.4892	1.81729e-32	2.72366e-28
rs7072230	ILMN_1805827	0.28284	15.4892	1.81729e-32	2.72366e-28
rs2949192	ILMN_1694671	0.212858	15.4809	1.90802e-32	2.84989e-28
rs11645860	ILMN_2413278	0.295487	15.4806	1.91141e-32	2.84989e-28
rs2249464	ILMN_1737585	-0.154897	-15.4766	1.95669e-32	2.8949e-28
rs2517467	ILMN_1737585	-0.154897	-15.4766	1.95669e-32	2.8949e-28
rs753725	ILMN_1737585	-0.154897	-15.4766	1.95669e-32	2.8949e-28
rs2236057	ILMN_1651385	0.279547	15.469	2.04488e-32	3.01761e-28
rs8069673	ILMN_1797155	0.212382	15.4649	2.09462e-32	3.08311e-28
rs2532501	ILMN_1775008	0.282083	15.4588	2.16968e-32	3.18544e-28
rs11623705	ILMN_1798177	1.11282	15.4567	2.1972e-32	3.21764e-28
rs8051680	ILMN_2413278	0.290658	15.4468	2.32825e-32	3.4009e-28
rs841718	ILMN_1763198	0.268713	15.4364	2.47281e-32	3.60292e-28
rs9904964	ILMN_1797155	0.212962	15.4347	2.49756e-32	3.62979e-28
rs9649520	ILMN_1670576	-0.382439	-15.4292	2.58026e-32	3.74053e-28
rs2041306	ILMN_1797155	0.212641	15.4286	2.58908e-32	3.74389e-28
rs160401	ILMN_1804854	-0.227313	-15.4201	2.72012e-32	3.92352e-28
rs7271036	ILMN_2307025	-0.421785	-15.4164	2.78045e-32	3.9609e-28
rs6060676	ILMN_2307025	-0.421785	-15.4164	2.78045e-32	3.9609e-28
rs6060677	ILMN_2307025	-0.421785	-15.4164	2.78045e-32	3.9609e-28
rs17431878	ILMN_2307025	-0.421785	-15.4164	2.78045e-32	3.9609e-28
rs11167280	ILMN_2307025	-0.421785	-15.4164	2.78045e-32	3.9609e-28
rs8105094	ILMN_1685631	-0.276702	-15.4097	2.89084e-32	4.108e-28
rs2277502	ILMN_1798177	1.10658	15.3959	3.1327e-32	4.44071e-28
rs12636448	ILMN_1734707	-0.573806	-15.366	3.73192e-32	5.27714e-28
rs5754217	ILMN_1677877	0.186961	15.3356	4.45853e-32	6.28916e-28
rs2726207	ILMN_1781819	0.385	15.3338	4.50523e-32	6.33949e-28
rs7201	ILMN_1796335	-0.443194	-15.3281	4.65875e-32	6.53953e-28
rs1405655	ILMN_2109416	-0.533566	-15.3255	4.72933e-32	6.62245e-28
rs2074404	ILMN_2393693	-0.331617	-15.3201	4.87967e-32	6.81638e-28
rs17691610	ILMN_1784428	0.216317	15.3189	4.91453e-32	6.84846e-28
rs7040096	ILMN_1697166	-0.427743	-15.3139	5.05987e-32	7.017e-28
rs10116248	ILMN_1697166	-0.427743	-15.3139	5.05987e-32	7.017e-28
rs4395020	ILMN_1729179	0.184394	15.3077	5.24814e-32	7.26061e-28
rs878825	ILMN_1677877	0.186315	15.2878	5.89722e-32	8.13902e-28
rs1045452	ILMN_1775008	0.282388	15.28	6.17121e-32	8.47651e-28
rs2534712	ILMN_1775008	0.282388	15.28	6.17121e-32	8.47651e-28
rs10070522	ILMN_1675191	-0.290063	-15.275	6.3554e-32	8.70872e-28
rs7704785	ILMN_1675191	-0.286155	-15.2731	6.42631e-32	8.78497e-28
rs730078	ILMN_1655684	0.169187	15.266	6.69668e-32	9.13289e-28
rs1543985	ILMN_1694671	0.209738	15.2588	6.98643e-32	9.50552e-28
rs611461	ILMN_1810628	0.273322	15.2584	7.00467e-32	9.50785e-28
rs16940665	ILMN_1784428	0.215147	15.2318	8.18255e-32	1.10805e-27
rs2008514	ILMN_1738369	0.187266	15.2292	8.30756e-32	1.12234e-27
rs739768	ILMN_1719622	0.262715	15.2221	8.66353e-32	1.16496e-27
rs1806239	ILMN_1719622	0.262715	15.2221	8.66353e-32	1.16496e-27
rs1153849	ILMN_1729179	0.184305	15.217	8.92752e-32	1.19766e-27
rs1968871	ILMN_1738220	0.650993	15.212	9.19144e-32	1.2302e-27
rs1058398	ILMN_1719622	0.262151	15.205	9.57758e-32	1.27891e-27
rs7444	ILMN_1677877	0.183467	15.2001	9.85384e-32	1.31275e-27
rs10115114	ILMN_1697166	-0.426445	-15.1828	1.09044e-31	1.44935e-27
rs461605	ILMN_2313901	0.531274	15.1572	1.26716e-31	1.67643e-27
rs1974981	ILMN_1729179	0.177637	15.1557	1.27809e-31	1.67643e-27
rs461338	ILMN_1690682	0.312499	15.1557	1.27876e-31	1.67643e-27
rs465658	ILMN_1690682	0.312499	15.1557	1.27876e-31	1.67643e-27
rs466886	ILMN_1690682	0.312499	15.1557	1.27876e-31	1.67643e-27
rs458434	ILMN_1690682	0.312499	15.1557	1.27876e-31	1.67643e-27
rs2269650	ILMN_3185234	0.151045	15.1516	1.30974e-31	1.71314e-27
rs2287367	ILMN_1697166	-0.424975	-15.1343	1.44927e-31	1.89135e-27
rs418891	ILMN_1784428	0.215068	15.1187	1.58806e-31	2.06779e-27
rs1389308	ILMN_1675191	-0.286215	-15.1138	1.63449e-31	2.12343e-27
rs10057028	ILMN_1675191	-0.287087	-15.0692	2.12381e-31	2.75291e-27
rs12460	ILMN_2338197	0.240232	15.056	2.29474e-31	2.96779e-27
rs7119361	ILMN_1812552	0.340418	15.0541	2.32134e-31	2.98209e-27
rs4471450	ILMN_1812552	0.340418	15.0541	2.32134e-31	2.98209e-27
rs1517906	ILMN_1812552	0.340418	15.0541	2.32134e-31	2.98209e-27
rs2960837	ILMN_1694671	0.207999	15.0474	2.4141e-31	3.09435e-27
rs1516801	ILMN_1758529	-0.351753	-15.045	2.44811e-31	3.13097e-27
rs1061254	ILMN_1885771	0.196342	15.0216	2.81006e-31	3.57798e-27
rs6793	ILMN_1885771	0.196342	15.0216	2.81006e-31	3.57798e-27
rs13410282	ILMN_1770020	-0.245784	-15.0143	2.9324e-31	3.72551e-27
rs12373168	ILMN_1784428	0.212652	14.9993	3.20264e-31	4.05988e-27
rs568617	ILMN_1794364	-0.413443	-14.9911	3.36132e-31	4.24235e-27
rs656980	ILMN_1794364	-0.413443	-14.9911	3.36132e-31	4.24235e-27
rs11894842	ILMN_1770020	-0.253024	-14.9843	3.49758e-31	4.40466e-27
rs3859206	ILMN_1652333	-0.253089	-14.9248	4.96448e-31	6.23834e-27
rs687672	ILMN_1794364	-0.425352	-14.909	5.44736e-31	6.83021e-27
rs1058381	ILMN_1719622	0.263552	14.908	5.47959e-31	6.85568e-27
rs28698667	ILMN_1738369	0.185438	14.9014	5.69818e-31	7.09831e-27
rs12446550	ILMN_1738369	0.185438	14.9014	5.69818e-31	7.09831e-27
rs27741	ILMN_1738369	0.183946	14.8941	5.94657e-31	7.39173e-27
rs5758761	ILMN_1688178	-0.484748	-14.882	6.3862e-31	7.90406e-27
rs2413692	ILMN_1688178	-0.484748	-14.882	6.3862e-31	7.90406e-27
rs583887	ILMN_1794364	-0.41261	-14.874	6.69337e-31	8.26646e-27
rs441810	ILMN_2355486	0.390055	14.8733	6.72195e-31	8.28399e-27
rs17694990	ILMN_2392569	-0.268477	-14.8684	6.92037e-31	8.51028e-27
rs3751688	ILMN_2413278	0.310981	14.8411	8.1257e-31	9.97123e-27
rs4995289	ILMN_1758529	-0.3495	-14.8276	8.79994e-31	1.07756e-26
rs11120218	ILMN_1810752	1.09735	14.8225	9.06862e-31	1.1081e-26
rs4700772	ILMN_3292448	-0.20643	-14.8183	9.29609e-31	1.13349e-26
rs1042815	ILMN_1810274	-0.233059	-14.817	9.36888e-31	1.13995e-26
rs2459703	ILMN_1652333	-0.248088	-14.7999	1.03595e-30	1.25783e-26
rs1179594	ILMN_1701403	-0.335079	-14.7974	1.05144e-30	1.27395e-26
rs7606251	ILMN_1770020	-0.275006	-14.7902	1.09712e-30	1.3265e-26
rs16961474	ILMN_1655525	0.561611	14.7786	1.17493e-30	1.41464e-26
rs2294155	ILMN_1655525	0.561611	14.7786	1.17493e-30	1.41464e-26
rs2303711	ILMN_1680129	0.152173	14.777	1.18619e-30	1.42225e-26
rs567289	ILMN_1680129	0.152173	14.777	1.18619e-30	1.42225e-26
rs4903482	ILMN_1796216	0.485228	14.7669	1.25912e-30	1.50367e-26
rs1687481	ILMN_1734707	-0.589929	-14.7668	1.25933e-30	1.50367e-26
rs4793870	ILMN_1810274	-0.239473	-14.7657	1.26774e-30	1.51058e-26
rs701836	ILMN_2258774	-0.216099	-14.7476	1.41023e-30	1.67689e-26
rs4701742	ILMN_1680129	0.153156	14.7391	1.48333e-30	1.76018e-26
rs10786612	ILMN_1678974	0.22455	14.7163	1.69683e-30	2.00939e-26
rs4794921	ILMN_1797155	0.210154	14.701	1.8572e-30	2.19477e-26
rs13063927	ILMN_1797764	0.179013	14.6979	1.89174e-30	2.23101e-26
rs11627387	ILMN_2048982	-0.140794	-14.6635	2.31772e-30	2.7278e-26
rs3112511	ILMN_3298167	-0.331951	-14.6435	2.60896e-30	3.0643e-26
rs13178332	ILMN_1675191	-0.284002	-14.6331	2.77342e-30	3.25083e-26
rs7117682	ILMN_1812552	0.332785	14.602	3.33459e-30	3.88853e-26
rs10793220	ILMN_1812552	0.332785	14.602	3.33459e-30	3.88853e-26
rs575	ILMN_1655684	0.166185	14.6015	3.34449e-30	3.88853e-26
rs8113389	ILMN_1655684	0.166185	14.6015	3.34449e-30	3.88853e-26
rs10411146	ILMN_2396786	-0.235299	-14.6002	3.36861e-30	3.90081e-26
rs2278406	ILMN_2396786	-0.235299	-14.6002	3.36861e-30	3.90081e-26
rs1865040	ILMN_2396786	-0.23522	-14.5856	3.67243e-30	4.2441e-26
rs10786612	ILMN_2258774	-0.239794	-14.5834	3.72233e-30	4.29314e-26
rs10745023	ILMN_2396786	-0.240407	-14.5779	3.84417e-30	4.42479e-26
rs4594300	ILMN_1750511	0.207046	14.5536	4.43858e-30	5.09878e-26
rs661592	ILMN_1751051	0.249083	14.538	4.86799e-30	5.58093e-26
rs602524	ILMN_1751051	0.248822	14.5325	5.03e-30	5.7552e-26
rs8105239	ILMN_1771697	-0.308298	-14.5264	5.21429e-30	5.95423e-26
rs10145013	ILMN_2048982	-0.140382	-14.5248	5.26473e-30	5.96448e-26
rs2123459	ILMN_2048982	-0.140382	-14.5248	5.26473e-30	5.96448e-26
rs10133696	ILMN_2048982	-0.140382	-14.5248	5.26473e-30	5.96448e-26
rs1453007	ILMN_2048982	-0.140382	-14.5248	5.26473e-30	5.96448e-26
rs7328733	ILMN_1797893	0.181271	14.5194	5.43537e-30	6.14571e-26
rs10037071	ILMN_1804854	-0.220532	-14.462	7.63717e-30	8.60146e-26
rs7722413	ILMN_1804854	-0.220532	-14.462	7.63717e-30	8.60146e-26
rs6512047	ILMN_2396786	-0.237235	-14.4562	7.90363e-30	8.88418e-26
rs1060211	ILMN_1791912	-0.358723	-14.4401	8.69178e-30	9.7321e-26
rs4938353	ILMN_1791912	-0.358723	-14.4401	8.69178e-30	9.7321e-26
rs12996187	ILMN_1885771	0.18982	14.421	9.73564e-30	1.08797e-25
rs12462725	ILMN_1764694	0.196685	14.4177	9.92571e-30	1.10706e-25
rs1440221	ILMN_1682197	0.379478	14.3992	1.10811e-29	1.23354e-25
rs1880296	ILMN_1694671	0.192976	14.3983	1.11378e-29	1.23746e-25
rs4616582	ILMN_1762103	0.282042	14.3979	1.11641e-29	1.23799e-25
rs2216058	ILMN_1796335	0.436187	14.3865	1.1946e-29	1.32214e-25
rs7106	ILMN_1694711	0.168287	14.3833	1.21731e-29	1.3447e-25
rs7951555	ILMN_3187680	0.695509	14.3476	1.50469e-29	1.65897e-25
rs2045024	ILMN_2048982	-0.140061	-14.342	1.55525e-29	1.71143e-25
rs2857	ILMN_1764694	0.207879	14.3407	1.56716e-29	1.72124e-25
rs933489	ILMN_1737631	0.187162	14.324	1.73057e-29	1.8971e-25
rs10818451	ILMN_1655990	-0.358692	-14.3233	1.7383e-29	1.90195e-25
rs1012844	ILMN_1682197	0.379071	14.319	1.78332e-29	1.94751e-25
rs10051931	ILMN_2214278	-0.196088	-14.3147	1.82858e-29	1.98563e-25
rs10078304	ILMN_2214278	-0.196088	-14.3147	1.82858e-29	1.98563e-25
rs11955373	ILMN_2214278	-0.196088	-14.3147	1.82858e-29	1.98563e-25
rs335628	ILMN_1778488	-0.273648	-14.3112	1.86709e-29	2.02364e-25
rs12602950	ILMN_1750511	0.205891	14.2993	2.00404e-29	2.16798e-25
rs10807081	ILMN_3309634	0.319381	14.2668	2.43019e-29	2.62406e-25
rs3759681	ILMN_1798177	0.83941	14.25	2.68593e-29	2.89477e-25
rs1055229	ILMN_3251137	-0.238338	-14.2495	2.69348e-29	2.89748e-25
rs4796750	ILMN_1750511	0.205222	14.2474	2.72713e-29	2.92821e-25
rs4560	ILMN_3250614	0.21783	14.2378	2.88769e-29	3.09483e-25
rs6120998	ILMN_1670841	-0.354555	-14.2332	2.96695e-29	3.17387e-25
rs140498	ILMN_1677877	0.18169	14.2193	3.22349e-29	3.40401e-25
rs181360	ILMN_1677877	0.18169	14.2193	3.22349e-29	3.40401e-25
rs1034329	ILMN_1677877	0.18169	14.2193	3.22349e-29	3.40401e-25
rs5998619	ILMN_1677877	0.18169	14.2193	3.22349e-29	3.40401e-25
rs4821116	ILMN_1677877	0.18169	14.2193	3.22349e-29	3.40401e-25
rs4821130	ILMN_1677877	0.18169	14.2193	3.22349e-29	3.40401e-25
rs2298428	ILMN_1677877	0.18169	14.2193	3.22349e-29	3.40401e-25
rs4760332	ILMN_1723846	0.224638	14.2103	3.40105e-29	3.58493e-25
rs4808199	ILMN_1685631	-0.254077	-14.2055	3.49824e-29	3.68064e-25
rs335632	ILMN_1778488	-0.271495	-14.2029	3.55348e-29	3.72514e-25
rs441102	ILMN_1778488	-0.271495	-14.2029	3.55348e-29	3.72514e-25
rs1868673	ILMN_2124187	0.241152	14.1946	3.73324e-29	3.90647e-25
rs12100841	ILMN_1701512	0.212983	14.1927	3.77418e-29	3.94214e-25
rs879255	ILMN_1805992	0.319526	14.1829	4.0007e-29	4.17117e-25
rs10414250	ILMN_2396786	-0.234319	-14.1783	4.1119e-29	4.27935e-25
rs149299	ILMN_1738369	0.180431	14.1756	4.18013e-29	4.33468e-25
rs151181	ILMN_1738369	0.180431	14.1756	4.18013e-29	4.33468e-25
rs11988034	ILMN_1739683	-0.289012	-14.152	4.80797e-29	4.96784e-25
rs10216529	ILMN_1739683	-0.289012	-14.152	4.80797e-29	4.96784e-25
rs2251039	ILMN_2122953	-0.2183	-14.1389	5.19974e-29	5.35341e-25
rs1416763	ILMN_2122953	-0.2183	-14.1389	5.19974e-29	5.35341e-25
rs2014604	ILMN_3298167	-0.331634	-14.1266	5.59436e-29	5.73915e-25
rs4791665	ILMN_3298167	-0.331634	-14.1266	5.59436e-29	5.73915e-25
rs7220464	ILMN_1794522	0.330028	14.1259	5.61763e-29	5.75278e-25
rs2949170	ILMN_1694671	0.199163	14.1072	6.27922e-29	6.40608e-25
rs9424303	ILMN_2228453	0.154052	14.1066	6.30011e-29	6.40608e-25
rs6424058	ILMN_2228453	0.154052	14.1066	6.30011e-29	6.40608e-25
rs2275822	ILMN_2228453	0.154052	14.1066	6.30011e-29	6.40608e-25
rs852154	ILMN_3250614	0.211869	14.0993	6.58101e-29	6.6799e-25
rs462464	ILMN_2413278	0.270214	14.0928	6.84031e-29	6.93088e-25
rs2431531	ILMN_2313901	0.494778	14.0817	7.30875e-29	7.39251e-25
rs2634685	ILMN_1731666	-0.36579	-14.0717	7.75608e-29	7.8312e-25
rs10063135	ILMN_1676895	-0.246909	-14.0699	7.83845e-29	7.90051e-25
rs7522860	ILMN_2330382	0.15362	14.0643	8.10411e-29	8.15399e-25
rs2153281	ILMN_2122953	-0.217537	-14.0625	8.19173e-29	8.22776e-25
rs11766651	ILMN_1694671	0.199919	14.0518	8.72966e-29	8.75278e-25
rs2297256	ILMN_1801866	0.239368	14.0412	9.3011e-29	9.30952e-25
rs10840106	ILMN_3235584	0.200161	14.039	9.42027e-29	9.41242e-25
rs14398	ILMN_1690682	0.307251	14.026	1.01796e-28	1.01359e-24
rs465151	ILMN_1690682	0.307251	14.026	1.01796e-28	1.01359e-24
rs10912899	ILMN_3185234	0.145169	14.0154	1.08441e-28	1.07789e-24
rs4760171	ILMN_1723846	0.224123	14.0051	1.15309e-28	1.14418e-24
rs7583529	ILMN_1770020	-0.240205	-14.0039	1.16154e-28	1.15059e-24
rs10791830	ILMN_1794364	-0.402964	-13.9986	1.19832e-28	1.18295e-24
rs622614	ILMN_1794364	-0.402964	-13.9986	1.19832e-28	1.18295e-24
rs2033675	ILMN_1750511	0.202924	13.9968	1.21154e-28	1.19394e-24
rs1048140	ILMN_2393341	0.158281	13.9955	1.22109e-28	1.20131e-24
rs10840112	ILMN_3235584	0.199844	13.9942	1.2307e-28	1.20869e-24
rs2025577	ILMN_2330382	0.154414	13.993	1.23907e-28	1.21484e-24
rs12302749	ILMN_1787541	0.237847	13.987	1.28425e-28	1.25699e-24
rs16961474	ILMN_1814952	0.488701	13.9793	1.34502e-28	1.31201e-24
rs2294155	ILMN_1814952	0.488701	13.9793	1.34502e-28	1.31201e-24
rs784501	ILMN_1762103	0.299865	13.9786	1.35008e-28	1.3125e-24
rs1274958	ILMN_1762103	0.299865	13.9786	1.35008e-28	1.3125e-24
rs10416055	ILMN_1655684	0.161863	13.9778	1.35658e-28	1.31659e-24
rs2836934	ILMN_1801866	0.242598	13.9767	1.36609e-28	1.32137e-24
rs8130320	ILMN_1801866	0.242598	13.9767	1.36609e-28	1.32137e-24
rs241456	ILMN_1759250	0.214282	13.9741	1.38732e-28	1.33965e-24
rs10836020	ILMN_3244521	0.166819	13.9641	1.47238e-28	1.4194e-24
rs639459	ILMN_1751051	0.245594	13.9596	1.51206e-28	1.45522e-24
rs7127111	ILMN_3244521	0.164904	13.9585	1.52227e-28	1.4626e-24
rs10783850	ILMN_1723846	0.222316	13.9418	1.68178e-28	1.61048e-24
rs10783851	ILMN_1723846	0.222316	13.9418	1.68178e-28	1.61048e-24
rs7271036	ILMN_1670841	-0.386983	-13.9062	2.07896e-28	1.97439e-24
rs6060676	ILMN_1670841	-0.386983	-13.9062	2.07896e-28	1.97439e-24
rs6060677	ILMN_1670841	-0.386983	-13.9062	2.07896e-28	1.97439e-24
rs17431878	ILMN_1670841	-0.386983	-13.9062	2.07896e-28	1.97439e-24
rs11167280	ILMN_1670841	-0.386983	-13.9062	2.07896e-28	1.97439e-24
rs3087585	ILMN_1739001	0.525533	13.8991	2.16957e-28	2.05705e-24
rs2621321	ILMN_1759250	0.213588	13.8794	2.44073e-28	2.31035e-24
rs2857101	ILMN_1759250	0.213285	13.863	2.69082e-28	2.514e-24
rs241454	ILMN_1759250	0.213285	13.863	2.69082e-28	2.514e-24
rs241453	ILMN_1759250	0.213285	13.863	2.69082e-28	2.514e-24
rs241447	ILMN_1759250	0.213285	13.863	2.69082e-28	2.514e-24
rs241446	ILMN_1759250	0.213285	13.863	2.69082e-28	2.514e-24
rs241445	ILMN_1759250	0.213285	13.863	2.69082e-28	2.514e-24
rs241441	ILMN_1759250	0.213285	13.863	2.69082e-28	2.514e-24
rs241440	ILMN_1759250	0.213285	13.863	2.69082e-28	2.514e-24
rs241448	ILMN_1759250	0.214325	13.86	2.73923e-28	2.55508e-24
rs2240327	ILMN_1738239	0.166993	13.8552	2.81986e-28	2.61756e-24
rs10049087	ILMN_1738239	0.166993	13.8552	2.81986e-28	2.61756e-24
rs2240326	ILMN_1738239	0.166993	13.8552	2.81986e-28	2.61756e-24
rs11249756	ILMN_3292448	-0.195562	-13.841	3.06883e-28	2.84408e-24
rs595541	ILMN_1751051	0.264878	13.8148	3.58721e-28	3.31915e-24
rs1199106	ILMN_2122953	-0.216771	-13.8074	3.74942e-28	3.46367e-24
rs2301652	ILMN_3298167	-0.30343	-13.802	3.87368e-28	3.57273e-24
rs9977482	ILMN_1806733	-0.419981	-13.8009	3.89762e-28	3.58905e-24
rs3171465	ILMN_1801866	0.245416	13.7912	4.13109e-28	3.79797e-24
rs2735046	ILMN_1656670	0.534473	13.7826	4.34983e-28	3.99269e-24
rs12950743	ILMN_1666206	0.260386	13.78	4.41592e-28	4.04046e-24
rs8067378	ILMN_1666206	0.260386	13.78	4.41592e-28	4.04046e-24
rs2236470	ILMN_1806733	-0.418978	-13.7783	4.46301e-28	4.07707e-24
rs9752321	ILMN_1693317	0.172982	13.7617	4.92718e-28	4.49397e-24
rs2255591	ILMN_2053829	-0.227794	-13.7543	5.14917e-28	4.689e-24
rs4700772	ILMN_1676895	-0.241725	-13.7482	5.34126e-28	4.85625e-24
rs9404983	ILMN_3309634	0.224348	13.7315	5.90069e-28	5.34798e-24
rs4122189	ILMN_3309634	0.224348	13.7315	5.90069e-28	5.34798e-24
rs2523409	ILMN_1656670	0.546977	13.7213	6.27375e-28	5.67715e-24
rs2074040	ILMN_3187680	0.678628	13.7165	6.45599e-28	5.83289e-24
rs2273629	ILMN_2053829	-0.226598	-13.6945	7.36339e-28	6.64229e-24
rs1045482	ILMN_1654612	0.177297	13.6808	7.9936e-28	7.1995e-24
rs17042199	ILMN_1885771	0.186028	13.6537	9.39571e-28	8.44909e-24
rs2236472	ILMN_1806733	-0.41702	-13.6534	9.4139e-28	8.45225e-24
rs7324744	ILMN_2339796	0.211216	13.6421	1.00709e-27	9.01401e-24
rs9590409	ILMN_2339796	0.211216	13.6421	1.00709e-27	9.01401e-24
rs3785623	ILMN_3298167	-0.329326	-13.6379	1.03302e-27	9.22997e-24
rs2325788	ILMN_1758529	-0.317339	-13.6377	1.03443e-27	9.22997e-24
rs7508411	ILMN_1655684	0.161774	13.6263	1.10705e-27	9.86273e-24
rs7138526	ILMN_1787541	0.246932	13.6151	1.18381e-27	1.05302e-23
rs2167273	ILMN_1670576	-0.378402	-13.6031	1.27167e-27	1.12943e-23
rs13269963	ILMN_1709237	0.243703	13.5905	1.37144e-27	1.21617e-23
rs7513053	ILMN_1749834	1.23976	13.5884	1.38937e-27	1.23017e-23
rs2302479	ILMN_1791511	0.834508	13.5787	1.47203e-27	1.30135e-23
rs131690	ILMN_1670398	0.179991	13.5577	1.66933e-27	1.47352e-23
rs777490	ILMN_1734707	-0.571376	-13.5477	1.77201e-27	1.56176e-23
rs11557467	ILMN_1666206	0.260304	13.5423	1.83041e-27	1.61076e-23
rs10189685	ILMN_1739942	-0.230804	-13.5419	1.83476e-27	1.61213e-23
rs12121543	ILMN_1734830	0.287329	13.5356	1.90504e-27	1.67132e-23
rs9303277	ILMN_1666206	0.26144	13.5334	1.93077e-27	1.69132e-23
rs10230500	ILMN_2352121	0.260327	13.5325	1.9412e-27	1.69788e-23
rs7224129	ILMN_1666206	0.258121	13.5211	2.07853e-27	1.81523e-23
rs1033717	ILMN_3244521	0.161319	13.5187	2.10801e-27	1.83818e-23
rs1806267	ILMN_1719622	0.259905	13.5092	2.23198e-27	1.94335e-23
rs3744750	ILMN_1706959	0.155945	13.5062	2.27191e-27	1.97512e-23
rs11197843	ILMN_1805992	0.337523	13.4828	2.61458e-27	2.2696e-23
rs10143703	ILMN_2053829	-0.218994	-13.4806	2.64936e-27	2.29633e-23
rs2838947	ILMN_1806733	-0.418347	-13.4748	2.74227e-27	2.37328e-23
rs11658072	ILMN_1794522	0.322092	13.4678	2.86048e-27	2.47186e-23
rs550638	ILMN_1730454	1.69497	13.4627	2.94856e-27	2.54416e-23
rs2305479	ILMN_1666206	0.255252	13.4598	3.00114e-27	2.57793e-23
rs2290400	ILMN_1666206	0.255252	13.4598	3.00114e-27	2.57793e-23
rs7216389	ILMN_1666206	0.255252	13.4598	3.00114e-27	2.57793e-23
rs10775533	ILMN_1655684	0.159314	13.4579	3.03527e-27	2.60337e-23
rs3818553	ILMN_1697166	-0.40191	-13.4539	3.10844e-27	2.65426e-23
rs3814547	ILMN_1697166	-0.40191	-13.4539	3.10844e-27	2.65426e-23
rs7019254	ILMN_1697166	-0.40191	-13.4539	3.10844e-27	2.65426e-23
rs7332115	ILMN_1797893	0.170667	13.4437	3.30468e-27	2.81764e-23
rs659061	ILMN_1739001	0.518764	13.437	3.43958e-27	2.92833e-23
rs907091	ILMN_1666206	0.258072	13.4125	3.98405e-27	3.38686e-23
rs6728771	ILMN_1770020	-0.235272	-13.3969	4.37446e-27	3.71326e-23
rs467508	ILMN_1690682	0.299937	13.3907	4.54009e-27	3.84818e-23
rs7856656	ILMN_1664798	0.192635	13.3699	5.14373e-27	4.35342e-23
rs258244	ILMN_2313901	0.504375	13.3464	5.92053e-27	5.0035e-23
rs2850369	ILMN_1754114	-0.18295	-13.3457	5.94676e-27	5.0183e-23
rs10849538	ILMN_1787541	0.244536	13.3154	7.13096e-27	6.0088e-23
rs10852936	ILMN_1666206	-0.257768	-13.31	7.36858e-27	6.1909e-23
rs2872507	ILMN_1666206	-0.257768	-13.31	7.36858e-27	6.1909e-23
rs1096699	ILMN_1694711	0.15879	13.3065	7.5236e-27	6.29762e-23
rs699937	ILMN_1694711	0.15879	13.3065	7.5236e-27	6.29762e-23
rs10762345	ILMN_1805827	0.255554	13.3064	7.52843e-27	6.29762e-23
rs11231154	ILMN_1772644	0.121839	13.2901	8.30403e-27	6.93634e-23
rs777487	ILMN_1734707	-0.567008	-13.2777	8.94179e-27	7.45823e-23
rs199501	ILMN_2393693	-0.300763	-13.272	9.25456e-27	7.70794e-23
rs6462446	ILMN_2352121	0.253775	13.2628	9.78246e-27	8.12411e-23
rs10251079	ILMN_2352121	0.253775	13.2628	9.78246e-27	8.12411e-23
rs2224652	ILMN_2094396	-0.123258	-13.2529	1.03819e-26	8.60946e-23
rs4899633	ILMN_1804396	-0.632402	-13.25	1.05604e-26	8.74491e-23
rs2735097	ILMN_1656670	0.559122	13.2438	1.09597e-26	9.04952e-23
rs2517715	ILMN_1656670	0.559122	13.2438	1.09597e-26	9.04952e-23
rs10987899	ILMN_1746309	-0.188437	-13.2255	1.22354e-26	1.00884e-22
rs6830702	ILMN_1761941	0.314914	13.2238	1.23611e-26	1.01775e-22
rs12310416	ILMN_1665457	0.21951	13.2235	1.23858e-26	1.01832e-22
rs2295795	ILMN_1789196	-0.275811	-13.2215	1.25359e-26	1.02919e-22
rs11231155	ILMN_1772644	0.12101	13.22	1.26457e-26	1.03379e-22
rs11231156	ILMN_1772644	0.12101	13.22	1.26457e-26	1.03379e-22
rs2849030	ILMN_1772644	0.12101	13.22	1.26457e-26	1.03379e-22
rs10445308	ILMN_1666206	-0.260143	-13.2185	1.27605e-26	1.04169e-22
rs933489	ILMN_2330382	0.151728	13.2088	1.35301e-26	1.10295e-22
rs4523973	ILMN_1797155	0.202469	13.2075	1.36336e-26	1.10982e-22
rs10871516	ILMN_1707137	0.531685	13.1824	1.5852e-26	1.28715e-22
rs3801839	ILMN_1657129	0.280107	13.1823	1.58567e-26	1.28715e-22
rs7219923	ILMN_1666206	0.257118	13.1786	1.62126e-26	1.31418e-22
rs8113	ILMN_1697166	-0.398921	-13.1728	1.67906e-26	1.35912e-22
rs2523946	ILMN_1656670	0.525735	13.1723	1.68472e-26	1.35988e-22
rs2844804	ILMN_1656670	0.525735	13.1723	1.68472e-26	1.35988e-22
rs2296793	ILMN_1697166	-0.42232	-13.169	1.71749e-26	1.38438e-22
rs12485160	ILMN_1688178	-0.539821	-13.1672	1.73694e-26	1.3981e-22
rs6599003	ILMN_1762103	0.284944	13.1648	1.76213e-26	1.4164e-22
rs8019741	ILMN_1701512	0.240737	13.1612	1.8004e-26	1.44514e-22
rs7342665	ILMN_1684205	-0.212516	-13.1574	1.84179e-26	1.47468e-22
rs6120998	ILMN_2307025	-0.358301	-13.1572	1.84418e-26	1.47468e-22
rs17125401	ILMN_1738750	-0.172333	-13.1571	1.84488e-26	1.47468e-22
rs2445388	ILMN_1655261	-0.20102	-13.1521	1.90202e-26	1.51824e-22
rs40831	ILMN_1738369	0.172089	13.1428	2.01026e-26	1.60242e-22
rs1324414	ILMN_1797893	0.168564	13.1302	2.16839e-26	1.72608e-22
rs2881373	ILMN_1761941	0.311506	13.1206	2.29845e-26	1.82708e-22
rs2293312	ILMN_1762103	0.284897	13.1088	2.46624e-26	1.95775e-22
rs2269720	ILMN_1723846	0.239763	13.1079	2.48005e-26	1.96601e-22
rs12706949	ILMN_1784863	-0.437117	-13.0996	2.60706e-26	2.06385e-22
rs2305480	ILMN_1666206	-0.254225	-13.0984	2.62578e-26	2.07581e-22
rs2013208	ILMN_1738239	0.164096	13.0907	2.75076e-26	2.17163e-22
rs8026641	ILMN_3251269	0.30348	13.0814	2.90801e-26	2.29263e-22
rs10190751	ILMN_1770020	-0.242329	-13.0799	2.93409e-26	2.31002e-22
rs11617448	ILMN_2339796	0.206594	13.0795	2.94132e-26	2.31255e-22
rs4902352	ILMN_1798177	0.789381	13.0749	3.0244e-26	2.37463e-22
rs2735048	ILMN_1656670	0.534385	13.0712	3.09281e-26	2.42503e-22
rs756785	ILMN_1797155	0.199216	13.069	3.13341e-26	2.45353e-22
rs710415	ILMN_1787541	0.239378	13.0641	3.22655e-26	2.52007e-22
rs2193357	ILMN_1655261	-0.200431	-13.0641	3.22715e-26	2.52007e-22
rs9475975	ILMN_3243112	0.602532	13.056	3.3876e-26	2.64178e-22
rs2732651	ILMN_1784428	0.207353	13.0509	3.49444e-26	2.72141e-22
rs1039968	ILMN_1739942	-0.22593	-13.0429	3.66524e-26	2.85057e-22
rs6917710	ILMN_3243112	0.602696	13.0424	3.67702e-26	2.85557e-22
rs7568438	ILMN_1739942	-0.225928	-13.0422	3.6816e-26	2.85557e-22
rs12973258	ILMN_1685631	-0.244331	-13.0278	4.01369e-26	3.10897e-22
rs807020	ILMN_2258774	-0.207573	-13.0204	4.19786e-26	3.24725e-22
rs241449	ILMN_1759250	0.211805	13.0188	4.23872e-26	3.27445e-22
rs4822451	ILMN_1690982	-0.187419	-13.0094	4.48391e-26	3.45923e-22
rs6908994	ILMN_3309634	0.242599	12.9879	5.10329e-26	3.91607e-22
rs7745906	ILMN_3309634	0.242599	12.9879	5.10329e-26	3.91607e-22
rs2394892	ILMN_3309634	0.242599	12.9879	5.10329e-26	3.91607e-22
rs28397299	ILMN_3309634	0.242599	12.9879	5.10329e-26	3.91607e-22
rs103294	ILMN_1661631	-1.01362	-12.9858	5.16869e-26	3.96096e-22
rs922106	ILMN_1838313	-0.169852	-12.9806	5.33184e-26	4.07137e-22
rs10922664	ILMN_1838313	-0.169852	-12.9806	5.33184e-26	4.07137e-22
rs12603332	ILMN_1666206	0.255027	12.9806	5.33397e-26	4.07137e-22
rs2146340	ILMN_2094396	-0.12274	-12.9792	5.37839e-26	4.09983e-22
rs701836	ILMN_1678974	0.190794	12.9689	5.72171e-26	4.35576e-22
rs26849	ILMN_2057566	0.165558	12.9507	6.38369e-26	4.85329e-22
rs760402	ILMN_1789196	-0.269851	-12.9487	6.4603e-26	4.90505e-22
rs10096092	ILMN_1709237	0.285934	12.9463	6.55486e-26	4.9703e-22
rs7003694	ILMN_1709237	0.274573	12.9428	6.69329e-26	5.06858e-22
rs199454	ILMN_2393693	-0.298002	-12.9365	6.95112e-26	5.25691e-22
rs13135111	ILMN_1754114	-0.171139	-12.9337	7.07066e-26	5.3403e-22
rs6993786	ILMN_1806304	-0.179037	-12.9249	7.45348e-26	5.62205e-22
rs9611497	ILMN_2336109	-0.135722	-12.9192	7.71597e-26	5.80483e-22
rs139460	ILMN_2336109	-0.135722	-12.9192	7.71597e-26	5.80483e-22
rs2234185	ILMN_1683279	0.417301	12.914	7.9595e-26	5.98022e-22
rs12634	ILMN_1697166	-0.416249	-12.9017	8.57273e-26	6.42419e-22
rs13283584	ILMN_1697166	-0.416249	-12.9017	8.57273e-26	6.42419e-22
rs1611704	ILMN_1656670	0.540511	12.9003	8.64547e-26	6.47028e-22
rs13439459	ILMN_1709237	0.285241	12.8957	8.88663e-26	6.64212e-22
rs3115627	ILMN_1656670	0.538037	12.889	9.25181e-26	6.9061e-22
rs2044044	ILMN_1754114	-0.169652	-12.8862	9.41151e-26	7.01621e-22
rs11079016	ILMN_1750511	0.23759	12.8826	9.61754e-26	7.16053e-22
rs10781499	ILMN_1712532	0.170643	12.8766	9.97342e-26	7.4159e-22
rs2240147	ILMN_1694479	0.231079	12.8619	1.08951e-25	8.09075e-22
rs11595160	ILMN_1678974	0.199083	12.8523	1.15431e-25	8.56091e-22
rs6762	ILMN_1794740	-0.152255	-12.8462	1.19724e-25	8.86791e-22
rs745952	ILMN_1771697	-0.365146	-12.8431	1.22009e-25	9.0255e-22
rs139451	ILMN_2336109	-0.136178	-12.8402	1.24112e-25	9.16935e-22
rs10058074	ILMN_1699357	-0.0946565	-12.8394	1.24741e-25	9.204e-22
rs10823500	ILMN_1805827	0.252743	12.8324	1.30152e-25	9.59091e-22
rs11925218	ILMN_1762103	0.279742	12.8215	1.38949e-25	1.02261e-21
rs16836710	ILMN_1770020	-0.248341	-12.8208	1.39508e-25	1.02541e-21
rs2583399	ILMN_1754114	-0.179996	-12.7999	1.58223e-25	1.16148e-21
rs7581601	ILMN_1739942	-0.222925	-12.7824	1.7587e-25	1.28939e-21
rs7846038	ILMN_1709237	0.280566	12.7568	2.05215e-25	1.50071e-21
rs17057284	ILMN_1709237	0.280566	12.7568	2.05215e-25	1.50071e-21
rs7143804	ILMN_2053829	-0.222972	-12.749	2.15048e-25	1.57061e-21
rs1538535	ILMN_1789196	-0.293327	-12.7478	2.16657e-25	1.58036e-21
rs9314453	ILMN_1716733	1.34212	12.7361	2.32476e-25	1.6936e-21
rs3721	ILMN_2336109	-0.134901	-12.7341	2.35167e-25	1.71104e-21
rs7303722	ILMN_1787541	0.239636	12.7315	2.39009e-25	1.7368e-21
rs4795405	ILMN_1666206	-0.248636	-12.7249	2.48589e-25	1.80413e-21
rs2189338	ILMN_1719622	0.249987	12.7202	2.55745e-25	1.85373e-21
rs17122565	ILMN_1731666	-0.363399	-12.717	2.60835e-25	1.88825e-21
rs12225213	ILMN_1772644	0.1205	12.6979	2.92508e-25	2.11488e-21
rs2330635	ILMN_1690982	-0.186042	-12.697	2.94132e-25	2.12129e-21
rs2186366	ILMN_1690982	-0.186042	-12.697	2.94132e-25	2.12129e-21
rs10781500	ILMN_1712532	0.174565	12.6922	3.02776e-25	2.1809e-21
rs7124057	ILMN_1772644	0.120382	12.6839	3.18263e-25	2.28959e-21
rs2226955	ILMN_1787541	0.226317	12.6808	3.24313e-25	2.3302e-21
rs4077515	ILMN_1712532	0.170333	12.6727	3.40636e-25	2.44443e-21
rs10070258	ILMN_2214278	-0.181071	-12.6621	3.62926e-25	2.60114e-21
rs11249756	ILMN_1676895	-0.22688	-12.6572	3.73823e-25	2.67591e-21
rs2277862	ILMN_1670841	-0.316249	-12.6467	3.98404e-25	2.84832e-21
rs2104417	ILMN_1670841	-0.318007	-12.6416	4.10684e-25	2.93247e-21
rs2264803	ILMN_1657129	0.249838	12.6414	4.11398e-25	2.93393e-21
rs3736952	ILMN_2337655	0.335906	12.638	4.19689e-25	2.98565e-21
rs3742384	ILMN_2337655	0.335906	12.638	4.19689e-25	2.98565e-21
rs738631	ILMN_2336109	-0.135297	-12.6282	4.45347e-25	3.15648e-21
rs1569858	ILMN_2336109	-0.135297	-12.6282	4.45347e-25	3.15648e-21
rs139465	ILMN_2336109	-0.135297	-12.6282	4.45347e-25	3.15648e-21
rs10819368	ILMN_1746309	-0.181573	-12.617	4.76388e-25	3.37234e-21
rs11790814	ILMN_1697166	-0.383022	-12.6021	5.21378e-25	3.68628e-21
rs7224683	ILMN_1797155	0.189851	12.601	5.24734e-25	3.70546e-21
rs17722526	ILMN_3251269	0.277686	12.5979	5.34638e-25	3.77078e-21
rs2296326	ILMN_1798177	0.743094	12.5785	6.01034e-25	4.23387e-21
rs11719086	ILMN_1797031	-0.191245	-12.5753	6.12677e-25	4.31061e-21
rs499966	ILMN_1797893	0.167168	12.5727	6.22412e-25	4.37376e-21
rs3211958	ILMN_1784863	-0.422677	-12.569	6.36496e-25	4.46727e-21
rs10772817	ILMN_1655261	-0.200558	-12.5651	6.51565e-25	4.56191e-21
rs10846082	ILMN_1655261	-0.200558	-12.5651	6.51565e-25	4.56191e-21
rs2076577	ILMN_2336109	-0.13365	-12.5612	6.6711e-25	4.66507e-21
rs6558610	ILMN_1716733	1.33726	12.5483	7.20997e-25	5.03578e-21
rs2109262	ILMN_3298167	0.319585	12.545	7.35422e-25	5.1179e-21
rs4792728	ILMN_3298167	0.319585	12.545	7.35422e-25	5.1179e-21
rs11868284	ILMN_3298167	0.319585	12.545	7.35422e-25	5.1179e-21
rs10781507	ILMN_1712532	0.172615	12.5447	7.36857e-25	5.12169e-21
rs5760102	ILMN_1690982	-0.185316	-12.5414	7.51591e-25	5.2178e-21
rs570840	ILMN_1657129	0.269938	12.5256	8.26962e-25	5.73414e-21
rs2107351	ILMN_2323385	-0.196905	-12.5159	8.76451e-25	6.06998e-21
rs3211931	ILMN_1784863	-0.417367	-12.5128	8.93403e-25	6.17994e-21
rs12516225	ILMN_2214278	-0.18095	-12.5111	9.02156e-25	6.233e-21
rs4266763	ILMN_1712532	0.174258	12.5077	9.21126e-25	6.35481e-21
rs6925536	ILMN_1678766	0.197813	12.5075	9.21995e-25	6.35481e-21
rs2285428	ILMN_1797155	0.198803	12.5031	9.46881e-25	6.51853e-21
rs1042064	ILMN_1709237	0.21725	12.5005	9.61704e-25	6.61267e-21
rs2189336	ILMN_1719622	0.238702	12.4985	9.73346e-25	6.68473e-21
rs941758	ILMN_1745522	0.461326	12.4861	1.04952e-24	7.19931e-21
rs3785354	ILMN_1738369	0.170739	12.4757	1.11693e-24	7.64076e-21
rs4788074	ILMN_1738369	0.170739	12.4757	1.11693e-24	7.64076e-21
rs1130276	ILMN_1794740	-0.155048	-12.4756	1.11786e-24	7.64076e-21
rs1048423	ILMN_1751051	0.266574	12.4723	1.14026e-24	7.78459e-21
rs1126452	ILMN_1709237	0.217501	12.4499	1.30537e-24	8.90127e-21
rs11231141	ILMN_1772644	0.11999	12.4483	1.31837e-24	8.97931e-21
rs1133043	ILMN_1694671	0.191327	12.4419	1.36995e-24	9.31955e-21
rs7132057	ILMN_1719064	0.285604	12.4404	1.38214e-24	9.38033e-21
rs11066591	ILMN_1719064	0.285604	12.4404	1.38214e-24	9.38033e-21
rs4149257	ILMN_1709237	0.217192	12.4381	1.4014e-24	9.49983e-21
rs2089855	ILMN_1699357	-0.0922626	-12.434	1.43721e-24	9.73107e-21
rs9424284	ILMN_2228453	0.142069	12.4262	1.50622e-24	1.01864e-20
rs3783345	ILMN_2337655	0.33589	12.4234	1.5321e-24	1.03492e-20
rs3736952	ILMN_1727271	0.328087	12.4138	1.62321e-24	1.0939e-20
rs3742384	ILMN_1727271	0.328087	12.4138	1.62321e-24	1.0939e-20
rs7302925	ILMN_1729868	0.130505	12.4056	1.70544e-24	1.14797e-20
rs10416925	ILMN_1764694	0.183563	12.4039	1.72291e-24	1.15567e-20
rs10407850	ILMN_1764694	0.183563	12.4039	1.72291e-24	1.15567e-20
rs4806295	ILMN_1764694	0.183563	12.4039	1.72291e-24	1.15567e-20
rs1048434	ILMN_1751051	0.265602	12.4036	1.72568e-24	1.15618e-20
rs4132610	ILMN_1797155	0.19427	12.4022	1.74038e-24	1.16468e-20
rs9314117	ILMN_2214278	-0.170173	-12.3926	1.8448e-24	1.23313e-20
rs17707300	ILMN_1738369	0.170454	12.3729	2.07773e-24	1.384e-20
rs4788073	ILMN_1738369	0.170454	12.3729	2.07773e-24	1.384e-20
rs17640009	ILMN_1738369	0.170454	12.3729	2.07773e-24	1.384e-20
rs2425173	ILMN_2307025	-0.310834	-12.3647	2.18224e-24	1.45194e-20
rs467693	ILMN_2313901	0.491764	12.3641	2.19091e-24	1.45602e-20
rs4691455	ILMN_1761941	0.301187	12.3628	2.20805e-24	1.46403e-20
rs4501266	ILMN_1761941	0.301187	12.3628	2.20805e-24	1.46403e-20
rs1548888	ILMN_1723115	0.235792	12.356	2.29997e-24	1.52147e-20
rs1548891	ILMN_1723115	0.235792	12.356	2.29997e-24	1.52147e-20
rs2905	ILMN_1758293	0.116596	12.349	2.40038e-24	1.58425e-20
rs11621915	ILMN_1758293	0.116596	12.349	2.40038e-24	1.58425e-20
rs17854567	ILMN_3238452	-0.542666	-12.3451	2.45695e-24	1.61973e-20
rs10999204	ILMN_1805827	0.255821	12.3404	2.52835e-24	1.66489e-20
rs3816900	ILMN_3251269	0.259724	12.338	2.56517e-24	1.68721e-20
rs8370	ILMN_1761941	0.300699	12.3372	2.5772e-24	1.69318e-20
rs883349	ILMN_1762103	0.259677	12.3334	2.63628e-24	1.73003e-20
rs10749291	ILMN_2363361	-0.116839	-12.3329	2.64443e-24	1.7334e-20
rs1662955	ILMN_3186473	0.157241	12.3299	2.69235e-24	1.7588e-20
rs829584	ILMN_3186473	0.157241	12.3299	2.69235e-24	1.7588e-20
rs829573	ILMN_3186473	0.157241	12.3299	2.69235e-24	1.7588e-20
rs1007924	ILMN_1787541	0.234303	12.3284	2.71798e-24	1.77353e-20
rs1056522	ILMN_1734707	-0.562829	-12.3256	2.76407e-24	1.80156e-20
rs11079824	ILMN_1810274	0.21148	12.3218	2.8276e-24	1.84088e-20
rs11702494	ILMN_1806733	-0.390941	-12.3144	2.958e-24	1.92361e-20
rs10509914	ILMN_1793915	0.188189	12.3123	2.9945e-24	1.94514e-20
rs4802703	ILMN_2109416	-0.495309	-12.3065	3.10208e-24	2.01275e-20
rs11702450	ILMN_1795836	-0.275516	-12.3026	3.17617e-24	2.05619e-20
rs9975588	ILMN_1795836	-0.275516	-12.3026	3.17617e-24	2.05619e-20
rs10461245	ILMN_1761941	0.297772	12.2913	3.39935e-24	2.19819e-20
rs490633	ILMN_1685978	-0.166879	-12.2883	3.46106e-24	2.23308e-20
rs9508	ILMN_1685978	-0.166879	-12.2883	3.46106e-24	2.23308e-20
rs10493008	ILMN_1776519	1.08899	12.285	3.53087e-24	2.27557e-20
rs3783345	ILMN_1727271	0.329091	12.2843	3.54677e-24	2.28326e-20
rs1058115	ILMN_1719622	0.247345	12.2766	3.71623e-24	2.38968e-20
rs2070865	ILMN_1801866	0.223384	12.2759	3.73042e-24	2.39613e-20
rs678943	ILMN_1810628	0.228801	12.2756	3.73754e-24	2.39803e-20
rs28558789	ILMN_1794740	-0.151879	-12.271	3.8428e-24	2.45735e-20
rs4075289	ILMN_1794740	-0.151879	-12.271	3.8428e-24	2.45735e-20
rs7924806	ILMN_1794740	-0.151879	-12.271	3.8428e-24	2.45735e-20
rs2235910	ILMN_1771223	-0.189831	-12.2697	3.87409e-24	2.4746e-20
rs2040352	ILMN_1787541	0.234369	12.2674	3.92845e-24	2.50654e-20
rs175040	ILMN_1713380	-0.117137	-12.2662	3.95491e-24	2.50958e-20
rs1548807	ILMN_1713380	-0.117137	-12.2662	3.95491e-24	2.50958e-20
rs1130663	ILMN_1794740	-0.147452	-12.2659	3.96374e-24	2.50958e-20
rs1130680	ILMN_1794740	-0.147452	-12.2659	3.96374e-24	2.50958e-20
rs1130698	ILMN_1794740	-0.147452	-12.2659	3.96374e-24	2.50958e-20
rs1130719	ILMN_1794740	-0.147452	-12.2659	3.96374e-24	2.50958e-20
rs3059	ILMN_1794740	-0.147452	-12.2659	3.96374e-24	2.50958e-20
rs2071474	ILMN_1759250	0.195131	12.2613	4.07563e-24	2.57476e-20
rs2071472	ILMN_1759250	0.195131	12.2613	4.07563e-24	2.57476e-20
rs2527897	ILMN_2323385	-0.195892	-12.2585	4.14419e-24	2.6152e-20
rs7552969	ILMN_2228453	0.144884	12.2493	4.38108e-24	2.76167e-20
rs1050755	ILMN_1670570	0.304423	12.2463	4.46126e-24	2.80913e-20
rs13025261	ILMN_3238662	0.17778	12.2341	4.8025e-24	3.0195e-20
rs243835	ILMN_1796335	0.400301	12.2338	4.81109e-24	3.0195e-20
rs243834	ILMN_1796335	0.400301	12.2338	4.81109e-24	3.0195e-20
rs324015	ILMN_1763198	0.273396	12.2291	4.94878e-24	3.10253e-20
rs1420106	ILMN_1721762	-0.589984	-12.2287	4.9607e-24	3.10662e-20
rs11206043	ILMN_1694776	-0.11018	-12.227	5.01187e-24	3.13525e-20
rs7224296	ILMN_2393693	-0.275819	-12.2127	5.46587e-24	3.41555e-20
rs6796854	ILMN_1734707	-0.545714	-12.2091	5.58474e-24	3.48604e-20
rs11066523	ILMN_1719064	0.283673	12.2055	5.70723e-24	3.55864e-20
rs1128287	ILMN_1714393	0.167138	12.2048	5.73248e-24	3.57052e-20
rs12100841	ILMN_1662617	0.255262	12.1777	6.75207e-24	4.20103e-20
rs1044370	ILMN_2208495	0.209451	12.1727	6.95612e-24	4.32331e-20
rs7617257	ILMN_1734707	-0.497778	-12.1676	7.17333e-24	4.4535e-20
rs17037201	ILMN_1761941	0.332107	12.1646	7.30626e-24	4.53114e-20
rs11553576	ILMN_1772644	0.118549	12.1603	7.50012e-24	4.64636e-20
rs11955347	ILMN_1699357	-0.0918903	-12.1529	7.8408e-24	4.8522e-20
rs7720230	ILMN_1699357	-0.0928275	-12.1516	7.90101e-24	4.8842e-20
rs8181679	ILMN_2208495	0.199149	12.1483	8.06019e-24	4.97726e-20
rs13712	ILMN_1713380	-0.11693	-12.1448	8.23178e-24	5.07777e-20
rs9457413	ILMN_1678766	0.19448	12.1438	8.28492e-24	5.10507e-20
rs1059264	ILMN_1697544	0.296839	12.1351	8.73127e-24	5.37435e-20
rs10781510	ILMN_1712532	0.174487	12.1349	8.74156e-24	5.37494e-20
rs6797249	ILMN_1721842	0.386962	12.1264	9.20389e-24	5.65318e-20
rs3759406	ILMN_1738750	-0.169966	-12.126	9.22201e-24	5.65826e-20
rs6565259	ILMN_1738369	0.177242	12.1228	9.40234e-24	5.76276e-20
rs3828194	ILMN_3238662	0.174479	12.1175	9.71104e-24	5.94564e-20
rs7575494	ILMN_1728380	-0.160171	-12.1172	9.72605e-24	5.9485e-20
rs324010	ILMN_1763198	0.234629	12.1161	9.79177e-24	5.98234e-20
rs745686	ILMN_2048982	-0.131087	-12.1155	9.82757e-24	5.99149e-20
rs926803	ILMN_2048982	-0.131087	-12.1155	9.82757e-24	5.99149e-20
rs4459386	ILMN_2208495	0.19922	12.1025	1.06312e-23	6.4677e-20
rs10783342	ILMN_2208495	0.19922	12.1025	1.06312e-23	6.4677e-20
rs5446	ILMN_1787541	0.223504	12.1023	1.06463e-23	6.47008e-20
rs11595160	ILMN_2258774	-0.207194	-12.0905	1.14286e-23	6.93816e-20
rs1635291	ILMN_1784428	0.191091	12.0897	1.14877e-23	6.95203e-20
rs1724400	ILMN_1784428	0.191091	12.0897	1.14877e-23	6.95203e-20
rs7215239	ILMN_1784428	0.191091	12.0897	1.14877e-23	6.95203e-20
rs1045452	ILMN_1737611	0.158246	12.0841	1.18821e-23	7.17567e-20
rs2534712	ILMN_1737611	0.158246	12.0841	1.18821e-23	7.17567e-20
rs8101040	ILMN_1771697	-0.339366	-12.0822	1.20139e-23	7.24764e-20
rs1552641	ILMN_1734707	-0.586382	-12.0806	1.21352e-23	7.31314e-20
rs872914	ILMN_1745522	0.453985	12.0719	1.27889e-23	7.69903e-20
rs12951902	ILMN_1707137	0.653702	12.0698	1.29553e-23	7.79103e-20
rs641620	ILMN_1791912	-0.358059	-12.0654	1.32971e-23	7.98829e-20
rs550404	ILMN_2336609	-0.266614	-12.0632	1.34764e-23	8.08755e-20
rs6781798	ILMN_1734707	-0.584362	-12.0594	1.37904e-23	8.26732e-20
rs1048402	ILMN_1737611	0.159407	12.0591	1.38145e-23	8.2702e-20
rs4679256	ILMN_1734707	-0.588658	-12.059	1.38239e-23	8.2702e-20
rs2945989	ILMN_1764694	0.174148	12.0564	1.40411e-23	8.39144e-20
rs480299	ILMN_1694776	-0.110406	-12.0497	1.4621e-23	8.7289e-20
rs4658318	ILMN_2094396	-0.118198	-12.0479	1.47836e-23	8.80773e-20
rs483517	ILMN_2094396	-0.118198	-12.0479	1.47836e-23	8.80773e-20
rs1873400	ILMN_1734707	-0.562746	-12.0454	1.50075e-23	8.93187e-20
rs11585570	ILMN_1694776	-0.107183	-12.0388	1.56211e-23	9.28748e-20
rs798887	ILMN_1661631	-0.964732	-12.037	1.57894e-23	9.37786e-20
rs562641	ILMN_1694776	-0.109665	-12.0198	1.75224e-23	1.03964e-19
rs9784019	ILMN_1813455	0.404635	12.0167	1.78473e-23	1.05782e-19
rs2509982	ILMN_1772644	0.118515	12.0072	1.89039e-23	1.1193e-19
rs9806913	ILMN_1653319	0.283069	12.0047	1.9192e-23	1.13402e-19
rs7196840	ILMN_1653319	0.283069	12.0047	1.9192e-23	1.13402e-19
rs175049	ILMN_1713380	-0.117806	-11.9999	1.97552e-23	1.16372e-19
rs2098251	ILMN_1713380	-0.117806	-11.9999	1.97552e-23	1.16372e-19
rs175084	ILMN_1713380	-0.117806	-11.9999	1.97552e-23	1.16372e-19
rs11070245	ILMN_3251269	0.263721	11.9778	2.25727e-23	1.32833e-19
rs567086	ILMN_1685978	-0.151225	-11.9757	2.28671e-23	1.34428e-19
rs1045452	ILMN_2405756	0.114615	11.974	2.31053e-23	1.35551e-19
rs2534712	ILMN_2405756	0.114615	11.974	2.31053e-23	1.35551e-19
rs2098433	ILMN_1655261	-0.196151	-11.968	2.39568e-23	1.40403e-19
rs6123870	ILMN_1658016	0.137688	11.959	2.52964e-23	1.48103e-19
rs703817	ILMN_1763198	0.218372	11.9553	2.58569e-23	1.51232e-19
rs1437891	ILMN_2221673	-0.161741	-11.9502	2.66712e-23	1.55835e-19
rs7313235	ILMN_1657527	0.120957	11.9485	2.69439e-23	1.57269e-19
rs11089637	ILMN_1677877	0.179816	11.9476	2.70968e-23	1.58002e-19
rs904251	ILMN_1651987	-0.167578	-11.9454	2.74539e-23	1.59922e-19
rs8559	ILMN_1685978	-0.151418	-11.9442	2.76642e-23	1.60984e-19
rs4667297	ILMN_2221673	-0.161101	-11.9436	2.77598e-23	1.61377e-19
rs694609	ILMN_1767422	-0.255944	-11.9385	2.86345e-23	1.66126e-19
rs7097	ILMN_1767422	-0.255944	-11.9385	2.86345e-23	1.66126e-19
rs4962717	ILMN_1757742	0.371994	11.9361	2.90485e-23	1.68359e-19
rs491867	ILMN_2336609	-0.270281	-11.9329	2.96172e-23	1.71309e-19
rs496187	ILMN_2336609	-0.270281	-11.9329	2.96172e-23	1.71309e-19
rs2271842	ILMN_1764694	0.172575	11.9325	2.9682e-23	1.7134e-19
rs17206379	ILMN_1764694	0.172575	11.9325	2.9682e-23	1.7134e-19
rs3736771	ILMN_2176251	-0.217489	-11.9318	2.98183e-23	1.71782e-19
rs7268634	ILMN_2176251	-0.217489	-11.9318	2.98183e-23	1.71782e-19
rs10853100	ILMN_1810274	-0.215088	-11.9304	3.00565e-23	1.72981e-19
rs181209	ILMN_1738369	0.176542	11.9296	3.02038e-23	1.73655e-19
rs1801131	ILMN_1734830	0.239353	11.9267	3.07346e-23	1.76531e-19
rs6574316	ILMN_1796216	0.315483	11.9244	3.11707e-23	1.78857e-19
rs11746090	ILMN_1768867	-0.126109	-11.9232	3.13937e-23	1.79957e-19
rs2087658	ILMN_1660544	0.197592	11.9216	3.1705e-23	1.81561e-19
rs4676588	ILMN_1762103	0.260915	11.9199	3.20363e-23	1.83276e-19
rs832402	ILMN_1757636	-0.123272	-11.9163	3.27272e-23	1.87043e-19
rs580459	ILMN_2336609	-0.267407	-11.912	3.35973e-23	1.91634e-19
rs680498	ILMN_2336609	-0.267407	-11.912	3.35973e-23	1.91634e-19
rs10774671	ILMN_1672606	0.192731	11.9086	3.42989e-23	1.95443e-19
rs2325948	ILMN_1810274	-0.211789	-11.9038	3.53098e-23	2.01004e-19
rs7390	ILMN_1737611	0.15648	11.897	3.6778e-23	2.09155e-19
rs10078499	ILMN_1804854	-0.21316	-11.8962	3.69507e-23	2.0993e-19
rs2301339	ILMN_1787541	0.215409	11.8848	3.96044e-23	2.24563e-19
rs5443	ILMN_1787541	0.215409	11.8848	3.96044e-23	2.24563e-19
rs2681781	ILMN_1738239	0.163612	11.8837	3.98575e-23	2.25775e-19
rs2303230	ILMN_1703314	-0.132437	-11.8798	4.08128e-23	2.30959e-19
rs236916	ILMN_1791912	-0.357996	-11.8788	4.10524e-23	2.32087e-19
rs2839196	ILMN_1795836	0.284167	11.8643	4.48253e-23	2.53169e-19
rs7127229	ILMN_3244521	0.152784	11.8629	4.52049e-23	2.55062e-19
rs2278282	ILMN_1771697	-0.266006	-11.8536	4.78032e-23	2.69459e-19
rs10515177	ILMN_1791106	0.180684	11.8533	4.79076e-23	2.69783e-19
rs1552673	ILMN_1660544	0.19635	11.8466	4.98616e-23	2.80512e-19
rs12693551	ILMN_2221673	-0.160127	-11.8451	5.03339e-23	2.82066e-19
rs893784	ILMN_2221673	-0.160127	-11.8451	5.03339e-23	2.82066e-19
rs10931430	ILMN_2221673	-0.160127	-11.8451	5.03339e-23	2.82066e-19
rs11679767	ILMN_2221673	-0.160127	-11.8451	5.03339e-23	2.82066e-19
rs4986122	ILMN_1652333	0.241013	11.8419	5.13122e-23	2.87269e-19
rs3212371	ILMN_1653319	0.279941	11.8319	5.44916e-23	3.04772e-19
rs775450	ILMN_1803197	-0.148155	-11.8226	5.76618e-23	3.2219e-19
rs1062633	ILMN_1738239	0.163353	11.8148	6.04476e-23	3.37101e-19
rs2230590	ILMN_1738239	0.163353	11.8148	6.04476e-23	3.37101e-19
rs510379	ILMN_1685978	-0.150657	-11.8143	6.06205e-23	3.37738e-19
rs12335	ILMN_1778032	0.174513	11.8127	6.11957e-23	3.40613e-19
rs2087840	ILMN_1791106	0.179983	11.8058	6.38072e-23	3.54121e-19
rs8066241	ILMN_1791106	0.179983	11.8058	6.38072e-23	3.54121e-19
rs7223281	ILMN_1791106	0.179983	11.8058	6.38072e-23	3.54121e-19
rs3802141	ILMN_1694671	0.188726	11.8049	6.41663e-23	3.55771e-19
rs10781496	ILMN_1712532	0.161224	11.8002	6.60191e-23	3.65691e-19
rs2193359	ILMN_1655261	-0.192957	-11.7998	6.61885e-23	3.66277e-19
rs1055091	ILMN_2221673	-0.159992	-11.7978	6.69929e-23	3.70372e-19
rs1662955	ILMN_3262936	0.16629	11.7934	6.87869e-23	3.79198e-19
rs829584	ILMN_3262936	0.16629	11.7934	6.87869e-23	3.79198e-19
rs829573	ILMN_3262936	0.16629	11.7934	6.87869e-23	3.79198e-19
rs3212346	ILMN_1653319	0.279105	11.7929	6.8985e-23	3.79563e-19
rs2228478	ILMN_1653319	0.279105	11.7929	6.8985e-23	3.79563e-19
rs777486	ILMN_1734707	-0.540166	-11.7909	6.98207e-23	3.83794e-19
rs1048140	ILMN_1736077	0.156861	11.7872	7.1421e-23	3.9218e-19
rs3173833	ILMN_1791511	0.784435	11.787	7.14826e-23	3.9218e-19
rs40837	ILMN_1738369	0.165032	11.7849	7.24077e-23	3.96123e-19
rs26528	ILMN_1738369	0.165032	11.7849	7.24077e-23	3.96123e-19
rs153109	ILMN_1738369	0.165032	11.7849	7.24077e-23	3.96123e-19
rs7390	ILMN_2405756	0.113286	11.7802	7.44949e-23	4.07154e-19
rs11646653	ILMN_1738369	0.182448	11.7783	7.53676e-23	4.11533e-19
rs9453	ILMN_1727271	0.29179	11.7726	7.79734e-23	4.24955e-19
rs1009812	ILMN_1727271	0.29179	11.7726	7.79734e-23	4.24955e-19
rs6085283	ILMN_1804822	-0.374542	-11.7719	7.83294e-23	4.26492e-19
rs7975825	ILMN_2344216	-0.171242	-11.7699	7.92639e-23	4.31172e-19
rs8007089	ILMN_2403889	-0.178933	-11.7538	8.73427e-23	4.7467e-19
rs17622208	ILMN_1699357	-0.0892822	-11.7444	9.24618e-23	5.02015e-19
rs6488608	ILMN_1665457	0.207346	11.7401	9.49234e-23	5.14895e-19
rs7592700	ILMN_1693317	0.150494	11.735	9.78679e-23	5.30367e-19
rs113413	ILMN_1690982	-0.194821	-11.7347	9.80764e-23	5.30997e-19
rs2660	ILMN_1672606	0.191672	11.7321	9.96066e-23	5.38775e-19
rs17700376	ILMN_1673509	-0.138224	-11.7133	1.1156e-22	6.02862e-19
rs1492890	ILMN_1769911	-0.212912	-11.6917	1.27105e-22	6.86226e-19
rs10178877	ILMN_1693317	0.149245	11.6869	1.30878e-22	7.05933e-19
rs6544906	ILMN_1813256	0.1354	11.6862	1.31437e-22	7.08283e-19
rs3180589	ILMN_1737611	0.155318	11.677	1.38953e-22	7.47386e-19
rs7976498	ILMN_1737611	0.155318	11.677	1.38953e-22	7.47386e-19
rs1750040	ILMN_2215119	0.204697	11.6748	1.40789e-22	7.5475e-19
rs350292	ILMN_2215119	0.204697	11.6748	1.40789e-22	7.5475e-19
rs17489860	ILMN_2215119	0.204697	11.6748	1.40789e-22	7.5475e-19
rs12453162	ILMN_1652333	0.243576	11.6747	1.40847e-22	7.5475e-19
rs928929	ILMN_1670570	0.298473	11.6731	1.4227e-22	7.61669e-19
rs9404952	ILMN_1656670	0.499764	11.668	1.46698e-22	7.84643e-19
rs11079828	ILMN_1810274	-0.207707	-11.6658	1.48673e-22	7.9447e-19
rs7212681	ILMN_1719622	0.21796	11.6584	1.55449e-22	8.29907e-19
rs6092765	ILMN_1658016	0.136885	11.6432	1.70453e-22	9.09169e-19
rs2687965	ILMN_2393341	0.148746	11.6412	1.7246e-22	9.19022e-19
rs701008	ILMN_1723846	0.20724	11.6326	1.81657e-22	9.67137e-19
rs2517930	ILMN_1656670	0.525655	11.627	1.87902e-22	9.99459e-19
rs2523404	ILMN_1656670	0.479214	11.6241	1.91223e-22	1.01524e-18
rs2735059	ILMN_1656670	0.479214	11.6241	1.91223e-22	1.01524e-18
rs1110038	ILMN_1690223	-0.334441	-11.6166	2.0008e-22	1.06031e-18
rs1110144	ILMN_1690223	-0.334441	-11.6166	2.0008e-22	1.06031e-18
rs28397289	ILMN_3309634	0.224903	11.6158	2.01103e-22	1.06475e-18
rs1054083	ILMN_1706959	0.154495	11.6022	2.18333e-22	1.15492e-18
rs11206006	ILMN_1694776	-0.108992	-11.598	2.23939e-22	1.18349e-18
rs3738725	ILMN_1731064	0.175127	11.5832	2.4489e-22	1.29302e-18
rs925284	ILMN_1810274	-0.209187	-11.5814	2.4757e-22	1.30597e-18
rs2359455	ILMN_3237636	0.153789	11.5782	2.52285e-22	1.32841e-18
rs4889693	ILMN_3237636	0.153789	11.5782	2.52285e-22	1.32841e-18
rs2064864	ILMN_1658016	0.136929	11.5776	2.53293e-22	1.3325e-18
rs9421246	ILMN_1805992	0.289897	11.5746	2.57963e-22	1.35583e-18
rs9917155	ILMN_2358540	-0.155286	-11.5659	2.71859e-22	1.42756e-18
rs8099878	ILMN_1743646	0.30365	11.5594	2.82627e-22	1.48275e-18
rs939335	ILMN_1651964	0.16513	11.5554	2.89553e-22	1.5177e-18
rs175490	ILMN_1713380	-0.115908	-11.5528	2.94131e-22	1.54029e-18
rs7115310	ILMN_1766157	-0.239902	-11.545	3.08329e-22	1.61171e-18
rs11042883	ILMN_1766157	-0.239902	-11.545	3.08329e-22	1.61171e-18
rs11764558	ILMN_1657129	0.260753	11.5447	3.09006e-22	1.61379e-18
rs4149259	ILMN_1709237	0.243943	11.5444	3.0959e-22	1.61391e-18
rs4149260	ILMN_1709237	0.243943	11.5444	3.0959e-22	1.61391e-18
rs6891	ILMN_1657624	-0.1757	-11.5425	3.12983e-22	1.63012e-18
rs3088080	ILMN_1657624	-0.175607	-11.5362	3.25303e-22	1.69276e-18
rs4148564	ILMN_1651964	0.172207	11.5292	3.39167e-22	1.7633e-18
rs6868418	ILMN_3292448	-0.183227	-11.525	3.48032e-22	1.80775e-18
rs4149239	ILMN_1709237	0.244924	11.5242	3.49763e-22	1.81511e-18
rs1884391	ILMN_1657624	0.182228	11.5216	3.55205e-22	1.84169e-18
rs12692588	ILMN_2358540	-0.153808	-11.5206	3.57279e-22	1.85078e-18
rs11650335	ILMN_1652333	0.241681	11.5182	3.62559e-22	1.87644e-18
rs729609	ILMN_1709237	0.243238	11.5138	3.7226e-22	1.92492e-18
rs7134136	ILMN_1737611	0.155896	11.5128	3.74595e-22	1.93525e-18
rs6443928	ILMN_1651964	0.173834	11.5023	3.99186e-22	2.06044e-18
rs2110735	ILMN_1721762	-0.583562	-11.4998	4.05261e-22	2.08246e-18
rs2110734	ILMN_1721762	-0.583562	-11.4998	4.05261e-22	2.08246e-18
rs6734736	ILMN_1721762	-0.583562	-11.4998	4.05261e-22	2.08246e-18
rs7559479	ILMN_1721762	-0.583562	-11.4998	4.05261e-22	2.08246e-18
rs917997	ILMN_1721762	-0.583562	-11.4998	4.05261e-22	2.08246e-18
rs13110240	ILMN_1781819	0.311558	11.4935	4.20823e-22	2.15947e-18
rs4767030	ILMN_1672606	0.187988	11.4935	4.20997e-22	2.15947e-18
rs990960	ILMN_1754114	-0.161403	-11.4893	4.31769e-22	2.21275e-18
rs10047541	ILMN_1655261	-0.190513	-11.4798	4.57316e-22	2.33901e-18
rs3087822	ILMN_1813256	0.135476	11.4785	4.60687e-22	2.33901e-18
rs4149247	ILMN_1709237	0.242707	11.478	4.62079e-22	2.33901e-18
rs4149248	ILMN_1709237	0.242707	11.478	4.62079e-22	2.33901e-18
rs10503812	ILMN_1709237	0.242707	11.478	4.62079e-22	2.33901e-18
rs7843805	ILMN_1709237	0.242707	11.478	4.62079e-22	2.33901e-18
rs6558002	ILMN_1709237	0.242707	11.478	4.62079e-22	2.33901e-18
rs6558003	ILMN_1709237	0.242707	11.478	4.62079e-22	2.33901e-18
rs7828349	ILMN_1709237	0.242707	11.478	4.62079e-22	2.33901e-18
rs6558004	ILMN_1709237	0.242707	11.478	4.62079e-22	2.33901e-18
rs10282967	ILMN_1709237	0.242707	11.478	4.62079e-22	2.33901e-18
rs4149252	ILMN_1709237	0.242707	11.478	4.62079e-22	2.33901e-18
rs4149255	ILMN_1709237	0.242707	11.478	4.62079e-22	2.33901e-18
rs2058623	ILMN_1721762	-0.574367	-11.478	4.62096e-22	2.33901e-18
rs2104417	ILMN_2307025	-0.316726	-11.4644	5.01766e-22	2.53758e-18
rs7839733	ILMN_1709237	0.240901	11.4632	5.0541e-22	2.54929e-18
rs7000388	ILMN_1709237	0.240901	11.4632	5.0541e-22	2.54929e-18
rs7018249	ILMN_1709237	0.240901	11.4632	5.0541e-22	2.54929e-18
rs10265256	ILMN_1736863	0.190004	11.4618	5.09663e-22	2.55062e-18
rs7776519	ILMN_1736863	0.190004	11.4618	5.09663e-22	2.55062e-18
rs7809191	ILMN_1736863	0.190004	11.4618	5.09663e-22	2.55062e-18
rs10215144	ILMN_1736863	0.190004	11.4618	5.09663e-22	2.55062e-18
rs10239305	ILMN_1736863	0.190004	11.4618	5.09663e-22	2.55062e-18
rs11771999	ILMN_1736863	0.190004	11.4618	5.09663e-22	2.55062e-18
rs1962522	ILMN_1736863	0.190004	11.4618	5.09663e-22	2.55062e-18
rs10238516	ILMN_1736863	0.190004	11.4618	5.09663e-22	2.55062e-18
rs7795497	ILMN_1736863	0.190004	11.4618	5.09663e-22	2.55062e-18
rs3753555	ILMN_3185234	0.129172	11.4581	5.21245e-22	2.60632e-18
rs5030779	ILMN_1794740	-0.172163	-11.4509	5.44485e-22	2.72016e-18
rs6668352	ILMN_1734830	0.230357	11.4489	5.51094e-22	2.75079e-18
rs8610	ILMN_1794522	0.293845	11.448	5.54109e-22	2.76344e-18
rs6990733	ILMN_1709237	0.242658	11.4383	5.8738e-22	2.92683e-18
rs4713610	ILMN_1690682	0.248372	11.4249	6.36993e-22	3.1713e-18
rs8001787	ILMN_1655557	0.226501	11.4223	6.47024e-22	3.21846e-18
rs747276	ILMN_1709237	0.241754	11.4148	6.76808e-22	3.3637e-18
rs13046844	ILMN_1774949	0.0904529	11.4112	6.91801e-22	3.43525e-18
rs10517685	ILMN_1761941	0.319157	11.4089	7.01461e-22	3.48022e-18
rs1681752	ILMN_1805992	0.286633	11.4059	7.14182e-22	3.54028e-18
rs3795445	ILMN_1731064	0.172505	11.4052	7.17334e-22	3.54979e-18
rs3795446	ILMN_1731064	0.172505	11.4052	7.17334e-22	3.54979e-18
rs7518571	ILMN_1685978	-0.16034	-11.4031	7.26397e-22	3.59155e-18
rs26828	ILMN_2057566	-0.148392	-11.4015	7.33678e-22	3.62443e-18
rs9453	ILMN_2337655	0.291292	11.3991	7.44417e-22	3.67118e-18
rs1009812	ILMN_2337655	0.291292	11.3991	7.44417e-22	3.67118e-18
rs13015714	ILMN_1721762	-0.569775	-11.3971	7.53286e-22	3.71174e-18
rs17200733	ILMN_1718936	-0.506574	-11.396	7.58078e-22	3.73216e-18
rs4148557	ILMN_1651964	0.172102	11.3955	7.6063e-22	3.74152e-18
rs9461680	ILMN_3309634	0.21874	11.3904	7.8446e-22	3.85545e-18
rs12412368	ILMN_1795336	-0.208422	-11.3901	7.85857e-22	3.85902e-18
rs7261862	ILMN_1670841	-0.295835	-11.3861	8.04868e-22	3.949e-18
rs939337	ILMN_1651964	0.169751	11.3848	8.11335e-22	3.97734e-18
rs7847286	ILMN_1746309	-0.178861	-11.3825	8.22633e-22	4.02136e-18
rs2292998	ILMN_1651964	0.16979	11.3807	8.31494e-22	4.02136e-18
rs4148585	ILMN_1651964	0.16979	11.3807	8.31494e-22	4.02136e-18
rs6443924	ILMN_1651964	0.16979	11.3807	8.31494e-22	4.02136e-18
rs4148579	ILMN_1651964	0.16979	11.3807	8.31494e-22	4.02136e-18
rs939336	ILMN_1651964	0.16979	11.3807	8.31494e-22	4.02136e-18
rs6800217	ILMN_1651964	0.16979	11.3807	8.31494e-22	4.02136e-18
rs869417	ILMN_1651964	0.16979	11.3807	8.31494e-22	4.02136e-18
rs1132776	ILMN_1651964	0.16979	11.3807	8.31494e-22	4.02136e-18
rs6802849	ILMN_1651964	0.16979	11.3807	8.31494e-22	4.02136e-18
rs2313212	ILMN_1651964	0.16979	11.3807	8.31494e-22	4.02136e-18
rs4148575	ILMN_1651964	0.16979	11.3807	8.31494e-22	4.02136e-18
rs939338	ILMN_1651964	0.16979	11.3807	8.31494e-22	4.02136e-18
rs6443926	ILMN_1651964	0.16979	11.3807	8.31494e-22	4.02136e-18
rs10937158	ILMN_1651964	0.16979	11.3807	8.31494e-22	4.02136e-18
rs4148571	ILMN_1651964	0.16979	11.3807	8.31494e-22	4.02136e-18
rs181206	ILMN_1738369	0.171526	11.3801	8.3468e-22	4.03338e-18
rs2743951	ILMN_1656670	0.482021	11.3777	8.46817e-22	4.08859e-18
rs2621367	ILMN_1759250	0.191378	11.3774	8.48584e-22	4.09369e-18
rs12138115	ILMN_1705151	0.151648	11.3763	8.54155e-22	4.11711e-18
rs4072980	ILMN_1705151	0.154652	11.3717	8.78299e-22	4.22995e-18
rs922107	ILMN_1838313	-0.158897	-11.3711	8.81477e-22	4.23868e-18
rs459202	ILMN_2313901	0.458465	11.371	8.81585e-22	4.23868e-18
rs2430692	ILMN_1655261	-0.18161	-11.3685	8.94966e-22	4.29943e-18
rs6079138	ILMN_1657624	-0.171892	-11.3679	8.98196e-22	4.31134e-18
rs2012627	ILMN_1713380	-0.116319	-11.36	9.42482e-22	4.52015e-18
rs6457713	ILMN_1749070	0.534764	11.352	9.88686e-22	4.73779e-18
rs737428	ILMN_1771223	-0.182903	-11.3475	1.0164e-21	4.86653e-18
rs4447905	ILMN_1761941	0.312154	11.3466	1.02196e-21	4.8891e-18
rs2296327	ILMN_1798177	0.810752	11.3389	1.07021e-21	5.11568e-18
rs2835667	ILMN_1774949	0.08988	11.3363	1.0871e-21	5.19211e-18
rs10283378	ILMN_1709237	0.241477	11.3337	1.1044e-21	5.27036e-18
rs4764137	ILMN_1655261	-0.189083	-11.3333	1.10706e-21	5.27432e-18
rs7295480	ILMN_1655261	-0.189083	-11.3333	1.10706e-21	5.27432e-18
rs13063	ILMN_1657624	0.179265	11.3263	1.15494e-21	5.49331e-18
rs3171292	ILMN_1657624	0.179265	11.3263	1.15494e-21	5.49331e-18
rs2277862	ILMN_2307025	-0.312869	-11.3231	1.17712e-21	5.59421e-18
rs13059037	ILMN_1654612	0.159646	11.322	1.18505e-21	5.61796e-18
rs13068265	ILMN_1654612	0.159646	11.322	1.18505e-21	5.61796e-18
rs11709691	ILMN_1654612	0.159646	11.322	1.18505e-21	5.61796e-18
rs2272784	ILMN_3185234	0.127438	11.3195	1.20321e-21	5.69937e-18
rs4794915	ILMN_1797155	0.185262	11.3159	1.22956e-21	5.81939e-18
rs6548164	ILMN_1693317	0.143829	11.3135	1.24786e-21	5.90112e-18
rs704228	ILMN_1802557	-0.333698	-11.3022	1.33592e-21	6.31238e-18
rs910619	ILMN_1657624	-0.166657	-11.2935	1.40763e-21	6.64576e-18
rs4149243	ILMN_1709237	0.233057	11.2922	1.41883e-21	6.69317e-18
rs1744170	ILMN_2215119	0.203361	11.2884	1.45207e-21	6.84436e-18
rs7624838	ILMN_1651964	-0.169591	-11.2869	1.46483e-21	6.89322e-18
rs4074672	ILMN_1651964	-0.169591	-11.2869	1.46483e-21	6.89322e-18
rs1533682	ILMN_1651964	0.169187	11.2823	1.50653e-21	7.04909e-18
rs1533684	ILMN_1651964	0.169187	11.2823	1.50653e-21	7.04909e-18
rs2313217	ILMN_1651964	0.169187	11.2823	1.50653e-21	7.04909e-18
rs2872249	ILMN_1651964	0.169187	11.2823	1.50653e-21	7.04909e-18
rs1402002	ILMN_1651964	0.169187	11.2823	1.50653e-21	7.04909e-18
rs2037379	ILMN_1651964	0.169187	11.2823	1.50653e-21	7.04909e-18
rs9858774	ILMN_1651964	0.169187	11.2823	1.50653e-21	7.04909e-18
rs7349405	ILMN_1805148	0.180967	11.2812	1.51635e-21	7.08928e-18
rs7366048	ILMN_1705151	0.154664	11.2765	1.5597e-21	7.28604e-18
rs11713193	ILMN_1738239	0.161488	11.2734	1.58948e-21	7.41914e-18
rs4925775	ILMN_1771209	0.152803	11.2725	1.59769e-21	7.44537e-18
rs11204565	ILMN_1771209	0.152803	11.2725	1.59769e-21	7.44537e-18
rs4872276	ILMN_1787885	0.206402	11.2643	1.67921e-21	7.7922e-18
rs3197223	ILMN_1654612	0.159625	11.2639	1.68272e-21	7.7922e-18
rs4479622	ILMN_1654612	0.159625	11.2639	1.68272e-21	7.7922e-18
rs11706277	ILMN_1654612	0.159625	11.2639	1.68272e-21	7.7922e-18
rs11718350	ILMN_1654612	0.159625	11.2639	1.68272e-21	7.7922e-18
rs11716371	ILMN_1654612	0.159625	11.2639	1.68272e-21	7.7922e-18
rs11710257	ILMN_1654612	0.159625	11.2639	1.68272e-21	7.7922e-18
rs622082	ILMN_1801909	0.123166	11.2638	1.6843e-21	7.7922e-18
rs546382	ILMN_1801909	0.123166	11.2638	1.6843e-21	7.7922e-18
rs3822432	ILMN_1680129	0.133606	11.2599	1.72386e-21	7.96879e-18
rs7270009	ILMN_2307025	-0.299865	-11.2595	1.72845e-21	7.9836e-18
rs7916294	ILMN_1671703	-0.415223	-11.2543	1.78359e-21	8.23168e-18
rs2532501	ILMN_1737611	0.151674	11.247	1.86373e-21	8.59469e-18
rs10483880	ILMN_1804396	-0.690382	-11.2404	1.93889e-21	8.93411e-18
rs7636910	ILMN_1651964	-0.170456	-11.2369	1.98057e-21	9.11156e-18
rs2293001	ILMN_1651964	-0.170456	-11.2369	1.98057e-21	9.11156e-18
rs6002782	ILMN_1688178	-0.493382	-11.2326	2.03324e-21	9.34641e-18
rs7017417	ILMN_1709237	0.241003	11.2277	2.09389e-21	9.61753e-18
rs7790368	ILMN_2352121	0.251859	11.2255	2.12111e-21	9.73479e-18
rs13085251	ILMN_1654612	0.160624	11.2253	2.12442e-21	9.74219e-18
rs7525640	ILMN_1771209	0.152547	11.2241	2.13982e-21	9.805e-18
rs2782	ILMN_1690939	-0.240859	-11.2169	2.23441e-21	1.02222e-17
rs12148	ILMN_1690939	-0.240859	-11.2169	2.23441e-21	1.02222e-17
rs11614333	ILMN_1655261	-0.176083	-11.214	2.2743e-21	1.03964e-17
rs1053966	ILMN_1774949	-0.0868043	-11.2131	2.28654e-21	1.04441e-17
rs9512759	ILMN_1767422	0.239043	11.2096	2.33472e-21	1.06556e-17
rs2621322	ILMN_1759250	0.221437	11.2075	2.3658e-21	1.07889e-17
rs10814535	ILMN_1664798	0.170844	11.2042	2.41248e-21	1.095e-17
rs1609289	ILMN_3237636	0.151193	11.2042	2.41254e-21	1.095e-17
rs1590067	ILMN_3237636	0.151193	11.2042	2.41254e-21	1.095e-17
rs1304163	ILMN_3237636	0.151193	11.2042	2.41254e-21	1.095e-17
rs929209	ILMN_3237636	0.151193	11.2042	2.41254e-21	1.095e-17
rs8048741	ILMN_3237636	0.151193	11.2042	2.41254e-21	1.095e-17
rs138785	ILMN_2082314	0.135492	11.1936	2.57193e-21	1.16643e-17
rs8007089	ILMN_1811955	-0.171289	-11.1863	2.68715e-21	1.21772e-17
rs2532501	ILMN_2405756	0.110027	11.184	2.72495e-21	1.23388e-17
rs17631676	ILMN_1784428	0.215466	11.1835	2.73318e-21	1.23663e-17
rs12691276	ILMN_1680129	0.126406	11.1819	2.75925e-21	1.24745e-17
rs424992	ILMN_2355486	0.325807	11.1815	2.76673e-21	1.24985e-17
rs10747573	ILMN_2208495	0.188081	11.1751	2.87487e-21	1.29768e-17
rs2241960	ILMN_1769911	-0.204176	-11.1538	3.2692e-21	1.47364e-17
rs10987908	ILMN_1746309	-0.169709	-11.1538	3.26981e-21	1.47364e-17
rs2857118	ILMN_1759250	0.188853	11.1524	3.29743e-21	1.48493e-17
rs7516314	ILMN_1838313	-0.154037	-11.1478	3.3903e-21	1.52437e-17
rs12135419	ILMN_1838313	-0.154037	-11.1478	3.3903e-21	1.52437e-17
rs2836961	ILMN_1801866	0.2227	11.1462	3.42235e-21	1.53758e-17
rs2835574	ILMN_1774949	0.0899877	11.1447	3.45446e-21	1.54958e-17
rs2835575	ILMN_1774949	0.0899877	11.1447	3.45446e-21	1.54958e-17
rs11621630	ILMN_1764321	0.151179	11.1372	3.61425e-21	1.62e-17
rs2057522	ILMN_1767422	0.252478	11.1316	3.73865e-21	1.67445e-17
rs3749440	ILMN_1651964	-0.170841	-11.127	3.84315e-21	1.71991e-17
rs10492150	ILMN_1655261	-0.172574	-11.1259	3.86775e-21	1.72824e-17
rs12316046	ILMN_1655261	-0.172574	-11.1259	3.86775e-21	1.72824e-17
rs660614	ILMN_1801909	0.124371	11.1245	3.90219e-21	1.73957e-17
rs636049	ILMN_1801909	0.124371	11.1245	3.90219e-21	1.73957e-17
rs629426	ILMN_1801909	0.124371	11.1245	3.90219e-21	1.73957e-17
rs9752760	ILMN_1693317	0.162069	11.1216	3.97164e-21	1.76916e-17
rs4699215	ILMN_1754114	-0.158063	-11.1194	4.02288e-21	1.7906e-17
rs2302188	ILMN_1745949	-0.155731	-11.1185	4.04566e-21	1.79935e-17
rs4711209	ILMN_1656670	0.56439	11.1177	4.06541e-21	1.80674e-17
rs90192	ILMN_1791912	-0.337664	-11.1171	4.08055e-21	1.81207e-17
rs4711206	ILMN_1656670	0.563488	11.1092	4.27949e-21	1.89165e-17
rs4711207	ILMN_1656670	0.563488	11.1092	4.27949e-21	1.89165e-17
rs3910312	ILMN_1656670	0.563488	11.1092	4.27949e-21	1.89165e-17
rs9380150	ILMN_1656670	0.563488	11.1092	4.27949e-21	1.89165e-17
rs9295829	ILMN_1656670	0.563488	11.1092	4.27949e-21	1.89165e-17
rs9393989	ILMN_1656670	0.563488	11.1092	4.27949e-21	1.89165e-17
rs17663697	ILMN_2129388	-0.144789	-11.1038	4.42143e-21	1.9529e-17
rs11628189	ILMN_1771003	0.307604	11.1018	4.4747e-21	1.97491e-17
rs1002286	ILMN_1690982	-0.166898	-11.0966	4.61678e-21	2.03606e-17
rs6033807	ILMN_1657624	-0.173016	-11.092	4.74537e-21	2.09116e-17
rs10252253	ILMN_2203544	-0.217886	-11.0857	4.92984e-21	2.16582e-17
rs11763619	ILMN_2203544	-0.217886	-11.0857	4.92984e-21	2.16582e-17
rs10081322	ILMN_2203544	-0.217886	-11.0857	4.92984e-21	2.16582e-17
rs1731353	ILMN_2203544	-0.217886	-11.0857	4.92984e-21	2.16582e-17
rs7617773	ILMN_1654612	0.168701	11.0839	4.98355e-21	2.18774e-17
rs12046496	ILMN_1771209	0.14913	11.0792	5.12697e-21	2.24899e-17
rs1018102	ILMN_1776519	1.0224	11.0782	5.15703e-21	2.26045e-17
rs3118625	ILMN_1737992	-0.154308	-11.0765	5.21196e-21	2.28279e-17
rs1599750	ILMN_1723846	0.202184	11.0726	5.33522e-21	2.335e-17
rs3909640	ILMN_1739683	0.250932	11.0687	5.46165e-21	2.38852e-17
rs1731352	ILMN_2203544	-0.217774	-11.0665	5.53478e-21	2.41866e-17
rs4148567	ILMN_1651964	0.168991	11.0599	5.75985e-21	2.51511e-17
rs4803480	ILMN_1745949	-0.164215	-11.053	6.00504e-21	2.62018e-17
rs12933120	ILMN_1750596	0.180025	11.0487	6.16209e-21	2.68628e-17
rs17465420	ILMN_1705151	0.149643	11.0485	6.17052e-21	2.68628e-17
rs28435150	ILMN_1705151	0.149643	11.0485	6.17052e-21	2.68628e-17
rs932524	ILMN_1657624	-0.172173	-11.048	6.18874e-21	2.69217e-17
rs1711667	ILMN_1795639	-0.209844	-11.0418	6.42461e-21	2.79267e-17
rs4928081	ILMN_1812474	0.122174	11.0386	6.54717e-21	2.8438e-17
rs784505	ILMN_1762103	0.240164	11.0385	6.55228e-21	2.84387e-17
rs3812560	ILMN_1712532	0.164626	11.0338	6.74117e-21	2.92365e-17
rs2249947	ILMN_1774949	-0.0873134	-11.0321	6.80917e-21	2.94947e-17
rs10415281	ILMN_2396786	-0.217297	-11.0321	6.81096e-21	2.94947e-17
rs2188962	ILMN_1699357	-0.0893038	-11.0316	6.83249e-21	2.95657e-17
rs10753766	ILMN_2249282	0.106706	11.0291	6.93562e-21	2.99894e-17
rs1898354	ILMN_1805992	0.283546	11.028	6.97962e-21	3.0157e-17
rs2523822	ILMN_1656670	0.532594	11.0208	7.28831e-21	3.14672e-17
rs11677515	ILMN_1693317	0.154477	11.0182	7.40675e-21	3.19545e-17
rs17647292	ILMN_1885771	0.183306	11.0125	7.66558e-21	3.30464e-17
rs12244454	ILMN_1805992	0.28715	10.9935	8.5943e-21	3.70224e-17
rs1718272	ILMN_1812474	0.119124	10.9875	8.90725e-21	3.83418e-17
rs10888277	ILMN_1771209	0.147743	10.9844	9.07567e-21	3.90376e-17
rs12913645	ILMN_1729179	0.154207	10.9834	9.13034e-21	3.92434e-17
rs745116	ILMN_1654612	0.157777	10.9791	9.37262e-21	4.01513e-17
rs11710861	ILMN_1654612	0.157777	10.9791	9.37262e-21	4.01513e-17
rs11718329	ILMN_1654612	0.157777	10.9791	9.37262e-21	4.01513e-17
rs3937	ILMN_1654612	0.157777	10.9791	9.37262e-21	4.01513e-17
rs12703567	ILMN_2203544	-0.220203	-10.9788	9.39039e-21	4.01513e-17
rs6464577	ILMN_2203544	-0.220203	-10.9788	9.39039e-21	4.01513e-17
rs34947817	ILMN_2203544	-0.220203	-10.9788	9.39039e-21	4.01513e-17
rs619727	ILMN_1801909	0.123276	10.9761	9.54343e-21	4.07451e-17
rs604524	ILMN_1801909	0.123276	10.9761	9.54343e-21	4.07451e-17
rs6581907	ILMN_1803197	-0.139603	-10.9699	9.90761e-21	4.22686e-17
rs1757171	ILMN_1651987	-0.158155	-10.9657	1.01608e-20	4.33166e-17
rs12821585	ILMN_1719064	0.373536	10.9611	1.04481e-20	4.45086e-17
rs3745913	ILMN_1660723	-0.244493	-10.9596	1.05436e-20	4.48538e-17
rs4713275	ILMN_1656670	0.550618	10.9595	1.05448e-20	4.48538e-17
rs1008982	ILMN_1795639	-0.216789	-10.9573	1.06852e-20	4.54178e-17
rs3903160	ILMN_1656670	0.545191	10.9545	1.08711e-20	4.61737e-17
rs4148593	ILMN_1651964	-0.165262	-10.9542	1.08914e-20	4.61917e-17
rs4912515	ILMN_1651964	-0.165262	-10.9542	1.08914e-20	4.61917e-17
rs11848309	ILMN_1701512	0.184567	10.9527	1.09875e-20	4.65651e-17
rs2027126	ILMN_1670570	-0.273056	-10.9476	1.13323e-20	4.79909e-17
rs1919040	ILMN_3237636	0.15127	10.9437	1.1602e-20	4.9097e-17
rs11127	ILMN_1654065	-0.153716	-10.942	1.1716e-20	4.95064e-17
rs4240202	ILMN_1654065	-0.153716	-10.942	1.1716e-20	4.95064e-17
rs7126805	ILMN_1794740	-0.140793	-10.9401	1.18546e-20	5.00555e-17
rs2298682	ILMN_1774949	-0.0873079	-10.9394	1.19063e-20	5.02368e-17
rs10133411	ILMN_2048982	-0.12864	-10.9391	1.19253e-20	5.02804e-17
rs1881316	ILMN_3237636	0.150355	10.9364	1.2118e-20	5.10178e-17
rs7206101	ILMN_3237636	0.150355	10.9364	1.2118e-20	5.10178e-17
rs1894008	ILMN_1812552	0.285274	10.9278	1.27653e-20	5.37037e-17
rs4381763	ILMN_1770020	-0.23792	-10.9245	1.30195e-20	5.47333e-17
rs7975825	ILMN_1747775	-0.151418	-10.9238	1.30784e-20	5.49407e-17
rs11848309	ILMN_1662617	0.236785	10.9217	1.32467e-20	5.56072e-17
rs3751742	ILMN_3237636	0.15172	10.9138	1.38901e-20	5.82654e-17
rs1534507	ILMN_3237636	0.14814	10.9125	1.39988e-20	5.86788e-17
rs10886031	ILMN_1805992	0.279677	10.9106	1.41553e-20	5.92917e-17
rs2040125	ILMN_1774949	-0.0846851	-10.9096	1.42437e-20	5.95753e-17
rs1053984	ILMN_1774949	-0.0846851	-10.9096	1.42437e-20	5.95753e-17
rs2425170	ILMN_2307025	-0.270194	-10.9087	1.43245e-20	5.98698e-17
rs1050152	ILMN_1699357	-0.0889199	-10.9057	1.45846e-20	6.09126e-17
rs9655959	ILMN_1772036	-0.162443	-10.9049	1.46553e-20	6.11635e-17
rs7163821	ILMN_2338197	-0.211234	-10.9046	1.46809e-20	6.12259e-17
rs451819	ILMN_2313901	0.421684	10.9025	1.48704e-20	6.19265e-17
rs397605	ILMN_2313901	0.421684	10.9025	1.48704e-20	6.19265e-17
rs7115616	ILMN_1667711	0.25193	10.9019	1.49159e-20	6.2071e-17
rs864061	ILMN_1802557	-0.330098	-10.9006	1.50355e-20	6.25232e-17
rs2199874	ILMN_1759250	0.186269	10.9002	1.50784e-20	6.26566e-17
rs2158354	ILMN_2355486	0.320795	10.8993	1.51533e-20	6.29221e-17
rs2284339	ILMN_1664176	-0.138296	-10.8906	1.59743e-20	6.62836e-17
rs12891009	ILMN_1764321	0.149019	10.8886	1.61678e-20	6.70382e-17
rs17524918	ILMN_1720059	-0.458229	-10.8863	1.63924e-20	6.79204e-17
rs646782	ILMN_2208495	0.208278	10.8861	1.64123e-20	6.79538e-17
rs7134136	ILMN_2405756	0.11002	10.8744	1.76089e-20	7.28562e-17
rs1640778	ILMN_2057566	0.148142	10.8742	1.76246e-20	7.28686e-17
rs2280406	ILMN_1738239	0.160892	10.8683	1.82668e-20	7.54694e-17
rs2275111	ILMN_2363361	-0.111792	-10.856	1.96649e-20	8.11874e-17
rs7078160	ILMN_1805992	0.304412	10.8558	1.96914e-20	8.12387e-17
rs1108268	ILMN_2082314	0.135836	10.8462	2.08649e-20	8.57726e-17
rs4820189	ILMN_2082314	0.135836	10.8462	2.08649e-20	8.57726e-17
rs1474557	ILMN_2082314	0.135836	10.8462	2.08649e-20	8.57726e-17
rs4821392	ILMN_2082314	0.135836	10.8462	2.08649e-20	8.57726e-17
rs138726	ILMN_2082314	0.135836	10.8462	2.08649e-20	8.57726e-17
rs1076485	ILMN_1791912	-0.359689	-10.844	2.11472e-20	8.68711e-17
rs7577293	ILMN_1654065	0.18802	10.8399	2.16706e-20	8.89577e-17
rs3814492	ILMN_1737992	-0.150623	-10.8396	2.17065e-20	8.90414e-17
rs4337818	ILMN_3292448	-0.167996	-10.8391	2.17764e-20	8.92649e-17
rs10984917	ILMN_1655990	-0.398804	-10.8385	2.18596e-20	8.95418e-17
rs7261862	ILMN_2307025	-0.301228	-10.837	2.20564e-20	9.02836e-17
rs4711319	ILMN_1690682	0.244698	10.8334	2.25322e-20	9.21661e-17
rs1474558	ILMN_2082314	0.135878	10.8253	2.3668e-20	9.67431e-17
rs12947718	ILMN_1784428	0.216993	10.8237	2.38944e-20	9.75297e-17
rs11012	ILMN_1784428	0.216993	10.8237	2.38944e-20	9.75297e-17
rs417968	ILMN_1784428	0.174747	10.8231	2.39741e-20	9.77857e-17
rs12537581	ILMN_1751051	0.227857	10.8225	2.40679e-20	9.8099e-17
rs138727	ILMN_2082314	0.135647	10.8099	2.59632e-20	1.05749e-16
rs17361749	ILMN_1716004	0.13787	10.8027	2.71006e-20	1.10304e-16
rs807020	ILMN_1678974	0.176205	10.8015	2.72994e-20	1.11034e-16
rs12150874	ILMN_2396786	0.214679	10.7997	2.76062e-20	1.12203e-16
rs10110395	ILMN_1716733	1.22265	10.7995	2.76292e-20	1.12217e-16
rs467186	ILMN_2313901	0.417738	10.7959	2.82319e-20	1.14584e-16
rs12521097	ILMN_1699357	-0.0863702	-10.7942	2.85227e-20	1.15683e-16
rs2430723	ILMN_1655261	-0.166661	-10.7935	2.86424e-20	1.16005e-16
rs3088189	ILMN_1655261	-0.166661	-10.7935	2.86424e-20	1.16005e-16
rs2248116	ILMN_1699357	-0.086612	-10.7903	2.9211e-20	1.18225e-16
rs10189685	ILMN_3244607	-0.169874	-10.7858	3.00121e-20	1.21381e-16
rs6503804	ILMN_1808846	0.114475	10.7829	3.05444e-20	1.23361e-16
rs6503807	ILMN_1808846	0.114475	10.7829	3.05444e-20	1.23361e-16
rs13021966	ILMN_1728380	-0.148631	-10.7772	3.1602e-20	1.27543e-16
rs34058624	ILMN_1695386	0.114379	10.777	3.16475e-20	1.27637e-16
rs12742756	ILMN_1810116	-0.105644	-10.7748	3.20583e-20	1.29203e-16
rs2591968	ILMN_1757636	-0.112852	-10.7737	3.22802e-20	1.30007e-16
rs16943326	ILMN_1695386	0.113663	10.7736	3.23033e-20	1.30008e-16
rs12462194	ILMN_1745949	-0.154947	-10.7599	3.50768e-20	1.40973e-16
rs714106	ILMN_1745949	-0.154947	-10.7599	3.50768e-20	1.40973e-16
rs3807306	ILMN_1670576	-0.343785	-10.7591	3.5233e-20	1.41502e-16
rs317798	ILMN_1678766	0.174452	10.7589	3.5281e-20	1.41596e-16
rs1048402	ILMN_2405756	0.109222	10.7579	3.5498e-20	1.42368e-16
rs832403	ILMN_1757636	-0.140934	-10.7558	3.59465e-20	1.44066e-16
rs1894644	ILMN_1757467	0.513052	10.7552	3.60655e-20	1.44443e-16
rs2071076	ILMN_1787541	0.216968	10.7543	3.62682e-20	1.45154e-16
rs3812560	ILMN_1811301	-0.273648	-10.7512	3.6955e-20	1.47585e-16
rs7980899	ILMN_1655261	-0.165989	-10.751	3.70039e-20	1.47585e-16
rs6488714	ILMN_1655261	-0.165989	-10.751	3.70039e-20	1.47585e-16
rs6488721	ILMN_1655261	-0.165989	-10.751	3.70039e-20	1.47585e-16
rs4236	ILMN_1655261	-0.165989	-10.751	3.70039e-20	1.47585e-16
rs2541161	ILMN_1737992	-0.15186	-10.7492	3.7408e-20	1.49042e-16
rs6861	ILMN_1725707	-0.126244	-10.7491	3.74209e-20	1.49042e-16
rs3809724	ILMN_1695386	0.113679	10.7443	3.85062e-20	1.53258e-16
rs7762253	ILMN_1762861	-0.204244	-10.7433	3.8746e-20	1.54106e-16
rs7180254	ILMN_2338197	0.185963	10.733	4.12226e-20	1.63843e-16
rs757364	ILMN_1701403	0.306929	10.7305	4.18433e-20	1.66195e-16
rs11395	ILMN_1782579	0.102422	10.727	4.27283e-20	1.69476e-16
rs876242	ILMN_1782579	0.102422	10.727	4.27283e-20	1.69476e-16
rs2071575	ILMN_1709237	0.192165	10.726	4.30027e-20	1.70447e-16
rs2109427	ILMN_1737611	0.157282	10.7236	4.36341e-20	1.72831e-16
rs1757181	ILMN_1651987	-0.156154	-10.7232	4.37156e-20	1.73035e-16
rs7305307	ILMN_1803197	-0.140213	-10.7176	4.52184e-20	1.78737e-16
rs1921075	ILMN_1803197	-0.140213	-10.7176	4.52184e-20	1.78737e-16
rs1372045	ILMN_1812552	0.298736	10.7162	4.56188e-20	1.80196e-16
rs2000468	ILMN_1690982	-0.167086	-10.7145	4.60688e-20	1.81849e-16
rs6699344	ILMN_1838313	-0.153988	-10.7127	4.65657e-20	1.83684e-16
rs11640526	ILMN_3237636	0.153081	10.7114	4.69334e-20	1.85008e-16
rs4934434	ILMN_1671703	0.383552	10.7101	4.73233e-20	1.86417e-16
rs2007950	ILMN_1683279	-0.374049	-10.7069	4.82425e-20	1.89908e-16
rs10781500	ILMN_1811301	-0.269653	-10.706	4.84926e-20	1.90762e-16
rs3776019	ILMN_2313926	-0.249138	-10.7029	4.94108e-20	1.94241e-16
rs2835624	ILMN_1774949	0.0904751	10.701	4.99668e-20	1.96293e-16
rs555741	ILMN_1694776	-0.102174	-10.6981	5.0863e-20	1.99405e-16
rs557847	ILMN_1694776	-0.102174	-10.6981	5.0863e-20	1.99405e-16
rs1672909	ILMN_1694776	-0.102174	-10.6981	5.0863e-20	1.99405e-16
rs10239340	ILMN_1683811	0.159998	10.6973	5.11084e-20	2.00231e-16
rs10470176	ILMN_1774949	0.0904508	10.6924	5.26077e-20	2.05899e-16
rs4406737	ILMN_1671703	-0.377439	-10.6924	5.26267e-20	2.05899e-16
rs1007888	ILMN_1690982	-0.166323	-10.6835	5.55288e-20	2.17106e-16
rs6656025	ILMN_1739001	0.42207	10.6813	5.62541e-20	2.19792e-16
rs9607931	ILMN_1735045	0.143263	10.6775	5.75405e-20	2.24666e-16
rs12521868	ILMN_1699357	-0.087145	-10.6737	5.88642e-20	2.29678e-16
rs8074284	ILMN_1652333	0.233887	10.6726	5.92887e-20	2.31178e-16
rs2734985	ILMN_1656670	-0.525078	-10.6717	5.95853e-20	2.31394e-16
rs2523759	ILMN_1656670	-0.525078	-10.6717	5.95853e-20	2.31394e-16
rs5013093	ILMN_1656670	-0.525078	-10.6717	5.95853e-20	2.31394e-16
rs2734981	ILMN_1656670	-0.525078	-10.6717	5.95853e-20	2.31394e-16
rs2734980	ILMN_1656670	-0.525078	-10.6717	5.95853e-20	2.31394e-16
rs2517861	ILMN_1656670	-0.525078	-10.6717	5.95853e-20	2.31394e-16
rs7762253	ILMN_1656670	0.457509	10.6697	6.03143e-20	2.34067e-16
rs2413338	ILMN_2082314	0.135688	10.6676	6.10746e-20	2.36858e-16
rs4266763	ILMN_1811301	-0.270496	-10.6661	6.16283e-20	2.38844e-16
rs11957671	ILMN_1804854	-0.207337	-10.6654	6.18817e-20	2.39503e-16
rs11742397	ILMN_1804854	-0.207337	-10.6654	6.18817e-20	2.39503e-16
rs11784599	ILMN_1699265	0.209153	10.6649	6.20711e-20	2.40075e-16
rs11264467	ILMN_1698243	-0.357674	-10.6628	6.28506e-20	2.42927e-16
rs3132571	ILMN_1737585	-0.127488	-10.6607	6.36684e-20	2.45923e-16
rs9357092	ILMN_1656670	0.548935	10.6567	6.52102e-20	2.51709e-16
rs9303399	ILMN_1695386	0.112753	10.6566	6.52555e-20	2.51715e-16
rs1800801	ILMN_1655261	-0.169953	-10.6518	6.71688e-20	2.58922e-16
rs2123458	ILMN_2048982	-0.130347	-10.6469	6.91831e-20	2.66508e-16
rs10787751	ILMN_1805992	0.295427	10.6447	7.01046e-20	2.69697e-16
rs4752028	ILMN_1805992	0.295427	10.6447	7.01046e-20	2.69697e-16
rs2799182	ILMN_1749834	1.00895	10.6419	7.12683e-20	2.73808e-16
rs8379	ILMN_1749834	1.00895	10.6419	7.12683e-20	2.73808e-16
rs6547660	ILMN_1782579	0.100943	10.6367	7.35238e-20	2.82284e-16
rs6707029	ILMN_1782579	0.100932	10.6352	7.41947e-20	2.8467e-16
rs11698601	ILMN_2307025	-0.278425	-10.6336	7.49061e-20	2.87208e-16
rs4908400	ILMN_1736548	-0.118604	-10.632	7.56263e-20	2.89777e-16
rs3132377	ILMN_1655482	0.127596	10.6203	8.11479e-20	3.10727e-16
rs1009181	ILMN_1651496	-0.407939	-10.6157	8.34471e-20	3.19318e-16
rs2351245	ILMN_1783627	0.306213	10.6103	8.61587e-20	3.29476e-16
rs11669128	ILMN_2396786	-0.212425	-10.6075	8.76535e-20	3.34969e-16
rs4942840	ILMN_1776723	-0.109616	-10.6058	8.85433e-20	3.37473e-16
rs1046027	ILMN_1776723	-0.109616	-10.6058	8.85433e-20	3.37473e-16
rs3186013	ILMN_1776723	-0.109616	-10.6058	8.85433e-20	3.37473e-16
rs7317982	ILMN_1776723	-0.109616	-10.6058	8.85433e-20	3.37473e-16
rs10741582	ILMN_1743232	0.258694	10.6051	8.89144e-20	3.38664e-16
rs7568438	ILMN_3244607	-0.167489	-10.6002	9.15501e-20	3.48472e-16
rs1039968	ILMN_3244607	-0.167396	-10.59	9.73301e-20	3.70228e-16
rs2425163	ILMN_2307025	-0.263576	-10.5762	1.05779e-19	4.02101e-16
rs2015436	ILMN_1655482	0.126844	10.5758	1.06035e-19	4.02809e-16
rs2523395	ILMN_1656670	0.457101	10.5724	1.08193e-19	4.10191e-16
rs2394160	ILMN_1656670	0.457101	10.5724	1.08193e-19	4.10191e-16
rs2844831	ILMN_1656670	0.457101	10.5724	1.08193e-19	4.10191e-16
rs2413769	ILMN_1729179	0.15452	10.5605	1.16185e-19	4.40204e-16
rs7139494	ILMN_1776723	-0.110675	-10.5591	1.172e-19	4.43756e-16
rs2064865	ILMN_1658016	0.139002	10.5583	1.17748e-19	4.45537e-16
rs11593869	ILMN_2129388	-0.138627	-10.5561	1.19326e-19	4.51211e-16
rs15739	ILMN_3298167	0.291833	10.5495	1.24135e-19	4.69088e-16
rs744674	ILMN_1804854	-0.199784	-10.5423	1.29645e-19	4.8959e-16
rs7185232	ILMN_1738369	0.17161	10.5413	1.30388e-19	4.91567e-16
rs2275089	ILMN_1767253	0.253859	10.5412	1.30529e-19	4.91567e-16
rs11189178	ILMN_1767253	0.253859	10.5412	1.30529e-19	4.91567e-16
rs3814553	ILMN_1767253	0.253859	10.5412	1.30529e-19	4.91567e-16
rs4337818	ILMN_1676895	-0.199792	-10.5411	1.30596e-19	4.91567e-16
rs2465274	ILMN_1657129	0.241136	10.5396	1.31772e-19	4.9567e-16
rs1242330	ILMN_1694776	-0.101155	-10.5386	1.32569e-19	4.98341e-16
rs10838698	ILMN_1696463	-0.23958	-10.5384	1.32702e-19	4.98516e-16
rs750472	ILMN_1757882	-0.127129	-10.5381	1.32934e-19	4.9906e-16
rs755553	ILMN_1696463	-0.243218	-10.5366	1.34177e-19	5.02973e-16
rs4657741	ILMN_2249282	0.103461	10.5365	1.34205e-19	5.02973e-16
rs2808470	ILMN_1810752	0.839208	10.5365	1.34238e-19	5.02973e-16
rs4752993	ILMN_1696463	-0.240853	-10.5296	1.39926e-19	5.23945e-16
rs2523402	ILMN_1656670	0.466563	10.5272	1.41963e-19	5.31225e-16
rs1144122	ILMN_1812474	0.115862	10.5239	1.44747e-19	5.40942e-16
rs1520652	ILMN_1812474	0.115862	10.5239	1.44747e-19	5.40942e-16
rs2299102	ILMN_1657129	0.23878	10.5214	1.46934e-19	5.48759e-16
rs11563	ILMN_1809040	0.128715	10.521	1.47325e-19	5.49861e-16
rs12669824	ILMN_1791511	-0.797168	-10.5198	1.48366e-19	5.53387e-16
rs7189819	ILMN_2377240	0.147495	10.5189	1.49221e-19	5.56216e-16
rs4928087	ILMN_1812474	0.126336	10.5173	1.50586e-19	5.60939e-16
rs2250213	ILMN_1795836	0.264198	10.5152	1.52533e-19	5.67826e-16
rs4305794	ILMN_1694671	0.157122	10.513	1.54526e-19	5.74873e-16
rs2693	ILMN_1720059	-0.341027	-10.5127	1.54867e-19	5.75342e-16
rs3087835	ILMN_1787541	0.210488	10.5126	1.54952e-19	5.75342e-16
rs1044189	ILMN_1787541	0.210488	10.5126	1.54952e-19	5.75342e-16
rs1043011	ILMN_1729868	0.125597	10.5102	1.57163e-19	5.82799e-16
rs2657879	ILMN_1729868	0.125597	10.5102	1.57163e-19	5.82799e-16
rs12935851	ILMN_1695386	0.111816	10.5041	1.6305e-19	6.01916e-16
rs35288118	ILMN_1695386	0.111816	10.5041	1.6305e-19	6.01916e-16
rs2072316	ILMN_1695386	0.111816	10.5041	1.6305e-19	6.01916e-16
rs17822735	ILMN_1695386	0.111816	10.5041	1.6305e-19	6.01916e-16
rs16943176	ILMN_1695386	0.111816	10.5041	1.6305e-19	6.01916e-16
rs17222691	ILMN_1695386	0.111816	10.5041	1.6305e-19	6.01916e-16
rs12952325	ILMN_1695386	0.111816	10.5041	1.6305e-19	6.01916e-16
rs9691	ILMN_1806705	0.0998615	10.4995	1.67562e-19	6.18177e-16
rs1199105	ILMN_2122952	-0.230563	-10.4947	1.72496e-19	6.35968e-16
rs2280630	ILMN_1762103	0.237323	10.4942	1.72985e-19	6.37364e-16
rs12945877	ILMN_3298167	0.290774	10.4925	1.74814e-19	6.43692e-16
rs12534422	ILMN_1701403	-0.279673	-10.4904	1.77008e-19	6.51353e-16
rs4701005	ILMN_1676895	-0.204854	-10.483	1.85016e-19	6.79752e-16
rs2078348	ILMN_1685978	-0.163295	-10.483	1.85071e-19	6.79752e-16
rs12563631	ILMN_1698243	-0.350576	-10.483	1.8508e-19	6.79752e-16
rs1045095	ILMN_1725707	-0.123333	-10.4824	1.85664e-19	6.81464e-16
rs12477274	ILMN_1782579	0.100348	10.4819	1.86273e-19	6.83263e-16
rs8060037	ILMN_2230035	-0.14747	-10.4817	1.86492e-19	6.83632e-16
rs3812570	ILMN_1712532	0.162952	10.4812	1.87084e-19	6.85366e-16
rs1061625	ILMN_1655482	0.126577	10.4778	1.90921e-19	6.98975e-16
rs2735052	ILMN_1656670	0.45627	10.4768	1.92046e-19	7.02649e-16
rs8013357	ILMN_2096985	-0.158356	-10.4759	1.93046e-19	7.05857e-16
rs34678056	ILMN_1695386	0.112481	10.474	1.95298e-19	7.13639e-16
rs6517175	ILMN_1757391	-0.113586	-10.4716	1.98133e-19	7.23537e-16
rs3803752	ILMN_1695386	0.112725	10.4694	2.00743e-19	7.3214e-16
rs2007993	ILMN_1695386	0.112725	10.4694	2.00743e-19	7.3214e-16
rs939334	ILMN_1651964	-0.154051	-10.4648	2.06317e-19	7.51994e-16
rs2621358	ILMN_1759250	0.185043	10.464	2.0741e-19	7.55019e-16
rs2621338	ILMN_1759250	0.185043	10.464	2.0741e-19	7.55019e-16
rs12815655	ILMN_1802557	-0.303098	-10.4637	2.07772e-19	7.55859e-16
rs12700758	ILMN_1657129	0.238634	10.4632	2.08299e-19	7.573e-16
rs11603014	ILMN_1788211	0.141192	10.4616	2.10341e-19	7.64239e-16
rs3924234	ILMN_1809040	0.130614	10.4607	2.11481e-19	7.67897e-16
rs6488576	ILMN_1802557	-0.311452	-10.4585	2.1426e-19	7.77498e-16
rs301805	ILMN_1802380	-0.120529	-10.453	2.21561e-19	8.03199e-16
rs2981	ILMN_1776723	-0.109201	-10.4529	2.21622e-19	8.03199e-16
rs6769051	ILMN_1762103	0.230764	10.452	2.22833e-19	8.07081e-16
rs8207	ILMN_1728380	-0.141767	-10.4509	2.24267e-19	8.11762e-16
rs2517860	ILMN_1656670	-0.521323	-10.4479	2.2835e-19	8.2602e-16
rs11020388	ILMN_1798270	0.264511	10.4388	2.41135e-19	8.71721e-16
rs2517912	ILMN_1656670	0.452045	10.4386	2.4152e-19	8.72565e-16
rs16954989	ILMN_2214144	0.209614	10.438	2.42305e-19	8.74852e-16
rs1524878	ILMN_1778734	-0.170126	-10.4369	2.44015e-19	8.80475e-16
rs2839181	ILMN_1795836	0.264551	10.4363	2.44828e-19	8.82855e-16
rs10781499	ILMN_1811301	-0.258038	-10.4329	2.49888e-19	9.00537e-16
rs2333409	ILMN_1695386	0.112911	10.4324	2.50549e-19	9.02353e-16
rs10791821	ILMN_1651788	-0.142348	-10.4291	2.55674e-19	9.20233e-16
rs6585429	ILMN_1805992	0.273163	10.424	2.63495e-19	9.4779e-16
rs7789890	ILMN_1688279	-0.193599	-10.4227	2.65564e-19	9.54637e-16
rs11761199	ILMN_1670576	-0.317699	-10.4226	2.65809e-19	9.54921e-16
rs3219190	ILMN_1718936	-0.487146	-10.4208	2.68639e-19	9.64485e-16
rs512723	ILMN_1694776	-0.100573	-10.4206	2.69065e-19	9.64915e-16
rs209121	ILMN_1655482	0.125708	10.4205	2.69094e-19	9.64915e-16
rs2295686	ILMN_1771003	0.28771	10.42	2.69932e-19	9.66718e-16
rs12436631	ILMN_1771003	0.28771	10.42	2.69932e-19	9.66718e-16
rs26848	ILMN_2057566	-0.143963	-10.417	2.74892e-19	9.83867e-16
rs10791819	ILMN_1651788	-0.143903	-10.415	2.78161e-19	9.93716e-16
rs7937415	ILMN_1651788	-0.143903	-10.415	2.78161e-19	9.93716e-16
rs948577	ILMN_1651788	-0.143903	-10.415	2.78161e-19	9.93716e-16
rs6598927	ILMN_1736548	-0.116925	-10.4131	2.8141e-19	1.0047e-15
rs3180589	ILMN_2405756	0.106197	10.412	2.83166e-19	1.00971e-15
rs7976498	ILMN_2405756	0.106197	10.412	2.83166e-19	1.00971e-15
rs2516633	ILMN_1772644	0.112318	10.4108	2.85342e-19	1.01684e-15
rs6433294	ILMN_1712305	-0.205777	-10.4083	2.89562e-19	1.03124e-15
rs2840758	ILMN_1736548	-0.119602	-10.4075	2.91004e-19	1.03574e-15
rs12096438	ILMN_1809040	0.126971	10.406	2.93629e-19	1.04443e-15
rs2394159	ILMN_1656670	0.461766	10.3986	3.06906e-19	1.09031e-15
rs2735051	ILMN_1656670	0.461766	10.3986	3.06906e-19	1.09031e-15
rs13186	ILMN_1657129	0.240678	10.3972	3.09422e-19	1.09857e-15
rs1203010	ILMN_2396786	-0.211777	-10.3894	3.24292e-19	1.15066e-15
rs2572011	ILMN_2323385	0.180308	10.3879	3.27254e-19	1.15651e-15
rs2527900	ILMN_2323385	0.180308	10.3879	3.27254e-19	1.15651e-15
rs12023438	ILMN_1698243	-0.353085	-10.3871	3.28755e-19	1.15651e-15
rs6684514	ILMN_1698243	-0.353085	-10.3871	3.28755e-19	1.15651e-15
rs10908494	ILMN_1698243	-0.353085	-10.3871	3.28755e-19	1.15651e-15
rs10908495	ILMN_1698243	-0.353085	-10.3871	3.28755e-19	1.15651e-15
rs10908496	ILMN_1698243	-0.353085	-10.3871	3.28755e-19	1.15651e-15
rs12127403	ILMN_1698243	-0.353085	-10.3871	3.28755e-19	1.15651e-15
rs10908498	ILMN_1698243	-0.353085	-10.3871	3.28755e-19	1.15651e-15
rs10908502	ILMN_1698243	-0.353085	-10.3871	3.28755e-19	1.15651e-15
rs12141236	ILMN_1698243	-0.353085	-10.3871	3.28755e-19	1.15651e-15
rs11264475	ILMN_1698243	-0.353085	-10.3871	3.28755e-19	1.15651e-15
rs12117903	ILMN_1698243	-0.353085	-10.3871	3.28755e-19	1.15651e-15
rs12022657	ILMN_1698243	-0.353085	-10.3871	3.28755e-19	1.15651e-15
rs10136948	ILMN_1713380	0.105053	10.3864	3.30168e-19	1.15935e-15
rs7303	ILMN_1713380	0.105053	10.3864	3.30168e-19	1.15935e-15
rs175512	ILMN_1713380	0.105053	10.3864	3.30168e-19	1.15935e-15
rs12700761	ILMN_1657129	0.236502	10.3814	3.40145e-19	1.19366e-15
rs2286415	ILMN_2096985	-0.157207	-10.3734	3.56955e-19	1.25113e-15
rs8204	ILMN_2096985	-0.157207	-10.3734	3.56955e-19	1.25113e-15
rs7513934	ILMN_2149935	0.129998	10.3732	3.57284e-19	1.25152e-15
rs1046295	ILMN_1776723	-0.10908	-10.3712	3.61565e-19	1.26574e-15
rs4795405	ILMN_1662174	-0.154061	-10.371	3.62147e-19	1.26701e-15
rs28362590	ILMN_1714393	0.14899	10.3692	3.65943e-19	1.27951e-15
rs301806	ILMN_1802380	-0.120194	-10.369	3.66394e-19	1.28031e-15
rs1330118	ILMN_3243112	0.430104	10.3682	3.68252e-19	1.28602e-15
rs3809634	ILMN_2377240	0.146647	10.3661	3.72772e-19	1.30102e-15
rs11761199	ILMN_1683811	-0.152358	-10.3655	3.74141e-19	1.305e-15
rs2099446	ILMN_2323385	0.178214	10.3621	3.81813e-19	1.33096e-15
rs16928173	ILMN_1766169	0.197072	10.3616	3.82992e-19	1.33426e-15
rs3825272	ILMN_1802557	-0.311518	-10.3597	3.8754e-19	1.34929e-15
rs17690703	ILMN_1784428	0.164001	10.3571	3.93493e-19	1.36919e-15
rs6912843	ILMN_1655482	0.124599	10.3522	4.05338e-19	1.40955e-15
rs17822908	ILMN_1695386	0.108809	10.3518	4.06106e-19	1.41137e-15
rs1362126	ILMN_1656670	0.454317	10.3501	4.10406e-19	1.42545e-15
rs6755940	ILMN_2358540	-0.144346	-10.3492	4.12464e-19	1.43173e-15
rs3757385	ILMN_1670576	0.326659	10.3471	4.17783e-19	1.44932e-15
rs6123879	ILMN_1658016	0.134591	10.3414	4.32195e-19	1.49842e-15
rs12328100	ILMN_1782579	-0.0939187	-10.3387	4.39376e-19	1.52239e-15
rs17770213	ILMN_1701998	0.173794	10.3346	4.50255e-19	1.55915e-15
rs11083627	ILMN_1745949	-0.151229	-10.3336	4.52949e-19	1.56754e-15
rs6960994	ILMN_1670576	0.383669	10.3258	4.74716e-19	1.64188e-15
rs9267431	ILMN_1718936	-0.378317	-10.3222	4.85077e-19	1.67671e-15
rs4803006	ILMN_1655684	0.144833	10.3215	4.87138e-19	1.68282e-15
rs12674777	ILMN_1720059	-0.330018	-10.3213	4.87644e-19	1.68356e-15
rs10882904	ILMN_1767253	0.253706	10.321	4.88572e-19	1.68373e-15
rs11189172	ILMN_1767253	0.253706	10.321	4.88572e-19	1.68373e-15
rs1048442	ILMN_1767253	0.253706	10.321	4.88572e-19	1.68373e-15
rs205283	ILMN_3242462	0.111847	10.3186	4.95541e-19	1.70673e-15
rs3742809	ILMN_2096985	-0.15708	-10.3156	5.04592e-19	1.73686e-15
rs12055237	ILMN_1804854	-0.177297	-10.3133	5.11483e-19	1.75953e-15
rs9653508	ILMN_1782579	0.101967	10.3081	5.27669e-19	1.81412e-15
rs6815457	ILMN_1745522	0.442737	10.3059	5.34602e-19	1.83686e-15
rs2523966	ILMN_1656670	-0.478224	-10.3052	5.36825e-19	1.8434e-15
rs2014725	ILMN_1771223	-0.176795	-10.3038	5.41477e-19	1.85827e-15
rs10779958	ILMN_1813682	-0.160802	-10.3021	5.46932e-19	1.87587e-15
rs28622214	ILMN_1701998	-0.174183	-10.299	5.57309e-19	1.91032e-15
rs11136055	ILMN_1720059	-0.32835	-10.2984	5.5908e-19	1.91418e-15
rs1046028	ILMN_1776723	-0.108768	-10.2984	5.591e-19	1.91418e-15
rs2882667	ILMN_1804854	-0.177651	-10.298	5.60499e-19	1.91783e-15
rs1053593	ILMN_2082314	0.131921	10.2965	5.65504e-19	1.9338e-15
rs11072610	ILMN_1811178	0.103078	10.2952	5.70044e-19	1.94817e-15
rs2523404	ILMN_1762861	-0.199355	-10.2871	5.98313e-19	2.04236e-15
rs2735059	ILMN_1762861	-0.199355	-10.2871	5.98313e-19	2.04236e-15
rs12692588	ILMN_2358541	-0.129542	-10.2839	6.09873e-19	2.08058e-15
rs2867803	ILMN_1701403	-0.291613	-10.2832	6.12518e-19	2.0826e-15
rs3749441	ILMN_1651964	-0.156518	-10.2831	6.12996e-19	2.0826e-15
rs3817404	ILMN_1651964	-0.156518	-10.2831	6.12996e-19	2.0826e-15
rs2271936	ILMN_1651964	-0.156518	-10.2831	6.12996e-19	2.0826e-15
rs3792582	ILMN_1651964	-0.156518	-10.2831	6.12996e-19	2.0826e-15
rs4912471	ILMN_1651964	-0.156518	-10.2831	6.12996e-19	2.0826e-15
rs2872247	ILMN_1651964	-0.156518	-10.2831	6.12996e-19	2.0826e-15
rs10057103	ILMN_3227060	0.151073	10.2818	6.1775e-19	2.09751e-15
rs2284555	ILMN_1757391	-0.116576	-10.2786	6.29539e-19	2.13502e-15
rs1059293	ILMN_1757391	-0.116576	-10.2786	6.29539e-19	2.13502e-15
rs12603332	ILMN_1662174	0.155758	10.2783	6.30746e-19	2.13785e-15
rs12108892	ILMN_1804854	-0.17707	-10.2746	6.44979e-19	2.18481e-15
rs3734264	ILMN_3242462	0.113661	10.2698	6.63735e-19	2.24702e-15
rs11762932	ILMN_1688279	-0.189029	-10.2685	6.68864e-19	2.26305e-15
rs7581601	ILMN_3244607	-0.163801	-10.2666	6.76313e-19	2.28691e-15
rs10781507	ILMN_1811301	-0.261821	-10.2662	6.78202e-19	2.29195e-15
rs1871345	ILMN_1805992	0.283827	10.2604	7.01923e-19	2.37072e-15
rs437131	ILMN_1811178	0.0988018	10.2593	7.06537e-19	2.3849e-15
rs4822173	ILMN_1688178	-0.489525	-10.2584	7.10383e-19	2.39648e-15
rs898097	ILMN_1652333	0.230454	10.2573	7.15261e-19	2.41152e-15
rs7836759	ILMN_1720059	-0.330209	-10.2555	7.22716e-19	2.4344e-15
rs17361887	ILMN_1716004	0.135945	10.2555	7.22891e-19	2.4344e-15
rs6537837	ILMN_1696003	-0.197316	-10.2493	7.50349e-19	2.52391e-15
rs7371	ILMN_1696003	-0.197316	-10.2493	7.50349e-19	2.52391e-15
rs4804036	ILMN_1703316	0.133976	10.246	7.65055e-19	2.57187e-15
rs140522	ILMN_3297126	-0.233075	-10.242	7.83655e-19	2.63286e-15
rs7793131	ILMN_2352121	0.266746	10.241	7.88281e-19	2.64686e-15
rs2060222	ILMN_1804854	-0.177293	-10.231	8.37018e-19	2.80846e-15
rs9469917	ILMN_3242462	0.1128	10.2309	8.37384e-19	2.80846e-15
rs2315007	ILMN_2183687	0.157206	10.224	8.72596e-19	2.92145e-15
rs2315008	ILMN_2183687	0.157206	10.224	8.72596e-19	2.92145e-15
rs4809330	ILMN_2183687	0.157206	10.224	8.72596e-19	2.92145e-15
rs7900067	ILMN_1808824	0.206059	10.2233	8.764e-19	2.93248e-15
rs11746555	ILMN_1699357	-0.0838338	-10.2178	9.05918e-19	3.02948e-15
rs4889554	ILMN_3237636	0.147863	10.2174	9.07993e-19	3.03466e-15
rs7914469	ILMN_2358626	0.298606	10.2167	9.1159e-19	3.04491e-15
rs10750763	ILMN_1651788	-0.141058	-10.2162	9.14162e-19	3.05173e-15
rs1004664	ILMN_2053829	-0.179144	-10.2136	9.28641e-19	3.09827e-15
rs6868418	ILMN_1676895	-0.207047	-10.2099	9.49452e-19	3.16587e-15
rs11602545	ILMN_1788211	0.138626	10.2076	9.62748e-19	3.20649e-15
rs2276097	ILMN_1788211	0.138626	10.2076	9.62748e-19	3.20649e-15
rs806973	ILMN_1651496	-0.402976	-10.2062	9.70567e-19	3.23066e-15
rs694461	ILMN_2170930	0.099255	10.2059	9.72445e-19	3.23504e-15
rs1676345	ILMN_1812474	0.112295	10.2049	9.78327e-19	3.25273e-15
rs1895213	ILMN_2313901	0.408166	10.2026	9.9171e-19	3.29532e-15
rs11596526	ILMN_2358626	0.30075	10.2008	1.00225e-18	3.32843e-15
rs4148581	ILMN_1651964	-0.156109	-10.2006	1.00347e-18	3.33053e-15
rs7025992	ILMN_1697166	-0.314619	-10.1983	1.01736e-18	3.37471e-15
rs429369	ILMN_1655482	0.128463	10.1949	1.03872e-18	3.43962e-15
rs7750338	ILMN_1655482	0.128463	10.1949	1.03872e-18	3.43962e-15
rs209146	ILMN_1655482	0.128463	10.1949	1.03872e-18	3.43962e-15
rs7847709	ILMN_1746309	-0.164847	-10.1947	1.04002e-18	3.44194e-15
rs4701005	ILMN_3292448	-0.166864	-10.1908	1.06458e-18	3.52119e-15
rs1531133	ILMN_1813256	0.127651	10.1881	1.08169e-18	3.57572e-15
rs12440965	ILMN_1811178	0.101995	10.1875	1.08548e-18	3.58004e-15
rs11072626	ILMN_1811178	0.101995	10.1875	1.08548e-18	3.58004e-15
rs4312276	ILMN_1811178	0.101995	10.1875	1.08548e-18	3.58004e-15
rs3812908	ILMN_1811178	0.101995	10.1875	1.08548e-18	3.58004e-15
rs6857766	ILMN_1741003	0.212711	10.1833	1.11297e-18	3.6686e-15
rs2268417	ILMN_1813682	-0.163054	-10.1803	1.13314e-18	3.72653e-15
rs11676733	ILMN_1813682	-0.163054	-10.1803	1.13314e-18	3.72653e-15
rs2301984	ILMN_1813682	-0.163054	-10.1803	1.13314e-18	3.72653e-15
rs3755447	ILMN_1813682	-0.163054	-10.1803	1.13314e-18	3.72653e-15
rs11246262	ILMN_1689868	-0.119184	-10.1791	1.14147e-18	3.75179e-15
rs4869315	ILMN_1743145	-0.893317	-10.174	1.17653e-18	3.86483e-15
rs1044213	ILMN_1757391	-0.114801	-10.1631	1.25558e-18	4.11979e-15
rs2834224	ILMN_1757391	-0.114801	-10.1631	1.25558e-18	4.11979e-15
rs11247790	ILMN_1736548	-0.112592	-10.1549	1.31854e-18	4.32393e-15
rs4430650	ILMN_1776723	-0.108495	-10.1519	1.34278e-18	4.40012e-15
rs290173	ILMN_2336609	-0.244196	-10.1518	1.34331e-18	4.40012e-15
rs550404	ILMN_1682929	-0.163613	-10.1478	1.37566e-18	4.50203e-15
rs3765115	ILMN_1811178	0.0975574	10.1478	1.37598e-18	4.50203e-15
rs6133280	ILMN_1737685	0.0996791	10.146	1.39096e-18	4.54843e-15
rs30988	ILMN_2057566	-0.137488	-10.145	1.3994e-18	4.57343e-15
rs9314454	ILMN_1716733	1.41371	10.1443	1.40521e-18	4.58463e-15
rs10217026	ILMN_1716733	1.41371	10.1443	1.40521e-18	4.58463e-15
rs1036688	ILMN_1716733	1.41371	10.1443	1.40521e-18	4.58463e-15
rs17355759	ILMN_2313901	0.398016	10.1417	1.42743e-18	4.65182e-15
rs385827	ILMN_2313901	0.398016	10.1417	1.42743e-18	4.65182e-15
rs3817604	ILMN_2140700	0.339965	10.1395	1.44636e-18	4.70553e-15
rs28429103	ILMN_2140700	0.339965	10.1395	1.44636e-18	4.70553e-15
rs10024529	ILMN_2140700	0.339965	10.1395	1.44636e-18	4.70553e-15
rs10851892	ILMN_1811178	0.101787	10.1393	1.44741e-18	4.70629e-15
rs6662706	ILMN_2228453	0.134619	10.1379	1.45996e-18	4.74441e-15
rs4414157	ILMN_2358626	0.296955	10.1366	1.4716e-18	4.77955e-15
rs3848180	ILMN_1813572	0.134091	10.136	1.47617e-18	4.79169e-15
rs4752999	ILMN_1696463	-0.23675	-10.1345	1.48944e-18	4.83203e-15
rs2298695	ILMN_1795836	-0.245146	-10.1283	1.54605e-18	5.01287e-15
rs752637	ILMN_1670576	0.324694	10.1246	1.58007e-18	5.12027e-15
rs7181230	ILMN_3251269	0.261776	10.1223	1.60217e-18	5.18899e-15
rs2732824	ILMN_1730028	0.136112	10.1191	1.63362e-18	5.28488e-15
rs955915	ILMN_1730028	0.136112	10.1191	1.63362e-18	5.28488e-15
rs3171389	ILMN_2307025	-0.309514	-10.1186	1.63848e-18	5.29764e-15
rs26865	ILMN_2057566	0.146228	10.1182	1.64226e-18	5.30688e-15
rs1063588	ILMN_1813682	-0.163334	-10.113	1.69394e-18	5.46775e-15
rs17009998	ILMN_1813682	-0.163334	-10.113	1.69394e-18	5.46775e-15
rs1408343	ILMN_1678974	0.168249	10.1104	1.72049e-18	5.55032e-15
rs2109427	ILMN_2405756	0.110641	10.1077	1.74808e-18	5.63615e-15
rs2838371	ILMN_1761797	-0.150835	-10.1025	1.80377e-18	5.81245e-15
rs1680032	ILMN_2140700	0.350348	10.102	1.80897e-18	5.82269e-15
rs1732115	ILMN_2140700	0.350348	10.102	1.80897e-18	5.82269e-15
rs3739851	ILMN_1806705	0.0981553	10.0965	1.86922e-18	6.01328e-15
rs209131	ILMN_1655482	0.124088	10.0958	1.87686e-18	6.03448e-15
rs41177	ILMN_1803925	0.114633	10.0926	1.91269e-18	6.14624e-15
rs12151188	ILMN_1655684	0.142413	10.0923	1.91682e-18	6.15609e-15
rs11264463	ILMN_1698243	-0.348323	-10.0895	1.94841e-18	6.25404e-15
rs10850379	ILMN_1719064	0.229803	10.0872	1.97575e-18	6.33826e-15
rs6687605	ILMN_1809040	0.125282	10.0811	2.04856e-18	6.56817e-15
rs1043674	ILMN_1713380	0.103823	10.0759	2.11337e-18	6.7459e-15
rs10146482	ILMN_1713380	0.103823	10.0759	2.11337e-18	6.7459e-15
rs4322591	ILMN_1713380	0.103823	10.0759	2.11337e-18	6.7459e-15
rs876402	ILMN_1713380	0.103823	10.0759	2.11337e-18	6.7459e-15
rs1047418	ILMN_1713380	0.103823	10.0759	2.11337e-18	6.7459e-15
rs12588240	ILMN_1713380	0.103823	10.0759	2.11337e-18	6.7459e-15
rs10138183	ILMN_1713380	0.103823	10.0759	2.11337e-18	6.7459e-15
rs10149880	ILMN_1713380	0.103823	10.0759	2.11337e-18	6.7459e-15
rs8002709	ILMN_1767422	-0.24147	-10.0742	2.1345e-18	6.80675e-15
rs11669150	ILMN_1660723	-0.20314	-10.0742	2.1348e-18	6.80675e-15
rs898098	ILMN_1652333	0.228321	10.0727	2.1548e-18	6.86673e-15
rs2241876	ILMN_1725707	-0.120212	-10.0692	2.20009e-18	7.00716e-15
rs26835	ILMN_2057566	-0.139559	-10.0677	2.21886e-18	7.06305e-15
rs2001209	ILMN_1698668	-0.12237	-10.0661	2.24094e-18	7.12938e-15
rs2000467	ILMN_1690982	-0.166559	-10.066	2.24274e-18	7.13118e-15
rs4888608	ILMN_1771651	-0.11743	-10.0655	2.24866e-18	7.14604e-15
rs7523761	ILMN_1694776	-0.0977275	-10.064	2.26862e-18	7.20549e-15
rs11755393	ILMN_3242462	0.111263	10.0621	2.29427e-18	7.28295e-15
rs14123	ILMN_1738784	0.207162	10.0588	2.34075e-18	7.42641e-15
rs3892074	ILMN_1746309	-0.157333	-10.0586	2.34397e-18	7.43253e-15
rs1874328	ILMN_1670576	-0.332172	-10.056	2.3801e-18	7.54294e-15
rs13120456	ILMN_2391512	0.261469	10.0534	2.41712e-18	7.65603e-15
rs11732351	ILMN_1701998	-0.174034	-10.0521	2.43632e-18	7.7126e-15
rs2517912	ILMN_1762861	-0.196687	-10.0515	2.44459e-18	7.73454e-15
rs9902795	ILMN_1791873	0.11407	10.0497	2.47035e-18	7.81172e-15
rs17201246	ILMN_1669888	-0.227881	-10.0467	2.51593e-18	7.95151e-15
rs11600990	ILMN_1815024	0.337388	10.0451	2.5403e-18	8.02411e-15
rs890448	ILMN_1754114	-0.144327	-10.0441	2.55517e-18	8.06666e-15
rs6968630	ILMN_1694671	0.157152	10.0411	2.60093e-18	8.20663e-15
rs835592	ILMN_2208495	0.19646	10.0407	2.6079e-18	8.22411e-15
rs485485	ILMN_2336609	-0.241805	-10.04	2.61758e-18	8.25012e-15
rs2425173	ILMN_1670841	-0.26576	-10.0372	2.66199e-18	8.38548e-15
rs11763020	ILMN_1684227	0.298395	10.0349	2.69949e-18	8.49898e-15
rs491867	ILMN_1682929	-0.165658	-10.033	2.72978e-18	8.58495e-15
rs496187	ILMN_1682929	-0.165658	-10.033	2.72978e-18	8.58495e-15
rs10454145	ILMN_1813682	-0.163305	-10.031	2.7632e-18	8.68528e-15
rs4812068	ILMN_1658016	0.12967	10.03	2.77899e-18	8.73017e-15
rs10104	ILMN_1671374	-0.117882	-10.0263	2.84169e-18	8.91739e-15
rs2277947	ILMN_1671374	-0.117882	-10.0263	2.84169e-18	8.91739e-15
rs2517910	ILMN_1656670	-0.476186	-10.0233	2.89278e-18	9.07277e-15
rs4802863	ILMN_2392569	-0.227814	-10.0227	2.90349e-18	9.10139e-15
rs17355357	ILMN_2230035	-0.149596	-10.0211	2.93055e-18	9.17971e-15
rs9257425	ILMN_1655482	0.126939	10.021	2.93166e-18	9.17971e-15
rs6749090	ILMN_1782579	0.101713	10.0141	3.05572e-18	9.56296e-15
rs6128525	ILMN_1658016	0.129131	10.0138	3.06045e-18	9.57257e-15
rs2072517	ILMN_1659857	0.156805	10.0123	3.08834e-18	9.65454e-15
rs11639960	ILMN_1796335	-0.364663	-10.0067	3.19304e-18	9.97645e-15
rs4384542	ILMN_1713380	0.102928	10.0006	3.31109e-18	1.03397e-14
rs2839193	ILMN_1795836	-0.264386	-9.99882	3.3466e-18	1.04449e-14
rs937213	ILMN_3251269	0.23701	9.9973	3.37703e-18	1.05337e-14
rs2290562	ILMN_1722738	0.186956	9.99722	3.37872e-18	1.05337e-14
rs2278536	ILMN_1782579	0.100948	9.99216	3.48195e-18	1.08497e-14
rs12094001	ILMN_1771209	0.150975	9.98931	3.54171e-18	1.10299e-14
rs2235207	ILMN_2249282	0.105321	9.98431	3.64886e-18	1.13575e-14
rs12441485	ILMN_2338197	0.178167	9.983	3.67737e-18	1.144e-14
rs7270009	ILMN_1670841	-0.268007	-9.9819	3.70161e-18	1.15092e-14
rs2139559	ILMN_1651964	-0.154523	-9.98034	3.73616e-18	1.16103e-14
rs2416760	ILMN_2290118	-0.166621	-9.97501	3.85671e-18	1.19785e-14
rs3809878	ILMN_1750511	0.194706	9.97491	3.8589e-18	1.19788e-14
rs10772807	ILMN_1655261	-0.159387	-9.97427	3.87356e-18	1.20179e-14
rs10852936	ILMN_1662174	-0.152872	-9.96637	4.06023e-18	1.25834e-14
rs2872507	ILMN_1662174	-0.152872	-9.96637	4.06023e-18	1.25834e-14
rs1044733	ILMN_1671374	-0.117311	-9.96409	4.11584e-18	1.27489e-14
rs7515284	ILMN_1716004	0.132472	9.95987	4.22043e-18	1.30308e-14
rs17361763	ILMN_1716004	0.132472	9.95987	4.22043e-18	1.30308e-14
rs5013330	ILMN_1716004	0.132472	9.95987	4.22043e-18	1.30308e-14
rs1053624	ILMN_1716004	0.132472	9.95987	4.22043e-18	1.30308e-14
rs17361833	ILMN_1716004	0.132472	9.95987	4.22043e-18	1.30308e-14
rs12062	ILMN_1716004	0.132472	9.95987	4.22043e-18	1.30308e-14
rs6079330	ILMN_1657624	-0.235044	-9.95954	4.22872e-18	1.30494e-14
rs12145714	ILMN_1703441	0.141413	9.9567	4.30098e-18	1.32653e-14
rs1324473	ILMN_2290118	-0.173456	-9.95618	4.31416e-18	1.32988e-14
rs2221894	ILMN_1720059	-0.320808	-9.95463	4.35433e-18	1.34018e-14
rs2782	ILMN_3223126	-0.227294	-9.95462	4.35454e-18	1.34018e-14
rs12148	ILMN_3223126	-0.227294	-9.95462	4.35454e-18	1.34018e-14
rs17819022	ILMN_1813256	0.143726	9.95203	4.42226e-18	1.36029e-14
rs6433294	ILMN_2087692	-0.204597	-9.95154	4.43518e-18	1.36353e-14
rs1003721	ILMN_1774949	0.0825686	9.94962	4.48608e-18	1.37845e-14
rs10824076	ILMN_1795429	-0.23597	-9.94929	4.49504e-18	1.37899e-14
rs11000893	ILMN_1795429	-0.23597	-9.94929	4.49504e-18	1.37899e-14
rs11000897	ILMN_1795429	-0.23597	-9.94929	4.49504e-18	1.37899e-14
rs7225002	ILMN_2393693	-0.227898	-9.94917	4.49809e-18	1.37919e-14
rs647618	ILMN_1751051	0.176521	9.94901	4.50251e-18	1.37981e-14
rs2235816	ILMN_1737685	0.0996552	9.94723	4.55027e-18	1.39371e-14
rs2814992	ILMN_3242462	0.110044	9.94173	4.70185e-18	1.43555e-14
rs2744949	ILMN_3242462	0.110044	9.94173	4.70185e-18	1.43555e-14
rs2744943	ILMN_3242462	0.110044	9.94173	4.70185e-18	1.43555e-14
rs2814945	ILMN_3242462	0.110044	9.94173	4.70185e-18	1.43555e-14
rs4513788	ILMN_3242462	0.110044	9.94173	4.70185e-18	1.43555e-14
rs2814953	ILMN_3242462	0.110044	9.94173	4.70185e-18	1.43555e-14
rs7358373	ILMN_1766157	-0.224881	-9.93914	4.77502e-18	1.45557e-14
rs1062912	ILMN_1766157	-0.224881	-9.93914	4.77502e-18	1.45557e-14
rs11042882	ILMN_1766157	-0.224881	-9.93914	4.77502e-18	1.45557e-14
rs140522	ILMN_3223126	-0.24273	-9.93873	4.78667e-18	1.45835e-14
rs11120025	ILMN_1739210	0.147026	9.9383	4.79899e-18	1.46133e-14
rs2288236	ILMN_1766157	-0.225593	-9.93656	4.84888e-18	1.47574e-14
rs12119779	ILMN_1738784	0.205692	9.93646	4.85179e-18	1.47585e-14
rs1230361	ILMN_1743145	-0.888864	-9.93613	4.86125e-18	1.47716e-14
rs2549779	ILMN_1743145	-0.888864	-9.93613	4.86125e-18	1.47716e-14
rs6042354	ILMN_1657624	0.171708	9.934	4.92335e-18	1.49524e-14
rs3751035	ILMN_1788211	0.137677	9.93227	4.97434e-18	1.50993e-14
rs2006771	ILMN_1793934	0.161992	9.9296	5.05393e-18	1.53328e-14
rs2305480	ILMN_1662174	-0.151525	-9.92849	5.08736e-18	1.54261e-14
rs3108680	ILMN_2234229	-0.106582	-9.92762	5.11374e-18	1.54979e-14
rs3087657	ILMN_2170930	0.0965868	9.92666	5.14314e-18	1.55789e-14
rs4965320	ILMN_2338197	0.185467	9.92514	5.18989e-18	1.57122e-14
rs12891109	ILMN_1804396	-0.474783	-9.92295	5.25784e-18	1.59095e-14
rs2454450	ILMN_1811178	0.0960809	9.92283	5.26177e-18	1.59131e-14
rs2744974	ILMN_3242462	0.110174	9.9162	5.47336e-18	1.65443e-14
rs12537	ILMN_1803925	0.113107	9.91292	5.58147e-18	1.68622e-14
rs3803643	ILMN_2335072	-0.15317	-9.9114	5.63199e-18	1.70059e-14
rs11557467	ILMN_1662174	0.152679	9.90998	5.67993e-18	1.71416e-14
rs12950743	ILMN_1662174	0.151564	9.90893	5.71543e-18	1.72307e-14
rs8067378	ILMN_1662174	0.151564	9.90893	5.71543e-18	1.72307e-14
rs2836223	ILMN_1675756	0.211496	9.90777	5.75506e-18	1.73411e-14
rs2839217	ILMN_1795836	-0.254293	-9.90603	5.81483e-18	1.75081e-14
rs580459	ILMN_1682929	-0.162809	-9.90589	5.81959e-18	1.75081e-14
rs680498	ILMN_1682929	-0.162809	-9.90589	5.81959e-18	1.75081e-14
rs954050	ILMN_1767651	0.134413	9.90574	5.82491e-18	1.75149e-14
rs4529490	ILMN_1716733	1.2847	9.90491	5.85375e-18	1.75924e-14
rs4804108	ILMN_2396786	-0.198749	-9.90209	5.95265e-18	1.78803e-14
rs1112438	ILMN_1762103	0.240695	9.90164	5.96877e-18	1.79194e-14
rs2776906	ILMN_1651987	-0.159169	-9.90131	5.98049e-18	1.79359e-14
rs10692	ILMN_1651987	-0.159169	-9.90131	5.98049e-18	1.79359e-14
rs2300192	ILMN_2096985	-0.153126	-9.89958	6.04243e-18	1.80839e-14
rs17096742	ILMN_2096985	-0.153126	-9.89958	6.04243e-18	1.80839e-14
rs4903189	ILMN_2096985	-0.153126	-9.89958	6.04243e-18	1.80839e-14
rs4903190	ILMN_2096985	-0.153126	-9.89958	6.04243e-18	1.80839e-14
rs12142240	ILMN_1716004	0.134451	9.89761	6.11348e-18	1.82871e-14
rs9428043	ILMN_1838313	-0.15128	-9.89708	6.13271e-18	1.83351e-14
rs1972565	ILMN_2096985	-0.146498	-9.89656	6.15188e-18	1.83828e-14
rs759382	ILMN_1721762	-0.513168	-9.8958	6.17968e-18	1.84563e-14
rs2281603	ILMN_2048982	-0.120579	-9.8953	6.19833e-18	1.85024e-14
rs6959795	ILMN_1772036	-0.144872	-9.892	6.32091e-18	1.88585e-14
rs10781510	ILMN_1811301	-0.263158	-9.89083	6.36509e-18	1.89805e-14
rs8033436	ILMN_1684205	-0.137378	-9.89067	6.37104e-18	1.89884e-14
rs2839155	ILMN_1795836	0.253376	9.88969	6.40844e-18	1.909e-14
rs2522378	ILMN_1764861	-0.124934	-9.88826	6.4633e-18	1.92236e-14
rs2577472	ILMN_1764861	-0.124934	-9.88826	6.4633e-18	1.92236e-14
rs2577487	ILMN_1764861	-0.124934	-9.88826	6.4633e-18	1.92236e-14
rs7526275	ILMN_1694776	-0.0985221	-9.88799	6.47355e-18	1.92441e-14
rs11067376	ILMN_1719064	0.233464	9.88549	6.57076e-18	1.9523e-14
rs10070704	ILMN_1675191	-0.244089	-9.88069	6.76092e-18	2.00776e-14
rs4077515	ILMN_1811301	-0.251405	-9.88056	6.76589e-18	2.00821e-14
rs3807031	ILMN_1656670	0.548523	9.88021	6.7803e-18	2.01144e-14
rs750618	ILMN_1678766	0.161644	9.87904	6.82741e-18	2.02438e-14
rs11759151	ILMN_3242462	0.110078	9.87755	6.88818e-18	2.04115e-14
rs1450	ILMN_2393341	0.133461	9.87748	6.89106e-18	2.04115e-14
rs11780202	ILMN_1739683	-0.246233	-9.87489	6.99791e-18	2.07066e-14
rs4736424	ILMN_1739683	-0.246233	-9.87489	6.99791e-18	2.07066e-14
rs10400748	ILMN_1796216	0.288925	9.87188	7.12455e-18	2.10705e-14
rs3812570	ILMN_1811301	-0.265286	-9.86872	7.25942e-18	2.14584e-14
rs597480	ILMN_2336609	-0.237193	-9.86421	7.45702e-18	2.20311e-14
rs10194347	ILMN_1770020	-0.247591	-9.86344	7.49089e-18	2.21198e-14
rs3888972	ILMN_1734707	-0.529077	-9.86316	7.50357e-18	2.21459e-14
rs1106841	ILMN_1694711	0.126949	9.86298	7.51174e-18	2.21587e-14
rs10774697	ILMN_1719064	0.237705	9.86052	7.62226e-18	2.24732e-14
rs4131080	ILMN_3246409	-0.208158	-9.8582	7.72824e-18	2.2774e-14
rs12147025	ILMN_1771003	0.29913	9.85805	7.73513e-18	2.27826e-14
rs6781790	ILMN_1669484	0.13729	9.84818	8.20236e-18	2.41464e-14
rs8007089	ILMN_1771003	-0.291944	-9.8456	8.3289e-18	2.45064e-14
rs1136267	ILMN_3246409	-0.20929	-9.84334	8.44178e-18	2.48131e-14
rs4078141	ILMN_3246409	-0.20929	-9.84334	8.44178e-18	2.48131e-14
rs4747277	ILMN_1795336	0.213496	9.8427	8.47378e-18	2.48945e-14
rs647912	ILMN_2336609	-0.23886	-9.84157	8.53109e-18	2.50501e-14
rs1575523	ILMN_1767422	-0.240321	-9.84037	8.59186e-18	2.52157e-14
rs140522	ILMN_1690939	-0.23906	-9.83963	8.62988e-18	2.53143e-14
rs11264462	ILMN_1698243	-0.345298	-9.83678	8.77715e-18	2.57332e-14
rs17384008	ILMN_1741003	0.21957	9.83592	8.8224e-18	2.58527e-14
rs2764211	ILMN_3242462	0.1095	9.83558	8.84008e-18	2.58913e-14
rs8077538	ILMN_1707137	0.620697	9.83404	8.92137e-18	2.61161e-14
rs2838378	ILMN_1761797	-0.14472	-9.83078	9.09584e-18	2.65998e-14
rs731935	ILMN_1761797	-0.14472	-9.83078	9.09584e-18	2.65998e-14
rs9380673	ILMN_1651987	-0.141086	-9.82847	9.22144e-18	2.69534e-14
rs2256543	ILMN_1656670	-0.464352	-9.82818	9.2375e-18	2.69866e-14
rs16970137	ILMN_3251269	0.255616	9.82644	9.3336e-18	2.72535e-14
rs138280	ILMN_1793934	0.158033	9.82194	9.58655e-18	2.7978e-14
rs11852395	ILMN_1811178	0.10278	9.82157	9.60735e-18	2.80245e-14
rs2305479	ILMN_1662174	0.149316	9.82118	9.62946e-18	2.80463e-14
rs2290400	ILMN_1662174	0.149316	9.82118	9.62946e-18	2.80463e-14
rs7216389	ILMN_1662174	0.149316	9.82118	9.62946e-18	2.80463e-14
rs1464322	ILMN_1651964	-0.153329	-9.82062	9.66172e-18	2.8126e-14
rs10120023	ILMN_1668063	0.138787	9.81781	9.8243e-18	2.85849e-14
rs7793336	ILMN_1694671	0.155244	9.81617	9.92058e-18	2.88504e-14
rs12618715	ILMN_1813207	-0.122176	-9.81465	1.00108e-17	2.90834e-14
rs12617795	ILMN_1813207	-0.122176	-9.81465	1.00108e-17	2.90834e-14
rs7155817	ILMN_1796216	0.455682	9.8135	1.00793e-17	2.92676e-14
rs3742808	ILMN_2096985	-0.152143	-9.81286	1.01177e-17	2.93495e-14
rs3815330	ILMN_2096985	-0.152143	-9.81286	1.01177e-17	2.93495e-14
rs2250818	ILMN_2214910	-0.219417	-9.81273	1.01251e-17	2.93563e-14
rs9899871	ILMN_1715760	-0.173333	-9.80218	1.07802e-17	3.12361e-14
rs4706009	ILMN_2313926	-0.250344	-9.80211	1.07844e-17	3.12361e-14
rs9275614	ILMN_1700428	0.33144	9.79888	1.09934e-17	3.18254e-14
rs2278043	ILMN_2335072	-0.154607	-9.79863	1.10101e-17	3.18579e-14
rs711174	ILMN_1758529	-0.291678	-9.79744	1.10876e-17	3.20661e-14
rs11206043	ILMN_1671568	-0.133676	-9.79522	1.12349e-17	3.24757e-14
rs1041456	ILMN_1761797	-0.145908	-9.79417	1.13051e-17	3.26624e-14
rs9303401	ILMN_1695386	0.0993271	9.79185	1.14622e-17	3.30912e-14
rs700220	ILMN_2128428	-0.188728	-9.79181	1.14651e-17	3.30912e-14
rs2272391	ILMN_2208495	0.189011	9.79056	1.15499e-17	3.33193e-14
rs8009513	ILMN_2096985	-0.151882	-9.78939	1.16304e-17	3.35347e-14
rs748193	ILMN_1757882	-0.11988	-9.78731	1.17751e-17	3.39348e-14
rs6558085	ILMN_1720059	-0.31673	-9.78713	1.17881e-17	3.39555e-14
rs1671218	ILMN_1660723	-0.158257	-9.7849	1.19452e-17	3.43907e-14
[truncated: 42,848 more rows]

## Sheet: 2000+4000-baseline-1.eQTL_trans
SNP	gene	beta	t-stat	p-value	FDR
rs3761268	ILMN_1742442	0.679622	38.6254	1.63438e-79	1.36082e-69
rs10876864	ILMN_1678522	1.17716	27.3793	5.1787e-60	2.15596e-50
rs10876864	ILMN_1750636	1.40843	26.9853	3.13172e-59	8.69182e-50
rs10876864	ILMN_1726647	1.21633	25.9221	4.39656e-57	7.5501e-48
rs17334797	ILMN_2393693	-0.404597	-25.7486	9.97462e-57	7.5501e-48
rs17426064	ILMN_2393693	-0.404597	-25.7486	9.97462e-57	7.5501e-48
rs17763596	ILMN_2393693	-0.404597	-25.7486	9.97462e-57	7.5501e-48
rs12185233	ILMN_2393693	-0.404597	-25.7486	9.97462e-57	7.5501e-48
rs12185268	ILMN_2393693	-0.404597	-25.7486	9.97462e-57	7.5501e-48
rs12373123	ILMN_2393693	-0.404597	-25.7486	9.97462e-57	7.5501e-48
rs17650901	ILMN_2393693	-0.404597	-25.7486	9.97462e-57	7.5501e-48
rs12185235	ILMN_2393693	-0.403871	-25.6917	1.30541e-56	9.05762e-48
rs17691610	ILMN_2393693	-0.405389	-25.5615	2.42229e-56	1.55143e-47
rs16940665	ILMN_2393693	-0.404613	-25.5134	3.04448e-56	1.81065e-47
rs12373168	ILMN_2393693	-0.401944	-25.4136	4.90016e-56	2.72e-47
rs1396862	ILMN_2393693	-0.404669	-25.2994	8.4556e-56	4.40021e-47
rs418891	ILMN_2393693	-0.403335	-25.1896	1.4307e-55	7.00728e-47
rs11171739	ILMN_1678522	1.16519	24.769	1.08765e-54	5.03115e-46
rs10876864	ILMN_3308808	0.391237	24.5967	2.51198e-54	1.10081e-45
rs11171739	ILMN_3308808	0.392785	24.1238	2.5462e-53	1.02464e-44
rs11171739	ILMN_1750636	1.39013	24.1207	2.58429e-53	1.02464e-44
rs11171739	ILMN_1726647	1.2027	23.5195	5.10667e-52	1.9327e-43
rs12373142	ILMN_2393693	-0.406612	-23.1163	3.87226e-51	1.4018e-42
rs10784774	ILMN_1815205	-0.661299	-21.3806	2.99387e-47	9.97106e-39
rs1384	ILMN_1815205	-0.661299	-21.3806	2.99387e-47	9.97106e-39
rs2168029	ILMN_1815205	-0.62643	-20.3567	7.0322e-45	2.25199e-36
rs1635291	ILMN_2393693	-0.378038	-20.1391	2.28172e-44	6.55109e-36
rs1724400	ILMN_2393693	-0.378038	-20.1391	2.28172e-44	6.55109e-36
rs7215239	ILMN_2393693	-0.378038	-20.1391	2.28172e-44	6.55109e-36
rs705699	ILMN_1750636	1.30864	19.2345	3.24671e-42	9.01098e-34
rs705699	ILMN_1678522	1.09071	19.2103	3.71233e-42	9.97089e-34
rs2966449	ILMN_3235221	1.38451	18.6601	7.97231e-41	2.07436e-32
rs705699	ILMN_1726647	1.12675	18.5872	1.20023e-40	3.0283e-32
rs6874	ILMN_3227023	-0.465181	-18.2356	8.71159e-40	2.13338e-31
rs705699	ILMN_3308808	0.362518	18.0118	3.10134e-39	7.37786e-31
rs417968	ILMN_2393693	-0.352891	-17.7347	1.5056e-38	3.48223e-30
rs1571134	ILMN_3260618	-0.187286	-17.0364	8.39977e-37	1.89023e-28
rs2915223	ILMN_3260618	-0.187235	-16.9803	1.16296e-36	2.54819e-28
rs11999246	ILMN_3227023	-0.435132	-16.93	1.55753e-36	3.32521e-28
rs2956103	ILMN_3260618	-0.186572	-16.5863	1.15544e-35	2.40511e-27
rs4147592	ILMN_1751956	-0.215029	-16.3861	3.73186e-35	7.22614e-27
rs4147594	ILMN_1751956	-0.215029	-16.3861	3.73186e-35	7.22614e-27
rs4147596	ILMN_1751956	-0.215029	-16.3861	3.73186e-35	7.22614e-27
rs11171739	ILMN_3262348	0.264216	15.6857	2.33456e-33	4.41776e-25
rs10876864	ILMN_3262348	0.260821	15.4773	8.06809e-33	1.49282e-24
rs17631676	ILMN_2393693	-0.409102	-15.4423	9.93729e-33	1.7987e-24
rs367035	ILMN_2382505	-0.27066	-15.0877	8.27905e-32	1.46667e-23
rs772921	ILMN_1678522	1.04662	14.9553	1.83215e-31	3.11325e-23
rs1701704	ILMN_1678522	1.04662	14.9553	1.83215e-31	3.11325e-23
rs852432	ILMN_3235221	1.30663	14.9385	2.02662e-31	3.37483e-23
rs6581889	ILMN_1815205	-0.593925	-14.9032	2.50679e-31	4.09258e-23
rs705704	ILMN_1678522	1.03789	14.6151	1.42022e-30	2.27405e-22
rs12310416	ILMN_1682259	0.251435	14.5656	1.91466e-30	3.00791e-22
rs12947718	ILMN_2393693	-0.409289	-14.4489	3.87614e-30	5.86794e-22
rs11012	ILMN_2393693	-0.409289	-14.4489	3.87614e-30	5.86794e-22
rs10878964	ILMN_1815205	-0.557612	-14.4176	4.68246e-30	6.96201e-22
rs772921	ILMN_1726647	1.07455	14.3857	5.67998e-30	8.15395e-22
rs1701704	ILMN_1726647	1.07455	14.3857	5.67998e-30	8.15395e-22
rs772921	ILMN_1750636	1.23388	14.3407	7.45993e-30	1.03522e-21
rs1701704	ILMN_1750636	1.23388	14.3407	7.45993e-30	1.03522e-21
rs17690703	ILMN_2393693	-0.317189	-14.1547	2.30257e-29	3.14291e-21
rs860781	ILMN_1738992	-0.259251	-14.1156	2.91951e-29	3.92074e-21
rs4761154	ILMN_1815205	-0.550055	-14.1105	3.01139e-29	3.97993e-21
rs705704	ILMN_1726647	1.06536	14.0657	3.95225e-29	5.14178e-21
rs1860883	ILMN_3235221	1.26247	14.0531	4.26578e-29	5.46429e-21
rs589448	ILMN_1815205	-0.55507	-14.0442	4.50277e-29	5.68048e-21
rs705704	ILMN_1750636	1.22226	13.9944	6.09263e-29	7.57145e-21
rs16961474	ILMN_1683390	0.324211	13.935	8.74522e-29	1.05529e-20
rs2294155	ILMN_1683390	0.324211	13.935	8.74522e-29	1.05529e-20
rs2295716	ILMN_1700477	0.209832	13.8053	1.92454e-28	2.22558e-20
rs722435	ILMN_1700477	0.209832	13.8053	1.92454e-28	2.22558e-20
rs2863095	ILMN_1700477	0.209832	13.8053	1.92454e-28	2.22558e-20
rs772921	ILMN_3308808	0.342745	13.7839	2.19286e-28	2.46733e-20
rs1701704	ILMN_3308808	0.342745	13.7839	2.19286e-28	2.46733e-20
rs1274517	ILMN_1784040	-0.386548	-13.713	3.37836e-28	3.70119e-20
rs1274514	ILMN_1784040	-0.386548	-13.713	3.37836e-28	3.70119e-20
rs199533	ILMN_1784428	0.205278	13.6302	5.59502e-28	6.05006e-20
rs705704	ILMN_3308808	0.340865	13.5846	7.38871e-28	7.88721e-20
rs4919510	ILMN_1700477	0.209133	13.5808	7.56356e-28	7.97165e-20
rs10934586	ILMN_1686920	0.181185	13.5718	7.98885e-28	8.31463e-20
rs1056295	ILMN_1700477	0.207877	13.565	8.32689e-28	8.55947e-20
rs1405655	ILMN_1784040	-0.385732	-13.4745	1.44708e-27	1.46936e-19
rs2250199	ILMN_1742442	0.638146	13.4269	1.93462e-27	1.94073e-19
rs2249317	ILMN_1742442	0.638884	13.3953	2.34678e-27	2.32618e-19
rs103294	ILMN_1786303	-0.831638	-13.3752	2.65328e-27	2.59904e-19
rs113413	ILMN_1730054	-0.433283	-13.3489	3.11658e-27	3.01737e-19
rs13960	ILMN_1658486	-0.223849	-13.2913	4.43197e-27	4.24157e-19
rs705699	ILMN_3262348	0.244786	13.2302	6.43977e-27	6.09308e-19
rs2986429	ILMN_3260618	-0.175259	-13.1536	1.02883e-26	9.62502e-19
rs415430	ILMN_1784428	0.201605	13.1492	1.05723e-26	9.78081e-19
rs7324744	ILMN_1727389	0.229216	13.0742	1.67359e-26	1.51465e-18
rs9590409	ILMN_1727389	0.229216	13.0742	1.67359e-26	1.51465e-18
rs877636	ILMN_1678522	0.979789	13.002	2.60347e-26	2.30607e-18
rs2292239	ILMN_1678522	0.979789	13.002	2.60347e-26	2.30607e-18
rs11190786	ILMN_1700477	0.202993	12.9878	2.83983e-26	2.48896e-18
rs1054283	ILMN_1789558	-0.204087	-12.9335	3.96155e-26	3.43592e-18
rs4739134	ILMN_1789558	-0.20414	-12.9243	4.1914e-26	3.56109e-18
rs1966115	ILMN_1789558	-0.20414	-12.9243	4.1914e-26	3.56109e-18
rs497582	ILMN_3260618	-0.177158	-12.7933	9.36049e-26	7.8725e-18
rs2305641	ILMN_1815205	-0.537562	-12.7869	9.73431e-26	7.9587e-18
rs7300266	ILMN_1815205	-0.537562	-12.7869	9.73431e-26	7.9587e-18
rs877636	ILMN_1726647	1.01395	12.785	9.84532e-26	7.9587e-18
rs2292239	ILMN_1726647	1.01395	12.785	9.84532e-26	7.9587e-18
rs10784774	ILMN_2178088	-0.276965	-12.7803	1.0138e-25	8.03921e-18
rs1384	ILMN_2178088	-0.276965	-12.7803	1.0138e-25	8.03921e-18
rs11617448	ILMN_1727389	0.225074	12.7305	1.37569e-25	1.0806e-17
rs1021156	ILMN_1789558	-0.202778	-12.7044	1.61403e-25	1.23446e-17
rs3808619	ILMN_1789558	-0.202778	-12.7044	1.61403e-25	1.23446e-17
rs4378650	ILMN_1666206	0.253178	12.7042	1.61605e-25	1.23446e-17
rs2235529	ILMN_3282321	0.283314	12.6791	1.88564e-25	1.4273e-17
rs7135092	ILMN_1815205	-0.535847	-12.6767	1.91372e-25	1.43551e-17
rs6488608	ILMN_1682259	0.235993	12.5837	3.38578e-25	2.51704e-17
rs7308481	ILMN_1815205	-0.533406	-12.5313	4.66998e-25	3.44101e-17
rs877636	ILMN_1750636	1.15327	12.5013	5.61534e-25	4.06562e-17
rs2292239	ILMN_1750636	1.15327	12.5013	5.61534e-25	4.06562e-17
rs1002286	ILMN_1730054	-0.366963	-12.4482	7.77811e-25	5.58297e-17
rs877636	ILMN_3308808	0.324256	12.3768	1.20606e-24	8.51013e-17
rs2292239	ILMN_3308808	0.324256	12.3768	1.20606e-24	8.51013e-17
rs2168029	ILMN_2178088	-0.260919	-12.3151	1.76213e-24	1.23293e-16
rs798887	ILMN_1786303	-0.783463	-12.1232	5.72897e-24	3.97507e-16
rs7577293	ILMN_2256295	0.640346	12.0962	6.76013e-24	4.65177e-16
rs17172508	ILMN_1677237	-0.179841	-12.0365	9.75581e-24	6.65813e-16
rs1046988	ILMN_2348503	0.158126	12.0056	1.17929e-23	7.983e-16
rs10876864	ILMN_3234081	0.110439	11.9619	1.54269e-23	1.03587e-15
rs4908393	ILMN_1685978	-0.163849	-11.9255	1.93008e-23	1.28563e-15
rs12074147	ILMN_2348503	0.157475	11.8975	2.29167e-23	1.51437e-15
rs529268	ILMN_1815205	0.486824	11.8367	3.32936e-23	2.18276e-15
rs1026920	ILMN_1789558	-0.192905	-11.8206	3.67537e-23	2.39078e-15
VG01S2022	ILMN_1734830	0.240524	11.8024	4.10971e-23	2.65259e-15
rs6593298	ILMN_1677237	-0.176774	-11.7791	4.74206e-23	3.03719e-15
rs2231700	ILMN_1815205	0.492333	11.7532	5.5593e-23	3.50667e-15
rs7980936	ILMN_1815205	0.492333	11.7532	5.5593e-23	3.50667e-15
rs8031664	ILMN_1704376	0.243895	11.7113	7.1935e-23	4.50337e-15
rs1007888	ILMN_1730054	-0.360651	-11.6735	9.0711e-23	5.63643e-15
rs3177979	ILMN_1672606	0.189656	11.6426	1.09702e-22	6.76595e-15
rs4320462	ILMN_3235221	1.1433	11.589	1.52437e-22	9.33255e-15
rs10499761	ILMN_1677237	-0.173764	-11.5312	2.1729e-22	1.32059e-14
rs852392	ILMN_3235221	1.21667	11.52	2.32787e-22	1.39442e-14
rs852391	ILMN_3235221	1.21667	11.52	2.32787e-22	1.39442e-14
rs11171739	ILMN_3234081	0.109038	11.4971	2.6785e-22	1.59299e-14
rs2000468	ILMN_1730054	-0.358702	-11.4904	2.79214e-22	1.6488e-14
rs10500316	ILMN_1763455	0.352839	11.4644	3.27516e-22	1.92041e-14
rs2956086	ILMN_3260618	-0.164622	-11.448	3.6202e-22	2.10788e-14
rs2263664	ILMN_1742442	0.510217	11.388	5.23276e-22	3.02564e-14
rs3809325	ILMN_3229467	0.154994	11.2615	1.13666e-21	6.52694e-14
rs10416824	ILMN_1801776	-0.191649	-11.2317	1.36414e-21	7.72661e-14
rs899662	ILMN_1801776	-0.191649	-11.2317	1.36414e-21	7.72661e-14
rs10407619	ILMN_1801776	-0.188063	-11.1237	2.64416e-21	1.48185e-13
rs6503014	ILMN_1794522	0.286939	11.1232	2.6518e-21	1.48185e-13
rs1878076	ILMN_1751956	-0.199547	-11.0749	3.56456e-21	1.97863e-13
rs7251154	ILMN_1801776	-0.188469	-11.0691	3.69481e-21	2.03735e-13
rs4802703	ILMN_1784040	-0.355693	-11.0119	5.24457e-21	2.87287e-13
rs7210728	ILMN_2393693	-0.281722	-11.0021	5.56687e-21	3.02949e-13
rs7152371	ILMN_1724183	0.120862	10.9922	5.91473e-21	3.19789e-13
rs6441516	ILMN_1812474	0.123216	10.9453	7.88256e-21	4.23433e-13
rs8031147	ILMN_3249618	0.307759	10.8594	1.3326e-20	7.11251e-13
rs701836	ILMN_1700477	0.171399	10.8085	1.81882e-20	9.64582e-13
rs10150088	ILMN_2393497	0.15087	10.7972	1.94814e-20	1.02662e-12
rs6581886	ILMN_1815205	0.461058	10.7948	1.97741e-20	1.0355e-12
rs3796812	ILMN_3295494	0.179225	10.7912	2.02157e-20	1.05201e-12
rs2422577	ILMN_1742442	0.530521	10.7598	2.44876e-20	1.2664e-12
rs11171710	ILMN_1750636	-0.99851	-10.7561	2.50392e-20	1.28693e-12
rs4822453	ILMN_1730054	-0.350349	-10.7548	2.52456e-20	1.28958e-12
rs3733576	ILMN_3295494	0.181169	10.7427	2.71696e-20	1.37939e-12
rs705699	ILMN_3234081	0.104479	10.735	2.84834e-20	1.43733e-12
rs11696739	ILMN_1742442	0.448118	10.7221	3.08101e-20	1.54538e-12
rs2695284	ILMN_1729112	-0.234575	-10.6122	6.02625e-20	2.98667e-12
rs2559854	ILMN_1729112	-0.234575	-10.6122	6.02625e-20	2.98667e-12
rs3826798	ILMN_1723235	-0.164726	-10.5897	6.91052e-20	3.37851e-12
rs7982132	ILMN_3229467	-0.155512	-10.589	6.93861e-20	3.37851e-12
rs9596183	ILMN_3229467	-0.155512	-10.589	6.93861e-20	3.37851e-12
rs1465160	ILMN_1724183	0.120643	10.5674	7.91608e-20	3.83205e-12
rs11171710	ILMN_1678522	-0.824146	-10.5661	7.98148e-20	3.84137e-12
rs8004149	ILMN_2393497	0.152548	10.5257	1.02031e-19	4.85448e-12
rs1048755	ILMN_2393497	0.152548	10.5257	1.02031e-19	4.85448e-12
rs11171710	ILMN_1726647	-0.85671	-10.5022	1.1774e-19	5.57007e-12
rs420537	ILMN_1793724	-0.156834	-10.4967	1.21783e-19	5.72881e-12
rs11171710	ILMN_3308808	-0.27818	-10.4932	1.2438e-19	5.81809e-12
rs612529	ILMN_1763455	-0.438528	-10.456	1.56035e-19	7.25803e-12
rs2436493	ILMN_1723235	-0.15683	-10.4516	1.60222e-19	7.37041e-12
rs2446210	ILMN_1723235	-0.15683	-10.4516	1.60222e-19	7.37041e-12
rs440746	ILMN_1793724	-0.158586	-10.4427	1.6915e-19	7.73836e-12
rs6581889	ILMN_2178088	-0.250917	-10.4358	1.76403e-19	8.02607e-12
rs1997919	ILMN_2393497	0.15019	10.4344	1.77879e-19	8.04925e-12
rs17664478	ILMN_1677237	-0.170076	-10.3872	2.3706e-19	1.06693e-11
rs10783431	ILMN_1805902	0.137456	10.353	2.91779e-19	1.30614e-11
rs2074404	ILMN_1784428	0.169545	10.2775	4.61595e-19	2.05527e-11
rs11247355	ILMN_1704376	0.249899	10.274	4.7151e-19	2.08825e-11
rs4378650	ILMN_1662174	0.156544	10.2531	5.35168e-19	2.35764e-11
rs2235611	ILMN_1712347	-0.217106	-10.2417	5.73533e-19	2.51335e-11
rs2290776	ILMN_1723235	-0.153882	-10.237	5.90212e-19	2.57291e-11
rs10786612	ILMN_1700477	0.183677	10.2011	7.33547e-19	3.18109e-11
rs2463822	ILMN_1810199	0.200651	10.1441	1.03607e-18	4.44669e-11
rs2513749	ILMN_1810199	0.200651	10.1441	1.03607e-18	4.44669e-11
rs772921	ILMN_3234081	0.10569	10.1406	1.05876e-18	4.4977e-11
rs1701704	ILMN_3234081	0.10569	10.1406	1.05876e-18	4.4977e-11
rs4233366	ILMN_2123743	0.236557	10.1387	1.07098e-18	4.5265e-11
rs772921	ILMN_3262348	0.221855	10.0913	1.42687e-18	5.97008e-11
rs1701704	ILMN_3262348	0.221855	10.0913	1.42687e-18	5.97008e-11
rs3847862	ILMN_1805902	0.13628	10.0784	1.54232e-18	6.42087e-11
rs9333378	ILMN_1751956	0.171042	10.07	1.62277e-18	6.72217e-11
rs2070902	ILMN_2123743	0.236965	10.0572	1.75376e-18	7.22883e-11
rs614668	ILMN_3260618	-0.160954	-10.0523	1.80577e-18	7.40656e-11
rs660614	ILMN_1744835	-0.134726	-10.0294	2.07431e-18	8.38409e-11
rs636049	ILMN_1744835	-0.134726	-10.0294	2.07431e-18	8.38409e-11
rs629426	ILMN_1744835	-0.134726	-10.0294	2.07431e-18	8.38409e-11
rs1528730	ILMN_1810199	0.197985	10.026	2.1174e-18	8.51692e-11
rs2246920	ILMN_1810199	0.200159	10.0238	2.14546e-18	8.58827e-11
rs11171710	ILMN_3262348	-0.205901	-10.0185	2.21574e-18	8.82718e-11
rs705704	ILMN_3262348	0.221081	10.0162	2.24714e-18	8.90964e-11
rs705704	ILMN_3234081	0.104924	10.0014	2.45701e-18	9.69558e-11
rs17634737	ILMN_1813207	-0.125092	-9.97125	2.94767e-18	1.1518e-10
rs1026466	ILMN_1723235	-0.173006	-9.9708	2.95562e-18	1.1518e-10
rs9333413	ILMN_1751956	-0.186175	-9.97054	2.96035e-18	1.1518e-10
rs2069408	ILMN_1678522	0.816336	9.95389	3.27334e-18	1.26766e-10
rs2446195	ILMN_1723235	-0.151536	-9.95006	3.34992e-18	1.29131e-10
rs6993386	ILMN_1789558	-0.170275	-9.94489	3.45618e-18	1.32613e-10
rs2296970	ILMN_1727389	0.176132	9.94367	3.48167e-18	1.32978e-10
rs35415311	ILMN_1723235	-0.17459	-9.88348	5.00571e-18	1.90314e-10
rs13292096	ILMN_1653469	-0.114268	-9.87418	5.29457e-18	1.97685e-10
rs4504745	ILMN_1653469	-0.114268	-9.87418	5.29457e-18	1.97685e-10
rs7869023	ILMN_1653469	-0.114268	-9.87418	5.29457e-18	1.97685e-10
rs2243767	ILMN_1653469	-0.114268	-9.87418	5.29457e-18	1.97685e-10
rs10878964	ILMN_2178088	-0.230926	-9.86116	5.7268e-18	2.12869e-10
rs910369	ILMN_2393497	0.147201	9.85803	5.83585e-18	2.15003e-10
rs1107115	ILMN_2393497	0.147201	9.85803	5.83585e-18	2.15003e-10
rs619727	ILMN_1744835	-0.133499	-9.85438	5.96552e-18	2.17852e-10
rs604524	ILMN_1744835	-0.133499	-9.85438	5.96552e-18	2.17852e-10
rs2069408	ILMN_3308808	0.274639	9.83493	6.70697e-18	2.4386e-10
rs1136267	ILMN_2101920	-0.182847	-9.83105	6.86564e-18	2.47468e-10
rs4078141	ILMN_2101920	-0.182847	-9.83105	6.86564e-18	2.47468e-10
rs2243906	ILMN_1653469	-0.112404	-9.81834	7.41198e-18	2.66009e-10
rs651279	ILMN_1786303	-0.607605	-9.81635	7.50118e-18	2.68054e-10
rs1131964	ILMN_1732467	0.122234	9.80395	8.08243e-18	2.87591e-10
rs10876864	ILMN_3215715	0.145908	9.80114	8.22039e-18	2.91255e-10
rs9975738	ILMN_1732467	0.12067	9.79206	8.68245e-18	3.06323e-10
rs2039092	ILMN_1727389	0.209823	9.77845	9.42331e-18	3.31058e-10
rs12589059	ILMN_2393497	0.14723	9.77106	9.85177e-18	3.44656e-10
rs430373	ILMN_1793724	-0.153067	-9.7477	1.13373e-17	3.94966e-10
rs6812675	ILMN_3295494	0.173078	9.74074	1.1822e-17	4.10136e-10
rs589448	ILMN_2178088	-0.230679	-9.73825	1.20006e-17	4.14604e-10
rs10120023	ILMN_1789535	0.114066	9.70152	1.4964e-17	5.14852e-10
rs2296971	ILMN_1727389	0.173971	9.69283	1.57656e-17	5.402e-10
rs2069408	ILMN_1750636	0.962415	9.67625	1.7416e-17	5.94301e-10
rs2854915	ILMN_1724407	-0.13049	-9.66296	1.88628e-17	6.41046e-10
rs4813157	ILMN_1742442	0.437193	9.63733	2.19978e-17	7.44548e-10
rs4641056	ILMN_1789558	-0.203925	-9.63526	2.22734e-17	7.47798e-10
rs2717540	ILMN_1789558	-0.203925	-9.63526	2.22734e-17	7.47798e-10
rs877636	ILMN_3234081	0.101916	9.63153	2.27766e-17	7.58574e-10
rs2292239	ILMN_3234081	0.101916	9.63153	2.27766e-17	7.58574e-10
rs2242473	ILMN_1668605	0.231053	9.62528	2.36465e-17	7.84409e-10
rs2069408	ILMN_1726647	0.83418	9.62265	2.40234e-17	7.9375e-10
rs12544041	ILMN_1789558	-0.204465	-9.61379	2.53334e-17	8.33725e-10
rs2956116	ILMN_3260618	-0.160158	-9.58084	3.08646e-17	1.00385e-09
rs984690	ILMN_3260618	-0.160158	-9.58084	3.08646e-17	1.00385e-09
rs724714	ILMN_3260618	-0.160158	-9.58084	3.08646e-17	1.00385e-09
rs9268403	ILMN_1717261	-0.345901	-9.56705	3.35219e-17	1.03759e-09
rs9268404	ILMN_1717261	-0.345901	-9.56705	3.35219e-17	1.03759e-09
rs9268425	ILMN_1717261	-0.345901	-9.56705	3.35219e-17	1.03759e-09
rs9268428	ILMN_1717261	-0.345901	-9.56705	3.35219e-17	1.03759e-09
rs2894252	ILMN_1717261	-0.345901	-9.56705	3.35219e-17	1.03759e-09
rs8180664	ILMN_1717261	-0.345901	-9.56705	3.35219e-17	1.03759e-09
rs9268454	ILMN_1717261	-0.345901	-9.56705	3.35219e-17	1.03759e-09
rs9268461	ILMN_1717261	-0.345901	-9.56705	3.35219e-17	1.03759e-09
rs9268474	ILMN_1717261	-0.345901	-9.56705	3.35219e-17	1.03759e-09
rs3817963	ILMN_1717261	-0.345901	-9.56705	3.35219e-17	1.03759e-09
rs2076525	ILMN_1717261	-0.345901	-9.56705	3.35219e-17	1.03759e-09
rs2076524	ILMN_1717261	-0.345901	-9.56705	3.35219e-17	1.03759e-09
rs3763316	ILMN_1717261	-0.345901	-9.56705	3.35219e-17	1.03759e-09
rs7175028	ILMN_3249618	0.299909	9.56497	3.39432e-17	1.04674e-09
rs8007661	ILMN_2393497	0.141146	9.56235	3.44803e-17	1.05714e-09
rs4761154	ILMN_2178088	-0.225585	-9.56208	3.45345e-17	1.05714e-09
rs199501	ILMN_1784428	0.154633	9.56117	3.47229e-17	1.05902e-09
rs10008757	ILMN_1668605	0.229464	9.55925	3.51264e-17	1.06741e-09
rs3741981	ILMN_1672606	0.163759	9.55275	3.65186e-17	1.10568e-09
rs9268516	ILMN_1717261	-0.338065	-9.54521	3.82057e-17	1.15257e-09
rs2355885	ILMN_1724183	-0.111651	-9.54349	3.86023e-17	1.16033e-09
rs857785	ILMN_1738992	0.192075	9.53998	3.94217e-17	1.17647e-09
rs857788	ILMN_1738992	0.192075	9.53998	3.94217e-17	1.17647e-09
rs10643	ILMN_1667199	0.178774	9.51541	4.56635e-17	1.35788e-09
rs1006722	ILMN_3295494	0.160368	9.51246	4.64757e-17	1.37223e-09
rs555	ILMN_3295494	0.160368	9.51246	4.64757e-17	1.37223e-09
rs12591967	ILMN_3249618	0.297752	9.50981	4.72192e-17	1.38436e-09
rs16958954	ILMN_3249618	0.297752	9.50981	4.72192e-17	1.38436e-09
rs10744034	ILMN_1682259	-0.191713	-9.50161	4.95938e-17	1.44888e-09
rs4642241	ILMN_3295494	0.160642	9.46764	6.076e-17	1.76889e-09
rs2403293	ILMN_1724407	-0.12982	-9.46659	6.11395e-17	1.77374e-09
rs11171739	ILMN_3215715	0.14388	9.45995	6.36153e-17	1.83915e-09
rs9268456	ILMN_1717261	-0.344803	-9.45182	6.67793e-17	1.92395e-09
rs9806913	ILMN_3247303	0.145874	9.44115	7.11736e-17	2.03646e-09
rs7196840	ILMN_3247303	0.145874	9.44115	7.11736e-17	2.03646e-09
rs798759	ILMN_1724407	-0.129117	-9.43949	7.18858e-17	2.04979e-09
rs4975854	ILMN_1800197	0.106573	9.43302	7.47156e-17	2.12321e-09
rs199454	ILMN_1784428	0.152667	9.42868	7.66776e-17	2.17155e-09
rs1040617	ILMN_2393497	0.139256	9.4243	7.87048e-17	2.22141e-09
rs7145052	ILMN_2393497	0.13976	9.39272	9.50285e-17	2.67308e-09
rs1337444	ILMN_1751956	0.153764	9.37497	1.05638e-16	2.9615e-09
rs807020	ILMN_1700477	0.158978	9.36923	1.09312e-16	3.05422e-09
rs7779692	ILMN_1677237	-0.140083	-9.36495	1.12136e-16	3.12264e-09
rs2844750	ILMN_1656670	0.479845	9.36431	1.12564e-16	3.12413e-09
rs2097431	ILMN_1717261	0.379144	9.35254	1.20741e-16	3.33993e-09
rs2286771	ILMN_3295494	0.159364	9.27786	1.88328e-16	5.17513e-09
rs10805358	ILMN_3295494	0.159364	9.27786	1.88328e-16	5.17513e-09
rs2275591	ILMN_1724183	-0.112576	-9.26088	2.08339e-16	5.63209e-09
rs2275592	ILMN_1724183	-0.112576	-9.26088	2.08339e-16	5.63209e-09
rs7140731	ILMN_1724183	-0.112576	-9.26088	2.08339e-16	5.63209e-09
rs7148089	ILMN_1724183	-0.112576	-9.26088	2.08339e-16	5.63209e-09
rs7148292	ILMN_1724183	-0.112576	-9.26088	2.08339e-16	5.63209e-09
rs4131080	ILMN_2101920	-0.176193	-9.24651	2.26913e-16	6.11435e-09
rs1860596	ILMN_3295494	0.1585	9.23946	2.36612e-16	6.35512e-09
rs7308481	ILMN_2178088	-0.225706	-9.21823	2.68401e-16	7.18576e-09
rs7141289	ILMN_1724183	-0.112815	-9.21692	2.70508e-16	7.21897e-09
rs3763311	ILMN_1717261	-0.329698	-9.2131	2.76717e-16	7.36105e-09
rs758334	ILMN_3192836	0.325631	9.20981	2.82162e-16	7.48201e-09
rs979564	ILMN_1789558	-0.203436	-9.20894	2.83634e-16	7.49716e-09
rs1049281	ILMN_2088124	0.135221	9.20652	2.87737e-16	7.58153e-09
rs2284550	ILMN_1732467	0.11423	9.20395	2.92159e-16	7.67377e-09
rs662850	ILMN_1763455	-0.326462	-9.18823	3.20707e-16	8.39712e-09
rs2513747	ILMN_1810199	0.197047	9.18219	3.32404e-16	8.67611e-09
rs4698628	ILMN_3295494	0.160874	9.18124	3.34298e-16	8.69828e-09
rs2289065	ILMN_1772286	-0.0969331	-9.17629	3.44247e-16	8.92923e-09
rs12264	ILMN_1712347	0.156535	9.15363	3.93745e-16	1.01814e-08
rs705699	ILMN_3215715	0.140161	9.15116	3.99559e-16	1.02998e-08
rs2305641	ILMN_2178088	-0.224197	-9.15007	4.02145e-16	1.03026e-08
rs7300266	ILMN_2178088	-0.224197	-9.15007	4.02145e-16	1.03026e-08
rs995232	ILMN_1727389	0.203401	9.14054	4.25498e-16	1.08419e-08
rs4944804	ILMN_1717052	0.164409	9.14042	4.25797e-16	1.08419e-08
rs2108485	ILMN_1754858	-0.24146	-9.13562	4.38087e-16	1.1087e-08
rs10933529	ILMN_1754858	-0.24146	-9.13562	4.38087e-16	1.1087e-08
rs1534949	ILMN_3282321	0.164889	9.12514	4.66141e-16	1.17612e-08
rs3883013	ILMN_1711030	-0.406754	-9.12031	4.79651e-16	1.20266e-08
rs622082	ILMN_1744835	-0.125172	-9.11955	4.81816e-16	1.20266e-08
rs546382	ILMN_1744835	-0.125172	-9.11955	4.81816e-16	1.20266e-08
rs1112001	ILMN_1739885	0.104882	9.11934	4.82435e-16	1.20266e-08
rs7135092	ILMN_2178088	-0.223758	-9.10862	5.14024e-16	1.27758e-08
rs10120023	ILMN_1666364	0.141736	9.10046	5.39448e-16	1.33678e-08
rs7153027	ILMN_2393497	0.135584	9.09933	5.43071e-16	1.34176e-08
rs13120456	ILMN_1668605	0.235304	9.07892	6.12773e-16	1.5095e-08
rs7959814	ILMN_1805902	0.144976	9.0742	6.30129e-16	1.54767e-08
rs1558377	ILMN_3295494	0.158929	9.06356	6.71006e-16	1.64322e-08
rs6572662	ILMN_1724183	0.107039	9.06066	6.82641e-16	1.66681e-08
rs6572655	ILMN_1724183	-0.107924	-9.05742	6.95837e-16	1.68913e-08
rs2297995	ILMN_1724183	-0.107924	-9.05742	6.95837e-16	1.68913e-08
rs12534308	ILMN_1677237	-0.136157	-9.05533	7.04478e-16	1.70513e-08
rs7702303	ILMN_2101920	-0.163993	-9.04769	7.36989e-16	1.77865e-08
rs8018211	ILMN_1724183	0.106798	9.03951	7.73507e-16	1.86139e-08
rs877636	ILMN_3262348	0.205921	9.02514	8.42013e-16	2.0146e-08
rs2292239	ILMN_3262348	0.205921	9.02514	8.42013e-16	2.0146e-08
rs2915233	ILMN_3260618	-0.154937	-9.02198	8.57878e-16	2.04668e-08
rs2297993	ILMN_1724183	-0.106959	-8.99976	9.78047e-16	2.3267e-08
rs3793127	ILMN_1717261	-0.351827	-8.9921	1.02329e-15	2.41363e-08
rs3763309	ILMN_1717261	-0.351827	-8.9921	1.02329e-15	2.41363e-08
rs3763312	ILMN_1717261	-0.351827	-8.9921	1.02329e-15	2.41363e-08
rs2108485	ILMN_1667022	-0.241031	-8.99008	1.03553e-15	2.42875e-08
rs10933529	ILMN_1667022	-0.241031	-8.99008	1.03553e-15	2.42875e-08
rs3212346	ILMN_3247303	0.140625	8.98254	1.08261e-15	2.52495e-08
rs2228478	ILMN_3247303	0.140625	8.98254	1.08261e-15	2.52495e-08
rs6719155	ILMN_1754858	-0.242295	-8.97902	1.10534e-15	2.57076e-08
rs7300836	ILMN_1682259	0.189828	8.97853	1.10856e-15	2.57107e-08
rs6719155	ILMN_1667022	-0.244353	-8.97734	1.11636e-15	2.58198e-08
rs2302178	ILMN_3192836	0.312875	8.96953	1.16896e-15	2.69614e-08
rs12734338	ILMN_1711030	-0.405384	-8.95816	1.24991e-15	2.85102e-08
rs1108709	ILMN_2145280	-0.131594	-8.95633	1.26351e-15	2.85102e-08
rs13214290	ILMN_2145280	-0.131594	-8.95633	1.26351e-15	2.85102e-08
rs9469972	ILMN_2145280	-0.131594	-8.95633	1.26351e-15	2.85102e-08
rs1557568	ILMN_2145280	-0.131594	-8.95633	1.26351e-15	2.85102e-08
rs1888824	ILMN_2145280	-0.131594	-8.95633	1.26351e-15	2.85102e-08
rs10807150	ILMN_2145280	-0.131594	-8.95633	1.26351e-15	2.85102e-08
rs10755687	ILMN_2145280	-0.131594	-8.95633	1.26351e-15	2.85102e-08
rs7934793	ILMN_2382505	0.208879	8.93359	1.44461e-15	3.25087e-08
rs10947540	ILMN_2145280	-0.131343	-8.92467	1.52246e-15	3.4168e-08
rs4711411	ILMN_2145280	-0.131063	-8.92011	1.56385e-15	3.50026e-08
rs1553759	ILMN_3260618	-0.15138	-8.90999	1.65981e-15	3.7051e-08
rs3212371	ILMN_3247303	0.139795	8.87718	2.013e-15	4.48148e-08
rs613084	ILMN_1744835	-0.121267	-8.87201	2.07521e-15	4.60766e-08
rs10419790	ILMN_1658486	-0.176855	-8.83615	2.56155e-15	5.65618e-08
rs1512504	ILMN_2405078	0.264791	8.83574	2.56783e-15	5.65618e-08
rs2632214	ILMN_2405078	0.264791	8.83574	2.56783e-15	5.65618e-08
rs1048047	ILMN_2382505	0.201114	8.81833	2.84401e-15	6.248e-08
rs10413359	ILMN_1801776	-0.158151	-8.81704	2.86557e-15	6.27879e-08
rs10408842	ILMN_1801776	-0.158303	-8.81529	2.89519e-15	6.32705e-08
rs9357196	ILMN_2145280	-0.138527	-8.81287	2.9366e-15	6.40074e-08
rs6928769	ILMN_2145280	-0.137775	-8.80841	3.01439e-15	6.55314e-08
rs2245389	ILMN_1653469	-0.105845	-8.78043	3.55164e-15	7.70099e-08
rs940494	ILMN_1677237	-0.131383	-8.77305	3.70853e-15	8.02029e-08
rs1395	ILMN_2386016	0.0970861	8.76837	3.81157e-15	8.22177e-08
rs2395163	ILMN_1717261	-0.355012	-8.76103	3.97892e-15	8.56058e-08
rs2330635	ILMN_1730054	-0.311561	-8.75355	4.15709e-15	8.89794e-08
rs2186366	ILMN_1730054	-0.311561	-8.75355	4.15709e-15	8.89794e-08
rs11607986	ILMN_3260618	0.139392	8.74979	4.24955e-15	9.07251e-08
rs10120023	ILMN_1783996	0.135304	8.74865	4.27808e-15	9.11005e-08
rs3900981	ILMN_1717793	-0.187567	-8.7388	4.53181e-15	9.62575e-08
rs10009541	ILMN_3295494	0.154068	8.73033	4.76207e-15	1.0038e-07
rs1008375	ILMN_3295494	0.154068	8.73033	4.76207e-15	1.0038e-07
rs11722037	ILMN_3295494	0.154068	8.73033	4.76207e-15	1.0038e-07
rs2231700	ILMN_2178088	0.207624	8.7263	4.87561e-15	1.02256e-07
rs7980936	ILMN_2178088	0.207624	8.7263	4.87561e-15	1.02256e-07
rs7082570	ILMN_1774380	-0.199249	-8.70815	5.42128e-15	1.13414e-07
rs1891732	ILMN_1653469	-0.10632	-8.70483	5.52749e-15	1.15346e-07
rs6679871	ILMN_1751956	0.143954	8.69992	5.68839e-15	1.18407e-07
rs529268	ILMN_2178088	0.204058	8.69457	5.86904e-15	1.21863e-07
rs957644	ILMN_1751956	0.177078	8.69277	5.93089e-15	1.22841e-07
rs477515	ILMN_1717261	-0.318895	-8.68569	6.18139e-15	1.27396e-07
rs2516049	ILMN_1717261	-0.318895	-8.68569	6.18139e-15	1.27396e-07
rs3858624	ILMN_1805902	0.137133	8.67866	6.44048e-15	1.32407e-07
rs9268493	ILMN_1717261	-0.313013	-8.67438	6.60337e-15	1.35089e-07
rs9268494	ILMN_1717261	-0.313013	-8.67438	6.60337e-15	1.35089e-07
rs6003959	ILMN_1730054	-0.342092	-8.64169	7.99105e-15	1.63077e-07
rs2278089	ILMN_1785732	0.318907	8.60175	1.0085e-14	2.05305e-07
rs11111162	ILMN_1715569	-0.117789	-8.60049	1.0159e-14	2.05307e-07
rs2036771	ILMN_1715569	-0.117789	-8.60049	1.0159e-14	2.05307e-07
rs7134488	ILMN_1715569	-0.117789	-8.60049	1.0159e-14	2.05307e-07
rs410852	ILMN_1786303	-0.617279	-8.59144	1.07088e-14	2.15602e-07
rs35265698	ILMN_1767509	-0.131602	-8.59119	1.07243e-14	2.15602e-07
rs17632716	ILMN_2055477	-0.101919	-8.59084	1.07461e-14	2.15602e-07
rs1894823	ILMN_1682259	0.187004	8.58406	1.11781e-14	2.23501e-07
rs496620	ILMN_3260618	-0.139713	-8.58383	1.11935e-14	2.23501e-07
rs2941061	ILMN_3260618	-0.153772	-8.57595	1.17182e-14	2.33418e-07
rs4701131	ILMN_2101920	-0.158151	-8.56875	1.22194e-14	2.42821e-07
rs10128915	ILMN_1715569	-0.117534	-8.56132	1.2759e-14	2.52939e-07
rs4849261	ILMN_1750273	0.109709	8.54229	1.42508e-14	2.81842e-07
rs10939746	ILMN_3295494	0.152254	8.53431	1.49274e-14	2.94523e-07
rs12938031	ILMN_2393693	-0.224984	-8.53027	1.5282e-14	3.00809e-07
rs13162707	ILMN_2101920	-0.167104	-8.50824	1.73666e-14	3.40161e-07
rs9806913	ILMN_1794473	0.123041	8.50787	1.74038e-14	3.40161e-07
rs7196840	ILMN_1794473	0.123041	8.50787	1.74038e-14	3.40161e-07
rs10216189	ILMN_3235221	-0.946118	-8.49388	1.88752e-14	3.68056e-07
rs11235937	ILMN_1773369	0.135968	8.49055	1.92425e-14	3.74341e-07
rs7577293	ILMN_1790692	0.513033	8.48696	1.96474e-14	3.81327e-07
rs2105374	ILMN_1690754	0.141734	8.46814	2.19118e-14	4.24286e-07
rs6686643	ILMN_1751956	0.17367	8.46574	2.22193e-14	4.29242e-07
rs3993426	ILMN_1727389	0.163824	8.45635	2.34608e-14	4.52177e-07
rs35265698	ILMN_1717261	-0.394363	-8.44336	2.52931e-14	4.86366e-07
rs11595160	ILMN_1700477	0.154528	8.44182	2.55188e-14	4.89576e-07
rs4802327	ILMN_1717793	-0.201853	-8.43976	2.5826e-14	4.94331e-07
rs7544210	ILMN_3282321	0.151427	8.43283	2.68818e-14	5.13359e-07
rs6041750	ILMN_1702237	-0.175733	-8.43031	2.72776e-14	5.19726e-07
rs3178327	ILMN_1717793	-0.158746	-8.41047	3.05925e-14	5.80229e-07
rs11881305	ILMN_1717793	-0.158746	-8.41047	3.05925e-14	5.80229e-07
rs5760102	ILMN_1730054	-0.302997	-8.39802	3.28759e-14	6.2212e-07
rs7631259	ILMN_2055477	0.142946	8.39397	3.36542e-14	6.35404e-07
rs3765351	ILMN_3282321	0.155841	8.38892	3.46501e-14	6.52726e-07
rs2215324	ILMN_1657455	-0.160143	-8.38717	3.50022e-14	6.57871e-07
rs4683017	ILMN_2055477	-0.0996607	-8.37782	3.69438e-14	6.92799e-07
rs2915180	ILMN_3260618	-0.15162	-8.37558	3.7424e-14	7.00228e-07
rs10074573	ILMN_2101920	-0.155504	-8.37503	3.75424e-14	7.00868e-07
rs1007	ILMN_2055477	0.100003	8.36537	3.96961e-14	7.37767e-07
rs1533677	ILMN_2055477	0.100003	8.36537	3.96961e-14	7.37767e-07
rs4822451	ILMN_1730054	-0.299931	-8.36001	4.09415e-14	7.59218e-07
rs7808849	ILMN_3235221	1.02789	8.35506	4.21286e-14	7.79496e-07
rs12371328	ILMN_1715569	-0.117373	-8.3537	4.24601e-14	7.83888e-07
rs9303521	ILMN_2393693	-0.209444	-8.34689	4.41619e-14	8.13501e-07
rs11539202	ILMN_3260618	0.144929	8.33936	4.61209e-14	8.47714e-07
rs1866140	ILMN_1790692	-0.413227	-8.33603	4.70138e-14	8.62221e-07
rs5760096	ILMN_1730054	-0.335423	-8.33307	4.78229e-14	8.75133e-07
rs3749195	ILMN_2055477	0.0996476	8.32488	5.01325e-14	9.15385e-07
rs17136513	ILMN_1677237	-0.130382	-8.30822	5.51827e-14	1.00539e-06
rs7938117	ILMN_1744835	-0.118007	-8.29155	6.07385e-14	1.10368e-06
rs3862794	ILMN_1717052	0.166672	8.29125	6.08426e-14	1.10368e-06
rs1046310	ILMN_3282321	0.155186	8.2874	6.22061e-14	1.12596e-06
rs1275501	ILMN_2386016	0.0939133	8.26655	7.0127e-14	1.25569e-06
rs1659685	ILMN_2386016	0.0939133	8.26655	7.0127e-14	1.25569e-06
rs1275528	ILMN_2386016	0.0939133	8.26655	7.0127e-14	1.25569e-06
rs1275538	ILMN_2386016	0.0939133	8.26655	7.0127e-14	1.25569e-06
rs4665958	ILMN_2386016	0.0939133	8.26655	7.0127e-14	1.25569e-06
rs4724690	ILMN_3235221	0.954047	8.26149	7.21951e-14	1.28994e-06
rs857869	ILMN_1738992	0.193442	8.24895	7.7589e-14	1.38335e-06
rs2524099	ILMN_1656670	-0.423764	-8.24714	7.8398e-14	1.39479e-06
rs9810846	ILMN_2055477	0.0994815	8.2466	7.86448e-14	1.3962e-06
rs9473558	ILMN_1785113	0.120124	8.23489	8.41132e-14	1.4901e-06
rs6438726	ILMN_1686920	0.137572	8.23242	8.5311e-14	1.50811e-06
rs2524074	ILMN_2088124	0.126208	8.22202	9.05599e-14	1.59751e-06
rs6784318	ILMN_2055477	0.0968007	8.21053	9.67285e-14	1.70003e-06
rs2302182	ILMN_1717793	-0.196724	-8.21043	9.678e-14	1.70003e-06
rs743075	ILMN_1724183	-0.100873	-8.19862	1.0356e-13	1.81529e-06
rs1051340	ILMN_2393497	0.124749	8.19821	1.03803e-13	1.81573e-06
rs17850798	ILMN_2389582	0.21452	8.18973	1.08971e-13	1.90214e-06
rs4724701	ILMN_3235221	-0.919368	-8.18245	1.13609e-13	1.97895e-06
rs4394861	ILMN_1717052	0.166512	8.17004	1.21978e-13	2.12028e-06
rs7224296	ILMN_1784428	0.132495	8.15523	1.32766e-13	2.30301e-06
rs7097656	ILMN_1785060	0.134954	8.14926	1.37375e-13	2.378e-06
rs9271488	ILMN_1717261	-0.30144	-8.13915	1.45548e-13	2.51425e-06
rs10898885	ILMN_1717052	0.165928	8.13419	1.49735e-13	2.57058e-06
rs11822039	ILMN_1717052	0.165928	8.13419	1.49735e-13	2.57058e-06
rs3862796	ILMN_1717052	0.165928	8.13419	1.49735e-13	2.57058e-06
rs2839207	ILMN_1656297	0.157521	8.13255	1.51141e-13	2.57876e-06
rs11089056	ILMN_1656297	0.157521	8.13255	1.51141e-13	2.57876e-06
rs3747007	ILMN_1656297	0.157521	8.13255	1.51141e-13	2.57876e-06
rs11934968	ILMN_3295494	0.149207	8.12116	1.61305e-13	2.74656e-06
rs12718598	ILMN_1787526	-0.263365	-8.11583	1.66291e-13	2.82567e-06
rs3212346	ILMN_1794473	0.118405	8.10115	1.80827e-13	3.06018e-06
rs2228478	ILMN_1794473	0.118405	8.10115	1.80827e-13	3.06018e-06
rs303850	ILMN_1793724	-0.132837	-8.08217	2.01498e-13	3.40309e-06
rs3212371	ILMN_1794473	0.118282	8.06853	2.1779e-13	3.67079e-06
rs1199963	ILMN_1669555	-0.152395	-8.01647	2.92892e-13	4.91671e-06
rs1199984	ILMN_1669555	-0.152395	-8.01647	2.92892e-13	4.91671e-06
rs4090570	ILMN_1657455	-0.155382	-8.00747	3.08257e-13	5.16423e-06
rs28366298	ILMN_1717261	-0.296913	-8.00216	3.17701e-13	5.31176e-06
rs1006771	ILMN_1730054	-0.285899	-7.99586	3.29286e-13	5.49441e-06
rs1003784	ILMN_1730054	-0.30953	-7.98684	3.46592e-13	5.77161e-06
rs10187363	ILMN_1754858	-0.233801	-7.98353	3.53166e-13	5.86935e-06
rs11684413	ILMN_1655821	0.158798	7.97863	3.63123e-13	6.02281e-06
rs17651507	ILMN_1772538	0.128104	7.94658	4.35486e-13	7.20867e-06
rs7521536	ILMN_1745885	-0.112072	-7.9449	4.39651e-13	7.26318e-06
rs417699	ILMN_1846517	0.130857	7.93689	4.60063e-13	7.54054e-06
rs407731	ILMN_1846517	0.130857	7.93689	4.60063e-13	7.54054e-06
rs425221	ILMN_1846517	0.130857	7.93689	4.60063e-13	7.54054e-06
rs388706	ILMN_1846517	0.130857	7.93689	4.60063e-13	7.54054e-06
rs4822442	ILMN_1730054	-0.31714	-7.9311	4.75377e-13	7.77623e-06
rs7808325	ILMN_3235221	-0.907341	-7.9178	5.12564e-13	8.36811e-06
rs7157237	ILMN_1724183	0.100144	7.91594	5.17978e-13	8.43994e-06
rs11171710	ILMN_3234081	-0.0838293	-7.90889	5.39038e-13	8.76594e-06
rs4810385	ILMN_1712347	-0.164419	-7.90843	5.40446e-13	8.7717e-06
rs2871647	ILMN_2211534	0.146552	7.90521	5.50386e-13	8.90098e-06
rs6581886	ILMN_2178088	0.190281	7.90516	5.50549e-13	8.90098e-06
rs7297153	ILMN_1815205	-0.40254	-7.88965	6.00976e-13	9.69743e-06
rs7142232	ILMN_1724183	0.106784	7.88844	6.05098e-13	9.74506e-06
rs754593	ILMN_2393693	-0.216164	-7.88025	6.33751e-13	1.01868e-05
rs9268853	ILMN_1717261	-0.292077	-7.87707	6.45258e-13	1.03518e-05
rs17172518	ILMN_1677237	-0.120121	-7.87073	6.68757e-13	1.07081e-05
rs12155808	ILMN_1789558	-0.182974	-7.8687	6.76466e-13	1.08108e-05
rs511776	ILMN_3260618	-0.149983	-7.86753	6.80958e-13	1.08617e-05
rs423765	ILMN_1846517	0.130966	7.85344	7.37308e-13	1.17381e-05
rs11608	ILMN_2386016	0.0891015	7.83789	8.04878e-13	1.27893e-05
rs1978723	ILMN_1846517	0.129163	7.83306	8.2707e-13	1.31169e-05
rs4539167	ILMN_1745885	-0.108604	-7.82086	8.85936e-13	1.40238e-05
rs2395185	ILMN_1717261	-0.288938	-7.81344	9.23715e-13	1.45115e-05
rs9368726	ILMN_1717261	-0.288938	-7.81344	9.23715e-13	1.45115e-05
rs9405108	ILMN_1717261	-0.288938	-7.81344	9.23715e-13	1.45115e-05
rs9286790	ILMN_1717261	-0.288938	-7.81344	9.23715e-13	1.45115e-05
rs10853730	ILMN_1718984	0.139618	7.81127	9.35061e-13	1.4662e-05
rs10934599	ILMN_1686920	-0.133598	-7.80225	9.8378e-13	1.53393e-05
rs10934601	ILMN_1686920	-0.133598	-7.80225	9.8378e-13	1.53393e-05
rs4470444	ILMN_1686920	-0.133598	-7.80225	9.8378e-13	1.53393e-05
rs1198329	ILMN_3229467	0.120212	7.79292	1.03674e-12	1.61349e-05
rs8056400	ILMN_1778111	0.25741	7.79122	1.04672e-12	1.62598e-05
rs1961957	ILMN_1686920	-0.13328	-7.78364	1.09227e-12	1.69358e-05
rs4678189	ILMN_1686920	-0.133325	-7.77199	1.16623e-12	1.80488e-05
rs12065426	ILMN_1745885	-0.109501	-7.76356	1.22271e-12	1.88879e-05
rs9562157	ILMN_1727389	0.149323	7.76249	1.23013e-12	1.89616e-05
rs4489574	ILMN_2123743	0.197684	7.76221	1.23203e-12	1.89616e-05
rs12042083	ILMN_3282321	0.193852	7.75653	1.27195e-12	1.95398e-05
rs1781660	ILMN_1669555	-0.147089	-7.747	1.34182e-12	2.05752e-05
rs3924308	ILMN_1653469	-0.0883733	-7.74426	1.36262e-12	2.08557e-05
rs12636058	ILMN_1686920	-0.133318	-7.7245	1.52226e-12	2.32564e-05
rs17464948	ILMN_1653469	-0.0882924	-7.72281	1.53679e-12	2.34353e-05
rs957680	ILMN_1694259	0.150575	7.70759	1.67358e-12	2.54747e-05
rs4544450	ILMN_1750273	0.104713	7.70693	1.67977e-12	2.55223e-05
rs10750972	ILMN_1810199	0.164072	7.69981	1.74799e-12	2.65103e-05
rs10035180	ILMN_3223317	-0.129487	-7.6965	1.78074e-12	2.68941e-05
rs9851180	ILMN_1686920	-0.134067	-7.69592	1.78653e-12	2.68941e-05
rs1048167	ILMN_1694259	0.148993	7.69563	1.78944e-12	2.68941e-05
rs6877188	ILMN_1694259	0.148993	7.69563	1.78944e-12	2.68941e-05
rs16872345	ILMN_1694259	0.148993	7.69563	1.78944e-12	2.68941e-05
rs674754	ILMN_1773388	0.174522	7.68295	1.92094e-12	2.88185e-05
rs3749213	ILMN_1686920	0.133292	7.68035	1.94902e-12	2.91033e-05
rs10934592	ILMN_1686920	0.133292	7.68035	1.94902e-12	2.91033e-05
rs729421	ILMN_2299221	-0.0746727	-7.68023	1.95042e-12	2.91033e-05
rs4077566	ILMN_1731561	0.128378	7.6786	1.96822e-12	2.93164e-05
rs2268188	ILMN_1753411	0.116697	7.67123	2.05103e-12	3.04953e-05
rs11171747	ILMN_1678522	-0.728557	-7.66972	2.06839e-12	3.06985e-05
rs11171747	ILMN_1750636	-0.873467	-7.66548	2.118e-12	3.1379e-05
rs1520077	ILMN_2055477	0.0949898	7.65557	2.23849e-12	3.31051e-05
rs931750	ILMN_1717793	-0.173415	-7.65216	2.28161e-12	3.3683e-05
rs12357935	ILMN_1690754	0.136961	7.64769	2.33924e-12	3.44727e-05
rs9885210	ILMN_3223317	-0.128715	-7.63877	2.45863e-12	3.61681e-05
rs1937760	ILMN_1669555	-0.145702	-7.63548	2.50416e-12	3.67729e-05
rs602457	ILMN_1767509	-0.121158	-7.6322	2.5504e-12	3.7386e-05
rs9392465	ILMN_1676036	0.135442	7.62788	2.61255e-12	3.82297e-05
rs9268658	ILMN_1717261	-0.304272	-7.62656	2.63183e-12	3.8377e-05
rs2239804	ILMN_1717261	-0.304272	-7.62656	2.63183e-12	3.8377e-05
rs11171747	ILMN_1726647	-0.756756	-7.62447	2.66268e-12	3.87589e-05
rs399098	ILMN_1846517	0.125818	7.62413	2.66773e-12	3.87647e-05
rs1326947	ILMN_3260618	-0.146909	-7.6219	2.70113e-12	3.91817e-05
rs602457	ILMN_1717261	-0.366848	-7.61829	2.75597e-12	3.99077e-05
rs6004011	ILMN_1730054	-0.380413	-7.60909	2.90105e-12	4.19355e-05
rs3802364	ILMN_1653469	-0.0977755	-7.60298	3.00146e-12	4.33118e-05
rs1408343	ILMN_1700477	0.136854	7.60152	3.02583e-12	4.35628e-05
rs4803508	ILMN_1801776	-0.146998	-7.60132	3.02932e-12	4.35628e-05
rs317689	ILMN_1815205	0.420247	7.59978	3.05527e-12	4.38602e-05
rs10146335	ILMN_2393497	0.116821	7.59628	3.1155e-12	4.46479e-05
rs1363405	ILMN_3223317	-0.127866	-7.59596	3.12099e-12	4.46497e-05
rs9296354	ILMN_1753411	0.163893	7.59073	3.21323e-12	4.58905e-05
rs10737301	ILMN_1745885	-0.105612	-7.58439	3.32849e-12	4.7374e-05
rs3934576	ILMN_1745885	-0.105612	-7.58439	3.32849e-12	4.7374e-05
rs12179730	ILMN_1678766	0.181946	7.58404	3.33505e-12	4.73864e-05
rs2278012	ILMN_2389582	-0.158057	-7.58224	3.36855e-12	4.77808e-05
rs13316042	ILMN_1686920	-0.131596	-7.5817	3.37866e-12	4.78428e-05
rs748708	ILMN_2211534	0.142879	7.57803	3.44843e-12	4.87478e-05
rs4294450	ILMN_1745885	-0.103063	-7.57416	3.52347e-12	4.97242e-05
rs10490522	ILMN_1785732	0.286341	7.56551	3.69692e-12	5.20837e-05
rs10080924	ILMN_1753411	0.163137	7.55871	3.83935e-12	5.39079e-05
rs12189627	ILMN_1753411	0.163137	7.55871	3.83935e-12	5.39079e-05
rs1408184	ILMN_1773388	0.166676	7.55723	3.87103e-12	5.42612e-05
rs1761451	ILMN_1786303	-0.458618	-7.55546	3.90927e-12	5.47051e-05
rs6780306	ILMN_1686920	0.131579	7.54977	4.03479e-12	5.63668e-05
rs8079215	ILMN_1772538	0.120033	7.53737	4.32227e-12	6.02819e-05
rs338779	ILMN_3192836	0.272275	7.53289	4.43104e-12	6.16956e-05
rs3824414	ILMN_1653469	-0.0971748	-7.52042	4.74821e-12	6.60012e-05
rs798756	ILMN_1724407	0.142575	7.51984	4.76357e-12	6.61045e-05
rs2395175	ILMN_1717261	-0.342762	-7.51615	4.86199e-12	6.73579e-05
rs1724422	ILMN_2393693	-0.20301	-7.50512	5.16826e-12	7.1482e-05
rs12485294	ILMN_1686920	-0.13168	-7.50072	5.29581e-12	7.30036e-05
rs2332285	ILMN_1686920	-0.13168	-7.50072	5.29581e-12	7.30036e-05
rs2304176	ILMN_1717793	-0.157181	-7.50023	5.31022e-12	7.30813e-05
rs12660023	ILMN_3223317	-0.127095	-7.49713	5.40201e-12	7.42219e-05
rs11793962	ILMN_3227023	-0.217272	-7.48438	5.79721e-12	7.95206e-05
rs11947857	ILMN_3295494	0.135041	7.48272	5.8505e-12	7.99892e-05
rs2069408	ILMN_3262348	0.173992	7.48272	5.85059e-12	7.99892e-05
rs1561535	ILMN_2386016	0.0920343	7.48139	5.89387e-12	8.04488e-05
rs798754	ILMN_1724407	0.14192	7.47665	6.05027e-12	8.23312e-05
rs9526171	ILMN_1773388	0.165387	7.47661	6.05155e-12	8.23312e-05
rs722442	ILMN_1753411	0.115318	7.47437	6.12699e-12	8.31432e-05
rs11171747	ILMN_3308808	-0.242332	-7.47425	6.1312e-12	8.31432e-05
rs4698649	ILMN_3295494	0.135462	7.47166	6.21952e-12	8.42037e-05
rs12600635	ILMN_1683390	0.192852	7.46057	6.61277e-12	8.93823e-05
rs8111279	ILMN_1657455	-0.138202	-7.43869	7.46178e-12	0.000100695
rs9790644	ILMN_1668605	0.179821	7.43154	7.76182e-12	0.000104574
rs2239803	ILMN_1717261	-0.299936	-7.4302	7.81964e-12	0.000105183
rs8055439	ILMN_3192836	0.22911	7.4278	7.92394e-12	0.000106414
rs3752749	ILMN_1724407	0.140693	7.41411	8.54508e-12	0.000114387
rs4865463	ILMN_1724407	0.140693	7.41411	8.54508e-12	0.000114387
rs2247481	ILMN_1772286	-0.0847004	-7.41152	8.66768e-12	0.000115841
rs2114650	ILMN_1763455	-0.295139	-7.41112	8.6868e-12	0.000115877
rs2073044	ILMN_1717261	-0.295591	-7.41088	8.69817e-12	0.000115877
rs7254214	ILMN_1801776	0.142604	7.4094	8.76954e-12	0.000116455
rs10417985	ILMN_1801776	0.142604	7.4094	8.76954e-12	0.000116455
rs11908296	ILMN_3248164	-0.0757996	-7.40813	8.83112e-12	0.000117086
rs12977303	ILMN_1846517	0.121124	7.39805	9.33496e-12	0.000123569
rs259728	ILMN_1773388	0.184666	7.39551	9.46668e-12	0.000125114
rs13404446	ILMN_2386016	0.0879672	7.39431	9.52903e-12	0.000125739
rs17164229	ILMN_2406439	0.151036	7.3905	9.73136e-12	0.000128205
rs12669559	ILMN_1787526	-0.264291	-7.38623	9.96269e-12	0.000131045
rs1924422	ILMN_1669555	-0.131764	-7.37426	1.06406e-11	0.000139522
rs9547707	ILMN_1669555	-0.131764	-7.37426	1.06406e-11	0.000139522
rs931749	ILMN_1717793	-0.168879	-7.36974	1.0908e-11	0.000142578
rs11673222	ILMN_1717793	-0.168879	-7.36974	1.0908e-11	0.000142578
rs17843604	ILMN_1717261	0.290992	7.36438	1.12338e-11	0.000146608
rs2070432	ILMN_1778662	0.0845592	7.35673	1.17161e-11	0.000152662
rs5760093	ILMN_1730054	-0.31762	-7.35441	1.18667e-11	0.000154383
rs535719	ILMN_3260618	-0.118851	-7.3502	1.2144e-11	0.000157744
rs891167	ILMN_1801776	-0.141436	-7.34585	1.24373e-11	0.000161302
rs13190937	ILMN_1656670	-0.411042	-7.34496	1.24979e-11	0.000161837
rs763155	ILMN_2145280	-0.131993	-7.32697	1.37942e-11	0.000177793
rs734538	ILMN_2145280	-0.131993	-7.32697	1.37942e-11	0.000177793
rs763157	ILMN_2145280	-0.131993	-7.32697	1.37942e-11	0.000177793
rs4700810	ILMN_1659777	-0.111604	-7.3192	1.43947e-11	0.000185246
rs17709552	ILMN_1810199	0.169888	7.31651	1.46086e-11	0.000187707
rs16927294	ILMN_3256478	-0.138037	-7.30923	1.52024e-11	0.000195037
rs11667088	ILMN_1763455	-0.270081	-7.3067	1.54145e-11	0.000197453
rs7976958	ILMN_3206884	-0.11157	-7.3059	1.54826e-11	0.000198022
rs12220642	ILMN_1785060	0.0964122	7.30177	1.58364e-11	0.000201927
rs12220655	ILMN_1785060	0.0964122	7.30177	1.58364e-11	0.000201927
rs351861	ILMN_3223317	-0.125949	-7.30115	1.58904e-11	0.000202304
rs1539569	ILMN_1653469	-0.112316	-7.29769	1.6194e-11	0.000205542
rs1539567	ILMN_1653469	-0.112316	-7.29769	1.6194e-11	0.000205542
rs2253698	ILMN_1742442	-0.326339	-7.29447	1.64815e-11	0.000208872
rs12894758	ILMN_1724183	0.102289	7.29317	1.65995e-11	0.000209792
rs2294163	ILMN_3260501	0.101329	7.29311	1.66045e-11	0.000209792
rs2286475	ILMN_1717793	-0.151865	-7.28833	1.70446e-11	0.000215027
rs10051822	ILMN_3223317	-0.126508	-7.28726	1.71445e-11	0.000215959
rs2473277	ILMN_3282321	-0.148028	-7.28042	1.77978e-11	0.00022385
rs11631094	ILMN_3249618	0.183879	7.27704	1.81296e-11	0.00022768
rs171238	ILMN_1846517	0.124069	7.26561	1.92982e-11	0.00024199
rs2289579	ILMN_1667199	0.127625	7.25848	2.00646e-11	0.000251223
rs7600457	ILMN_2189842	-0.0818502	-7.25512	2.04358e-11	0.000255486
rs3785272	ILMN_3192836	0.242442	7.25391	2.05718e-11	0.000256801
rs1929846	ILMN_2145280	-0.130836	-7.25147	2.08469e-11	0.000259845
rs2075750	ILMN_1801776	0.141415	7.24102	2.20705e-11	0.000274685
rs35776863	ILMN_1808395	-0.131231	-7.2355	2.27448e-11	0.000282655
rs6017075	ILMN_1712347	-0.151954	-7.2326	2.31067e-11	0.000286724
rs239938	ILMN_1846517	0.124552	7.2238	2.42426e-11	0.000300371
rs17535721	ILMN_1800197	0.107554	7.2203	2.47083e-11	0.000305233
rs4147775	ILMN_1800197	0.107554	7.2203	2.47083e-11	0.000305233
rs1806651	ILMN_1739885	-0.0929836	-7.20882	2.63022e-11	0.000324443
rs10404939	ILMN_1801776	-0.139225	-7.20728	2.65236e-11	0.000326207
rs2290695	ILMN_1801776	-0.139225	-7.20728	2.65236e-11	0.000326207
rs2069408	ILMN_3234081	0.0803059	7.19541	2.82937e-11	0.000347317
rs6780181	ILMN_1686920	-0.125987	-7.19521	2.83235e-11	0.000347317
rs9268542	ILMN_1717261	-0.287194	-7.19234	2.87697e-11	0.00035227
rs2323165	ILMN_1669555	-0.130038	-7.19065	2.90351e-11	0.000354998
rs7307739	ILMN_1815205	-0.372494	-7.18816	2.94304e-11	0.000359304
rs11126918	ILMN_2386016	0.094391	7.17365	3.18446e-11	0.000388207
rs7271050	ILMN_1712347	-0.167301	-7.17068	3.23616e-11	0.000393933
rs660895	ILMN_1767509	-0.108013	-7.16867	3.2717e-11	0.000397679
rs1955926	ILMN_1724183	-0.0917523	-7.14544	3.71111e-11	0.000450432
rs2580761	ILMN_2386016	0.0938889	7.14517	3.7167e-11	0.000450453
rs11207370	ILMN_3199780	0.144856	7.13977	3.82699e-11	0.000463146
rs2000467	ILMN_1730054	-0.272007	-7.13224	3.98632e-11	0.000481729
rs7790494	ILMN_1677237	-0.119322	-7.13158	4.0007e-11	0.000482765
rs6828925	ILMN_3295494	0.134277	7.12995	4.03601e-11	0.000486322
rs1852695	ILMN_1677237	-0.109971	-7.12756	4.08871e-11	0.00049196
rs13186183	ILMN_1800197	0.0909664	7.12262	4.19951e-11	0.000504562
rs3888020	ILMN_1789558	-0.138689	-7.11985	4.26301e-11	0.000511453
rs10793040	ILMN_1717052	0.135871	7.11706	4.32786e-11	0.000518487
rs12595504	ILMN_3249618	0.214111	7.10812	4.54235e-11	0.000543401
rs11127	ILMN_1790692	-0.366284	-7.10748	4.55795e-11	0.000543705
rs4240202	ILMN_1790692	-0.366284	-7.10748	4.55795e-11	0.000543705
rs9381040	ILMN_1753411	0.125009	7.10449	4.6324e-11	0.000549763
rs1048167	ILMN_3283015	0.137651	7.10438	4.63515e-11	0.000549763
rs6877188	ILMN_3283015	0.137651	7.10438	4.63515e-11	0.000549763
rs16872345	ILMN_3283015	0.137651	7.10438	4.63515e-11	0.000549763
rs1137288	ILMN_2189842	-0.0809996	-7.09223	4.94956e-11	0.000586219
rs12938476	ILMN_2393693	-0.204558	-7.09028	5.00216e-11	0.000591608
rs380999	ILMN_1793724	-0.12564	-7.08977	5.01578e-11	0.000592377
rs1680394	ILMN_1777976	0.0606731	7.08411	5.17154e-11	0.000609908
rs1659689	ILMN_2386016	0.0830711	7.08055	5.27181e-11	0.000620854
rs7024375	ILMN_2360184	0.0966948	7.06781	5.64697e-11	0.000664097
rs772921	ILMN_3215715	0.122332	7.06222	5.82006e-11	0.000682524
rs1701704	ILMN_3215715	0.122332	7.06222	5.82006e-11	0.000682524
rs8104958	ILMN_1801776	-0.13753	-7.06055	5.87245e-11	0.0006877
rs2270095	ILMN_1717793	-0.142476	-7.05741	5.973e-11	0.000698492
rs10790713	ILMN_1731561	0.111328	7.057	5.98593e-11	0.000699022
rs738806	ILMN_1730054	-0.309816	-7.049	6.24989e-11	0.000728826
rs4563584	ILMN_2101920	-0.157249	-7.04603	6.35067e-11	0.000739069
rs9289197	ILMN_1686920	-0.12472	-7.04589	6.35549e-11	0.000739069
rs957680	ILMN_3283015	0.138073	7.04401	6.41991e-11	0.000745519
rs11865086	ILMN_1774901	0.121088	7.03147	6.86825e-11	0.000796472
rs7554034	ILMN_1751956	0.164431	7.02254	7.20655e-11	0.000834541
rs10083092	ILMN_1715569	-0.0962916	-7.01666	7.43803e-11	0.000860151
rs7314	ILMN_1745885	-0.0835065	-7.01127	7.65642e-11	0.000884177
rs11564096	ILMN_1737992	-0.111663	-7.00202	8.04664e-11	0.000927955
rs2270094	ILMN_1717793	-0.152936	-6.99996	8.13606e-11	0.000936969
rs17553285	ILMN_1667199	0.125416	6.99922	8.16842e-11	0.000939396
rs4690326	ILMN_1703041	-0.0786605	-6.98833	8.66011e-11	0.000994568
rs7733389	ILMN_2101920	-0.138665	-6.98321	8.90121e-11	0.0010178
rs1063742	ILMN_1724407	-0.129546	-6.983	8.91134e-11	0.0010178
rs1063743	ILMN_1724407	-0.129546	-6.983	8.91134e-11	0.0010178
rs17680881	ILMN_1724407	-0.129546	-6.983	8.91134e-11	0.0010178
rs1872691	ILMN_3262031	0.0967986	6.9793	9.09019e-11	0.00103681
rs4713186	ILMN_1730005	0.0838936	6.9756	9.27203e-11	0.0010561
rs9547715	ILMN_1669555	-0.127067	-6.96387	9.87364e-11	0.00112003
rs2147169	ILMN_1669555	-0.127067	-6.96387	9.87364e-11	0.00112003
rs6563507	ILMN_1669555	-0.127067	-6.96387	9.87364e-11	0.00112003
rs707969	ILMN_2145280	-0.133234	-6.95217	1.0512e-10	0.00119082
rs1992291	ILMN_2386016	0.0897168	6.94953	1.06615e-10	0.00120612
rs705704	ILMN_3215715	0.120916	6.945	1.09232e-10	0.00123405
rs1107786	ILMN_2390338	0.105314	6.93867	1.12994e-10	0.00127481
rs870218	ILMN_1717793	-0.198176	-6.92778	1.19767e-10	0.00134758
rs8104823	ILMN_1717793	-0.198176	-6.92778	1.19767e-10	0.00134758
rs4147599	ILMN_1751956	-0.134169	-6.92128	1.24002e-10	0.00139335
rs9263875	ILMN_1656670	0.373333	6.91882	1.25643e-10	0.00140989
rs9268528	ILMN_1717261	-0.281878	-6.91599	1.27555e-10	0.00142942
rs1075728	ILMN_1801776	-0.131387	-6.91427	1.28729e-10	0.00143869
rs12977527	ILMN_1801776	-0.131387	-6.91427	1.28729e-10	0.00143869
rs2834160	ILMN_1732467	-0.132977	-6.91248	1.29962e-10	0.00145005
rs7297153	ILMN_2178088	-0.183786	-6.9123	1.30093e-10	0.00145005
rs4567531	ILMN_1715569	-0.10953	-6.90708	1.33766e-10	0.00148304
rs1986854	ILMN_1715569	-0.10953	-6.90708	1.33766e-10	0.00148304
rs10507138	ILMN_1715569	-0.10953	-6.90708	1.33766e-10	0.00148304
rs11111165	ILMN_1715569	-0.10953	-6.90708	1.33766e-10	0.00148304
rs1975384	ILMN_2386016	0.0925796	6.90674	1.34011e-10	0.00148379
rs705699	ILMN_3308627	0.0669206	6.90313	1.36617e-10	0.00150761
rs8031404	ILMN_3249618	0.208536	6.90303	1.36687e-10	0.00150761
rs6910071	ILMN_1717261	-0.311808	-6.90301	1.36706e-10	0.00150761
rs2071863	ILMN_1788002	0.114359	6.89838	1.40121e-10	0.00154323
rs4556601	ILMN_1715569	-0.109066	-6.89632	1.41667e-10	0.0015582
rs10826682	ILMN_1690754	0.125286	6.89542	1.42348e-10	0.00156362
rs11656744	ILMN_2211534	0.11899	6.89112	1.45649e-10	0.00159777
rs347861	ILMN_3249618	0.17122	6.88312	1.51994e-10	0.00166518
rs3924264	ILMN_2123743	0.168358	6.87475	1.58926e-10	0.00173884
rs10507145	ILMN_1715569	-0.109019	-6.87261	1.60739e-10	0.00175637
rs1265156	ILMN_1781236	0.413158	6.87188	1.61368e-10	0.00176093
rs10876864	ILMN_3308627	0.0665115	6.87148	1.61717e-10	0.00176243
rs12984982	ILMN_1803818	0.054758	6.86258	1.69554e-10	0.00184542
rs2282763	ILMN_1724407	-0.127335	-6.86189	1.70177e-10	0.00184978
rs9469953	ILMN_2145280	-0.122324	-6.85836	1.73404e-10	0.0018824
rs2085292	ILMN_1772286	-0.0796856	-6.85709	1.7458e-10	0.00189025
rs724598	ILMN_1772286	-0.0796856	-6.85709	1.7458e-10	0.00189025
rs16847544	ILMN_1751956	0.168033	6.85543	1.76124e-10	0.00190448
rs1051613	ILMN_1703041	-0.0796448	-6.85055	1.80757e-10	0.00195205
rs7960225	ILMN_3308808	-0.234152	-6.84911	1.82141e-10	0.00196445
rs2187818	ILMN_1717261	-0.286148	-6.848	1.83226e-10	0.00197104
rs9268585	ILMN_1717261	-0.286148	-6.848	1.83226e-10	0.00197104
rs6886255	ILMN_3223317	-0.122775	-6.84616	1.85026e-10	0.00198784
rs16949724	ILMN_1795822	0.118918	6.84158	1.89582e-10	0.00203415
rs2395617	ILMN_2145280	-0.126783	-6.83631	1.94966e-10	0.00208881
rs2241502	ILMN_1746090	-0.0796344	-6.8361	1.95177e-10	0.00208881
rs2235678	ILMN_1753411	0.107591	6.83535	1.95958e-10	0.00209447
rs7152062	ILMN_3202002	0.247158	6.83351	1.97876e-10	0.00211226
rs875643	ILMN_1730054	0.263234	6.83197	1.99503e-10	0.0021269
rs2305809	ILMN_1801776	-0.135031	-6.82891	2.0277e-10	0.00215896
rs2242508	ILMN_1677237	-0.105025	-6.8198	2.12813e-10	0.00226301
rs7665209	ILMN_1772286	-0.079963	-6.81956	2.13087e-10	0.00226303
rs14004	ILMN_1717261	-0.286257	-6.81496	2.18344e-10	0.0023159
rs6904975	ILMN_1730005	0.083396	6.81325	2.20329e-10	0.00233399
rs9839782	ILMN_1686920	0.118462	6.8123	2.21448e-10	0.00234285
rs7311503	ILMN_1715569	-0.108056	-6.81075	2.23272e-10	0.00235916
rs254262	ILMN_1784641	0.118994	6.80555	2.29512e-10	0.00242202
rs2459596	ILMN_1669046	0.0777449	6.80436	2.30961e-10	0.00243422
rs7448707	ILMN_2101920	-0.157255	-6.80249	2.33259e-10	0.00244465
rs4701143	ILMN_2101920	-0.157255	-6.80249	2.33259e-10	0.00244465
rs7454108	ILMN_1767509	-0.136803	-6.80236	2.33418e-10	0.00244465
rs3998159	ILMN_1767509	-0.136803	-6.80236	2.33418e-10	0.00244465
rs3957148	ILMN_1767509	-0.136803	-6.80236	2.33418e-10	0.00244465
rs10336	ILMN_1668605	0.175523	6.79859	2.38126e-10	0.00248769
rs10031452	ILMN_1668605	0.175523	6.79859	2.38126e-10	0.00248769
rs1030862	ILMN_1790692	-0.343332	-6.79434	2.43554e-10	0.00254121
rs1398777	ILMN_2402674	-0.0849258	-6.79198	2.46611e-10	0.0025668
rs3771886	ILMN_1785732	0.26703	6.79197	2.46622e-10	0.0025668
rs1157900	ILMN_1659437	-0.0882264	-6.79047	2.48589e-10	0.00258404
rs2254868	ILMN_1653469	-0.0982846	-6.78647	2.5391e-10	0.00263606
rs2433724	ILMN_1763455	-0.240433	-6.78275	2.58952e-10	0.00268506
rs2368196	ILMN_2390338	0.0991815	6.7804	2.62198e-10	0.00271533
rs9257181	ILMN_1730005	0.0945604	6.77933	2.63674e-10	0.00272722
rs10507144	ILMN_1715569	-0.10829	-6.77588	2.68535e-10	0.002771
rs11636331	ILMN_1795822	0.118806	6.77585	2.68572e-10	0.002771
rs645026	ILMN_1815205	0.398229	6.77353	2.71888e-10	0.00280174
rs9394766	ILMN_1753411	0.116939	6.77031	2.76562e-10	0.00284638
rs2365439	ILMN_1717052	0.12301	6.76824	2.79602e-10	0.00287085
rs7307739	ILMN_2178088	-0.179039	-6.76822	2.79629e-10	0.00287085
rs6546548	ILMN_1689770	0.0712217	6.76254	2.8815e-10	0.00295469
rs9295646	ILMN_2086612	0.0762731	6.75868	2.94084e-10	0.00300813
rs715426	ILMN_2086612	0.0762731	6.75868	2.94084e-10	0.00300813
rs222843	ILMN_2341690	-0.0694797	-6.75621	2.97944e-10	0.00304387
rs7436646	ILMN_1668605	-0.16743	-6.75405	3.01351e-10	0.0030749
rs7960225	ILMN_1726647	-0.712999	-6.75263	3.03628e-10	0.00309434
rs11801981	ILMN_1751956	0.165564	6.75103	3.06199e-10	0.00311673
rs10037055	ILMN_3223317	-0.121923	-6.73825	3.27553e-10	0.00333002
rs13310169	ILMN_1677237	-0.11249	-6.73678	3.30104e-10	0.00334371
rs907977	ILMN_1677237	-0.11249	-6.73678	3.30104e-10	0.00334371
rs1849664	ILMN_1677237	-0.11249	-6.73678	3.30104e-10	0.00334371
rs11686131	ILMN_2386016	0.0905041	6.73014	3.41865e-10	0.00345863
rs3957146	ILMN_1767509	-0.13619	-6.72405	3.53011e-10	0.00356706
rs8878	ILMN_1668605	0.167182	6.72087	3.5897e-10	0.00362288
rs209181	ILMN_1656670	-0.470509	-6.71767	3.65067e-10	0.00367995
rs12367053	ILMN_1682259	0.147287	6.71557	3.69121e-10	0.00371631
rs6103330	ILMN_1712347	-0.176873	-6.71294	3.74269e-10	0.00375555
rs2076523	ILMN_1717261	-0.264252	-6.71283	3.74479e-10	0.00375555
rs3806157	ILMN_1717261	-0.264252	-6.71283	3.74479e-10	0.00375555
rs3887152	ILMN_1656670	0.355197	6.71266	3.74822e-10	0.00375555
rs2236620	ILMN_1730054	0.249503	6.7109	3.78311e-10	0.00378595
rs1995641	ILMN_2055477	0.0843313	6.70787	3.84377e-10	0.00384204
rs259699	ILMN_1773388	0.180971	6.70727	3.85609e-10	0.00384973
rs4794678	ILMN_2335604	-0.0736781	-6.70698	3.86197e-10	0.00385098
rs4264597	ILMN_2189842	-0.0800705	-6.70403	3.9223e-10	0.00390647
rs7960225	ILMN_1678522	-0.67953	-6.70129	3.97925e-10	0.00395845
rs2306384	ILMN_1790797	-0.117969	-6.69591	4.09339e-10	0.00406713
rs805287	ILMN_1781236	0.425885	6.6954	4.10443e-10	0.00407324
rs8056400	ILMN_1698164	0.149321	6.68677	4.29463e-10	0.00425692
rs10881600	ILMN_1785060	0.0894548	6.68365	4.3657e-10	0.00431709
rs9633739	ILMN_1785060	0.0894548	6.68365	4.3657e-10	0.00431709
rs1001413	ILMN_2389582	-0.134524	-6.6801	4.44775e-10	0.00439201
rs11243480	ILMN_1678799	-0.0881007	-6.67992	4.45201e-10	0.00439201
rs2839178	ILMN_1656297	0.143311	6.67851	4.48503e-10	0.00441934
rs12040255	ILMN_1745885	-0.0982303	-6.67335	4.60824e-10	0.00453003
rs12033786	ILMN_1745885	-0.0982303	-6.67335	4.60824e-10	0.00453003
rs17668214	ILMN_2390338	0.102408	6.67294	4.61813e-10	0.0045344
rs6426918	ILMN_1751956	0.179326	6.67234	4.63277e-10	0.00454341
rs11171747	ILMN_3262348	-0.169259	-6.67112	4.66233e-10	0.00456703
rs11171710	ILMN_3215715	-0.109171	-6.66916	4.71052e-10	0.0046088
rs7960225	ILMN_1750636	-0.811678	-6.66567	4.79756e-10	0.00468846
rs11799886	ILMN_1751956	0.163089	6.65713	5.01737e-10	0.00489752
rs7380706	ILMN_2101920	-0.139057	-6.65538	5.06359e-10	0.00493685
rs9674439	ILMN_1671809	-0.0975446	-6.65173	5.16134e-10	0.00502627
rs2247056	ILMN_2088124	0.110522	6.65076	5.18757e-10	0.00504591
rs6478770	ILMN_1653469	-0.0892129	-6.64127	5.45203e-10	0.00529696
rs10509748	ILMN_1700477	0.114644	6.63774	5.55349e-10	0.00538925
rs6456880	ILMN_1730005	0.0801604	6.62959	5.79544e-10	0.0056175
rs7119055	ILMN_1773369	0.0874897	6.62544	5.9227e-10	0.00573416
rs3809112	ILMN_1783753	-0.171426	-6.62425	5.95947e-10	0.00576307
rs8025217	ILMN_1756071	0.132388	6.6208	6.06816e-10	0.00586136
rs10144126	ILMN_3202002	0.239202	6.61917	6.11987e-10	0.00590446
rs2765220	ILMN_1656670	-0.449187	-6.61742	6.17619e-10	0.0059519
rs10781269	ILMN_1678799	-0.0826508	-6.61149	6.37033e-10	0.0061319
rs3770292	ILMN_1798827	-0.0817882	-6.61085	6.39195e-10	0.00613851
rs6734588	ILMN_1798827	-0.0817882	-6.61085	6.39195e-10	0.00613851
rs1040436	ILMN_2145280	-0.0929088	-6.60748	6.50532e-10	0.00622585
rs1883322	ILMN_2145280	-0.0929088	-6.60748	6.50532e-10	0.00622585
rs2267667	ILMN_2145280	-0.0929088	-6.60748	6.50532e-10	0.00622585
rs6135736	ILMN_1742442	0.359372	6.60473	6.59935e-10	0.00630513
rs11130043	ILMN_2055477	0.0835785	6.60461	6.6033e-10	0.00630513
rs1005583	ILMN_1760889	0.0678114	6.60394	6.62661e-10	0.00632013
rs6220	ILMN_1715569	-0.0899324	-6.59867	6.81147e-10	0.00648901
rs538804	ILMN_1679979	-0.0716063	-6.59833	6.82334e-10	0.00649289
rs2106091	ILMN_1738992	-0.195023	-6.59461	6.95713e-10	0.00660744
rs2395175	ILMN_1767509	-0.102488	-6.59454	6.9596e-10	0.00660744
rs17126008	ILMN_2042595	-0.139267	-6.59204	7.05103e-10	0.00668663
rs1792174	ILMN_1773369	0.0868527	6.59091	7.09276e-10	0.0067033
rs1792156	ILMN_1773369	0.0868527	6.59091	7.09276e-10	0.0067033
rs1670537	ILMN_1773369	0.0868527	6.59091	7.09276e-10	0.0067033
rs9270856	ILMN_1717261	0.306211	6.58927	7.15378e-10	0.00673802
rs9271100	ILMN_1717261	0.306211	6.58927	7.15378e-10	0.00673802
rs9271170	ILMN_1717261	0.306211	6.58927	7.15378e-10	0.00673802
rs6694924	ILMN_1751956	0.139179	6.58544	7.29776e-10	0.00685812
rs4147595	ILMN_1751956	0.139179	6.58544	7.29776e-10	0.00685812
rs7513873	ILMN_1738992	-0.194321	-6.58361	7.36772e-10	0.00691606
rs1427923	ILMN_1768181	-0.148443	-6.57889	7.55128e-10	0.00708038
rs7178002	ILMN_3249618	0.211904	6.57859	7.56295e-10	0.00708335
rs1053846	ILMN_2348503	0.116704	6.57401	7.74585e-10	0.0072465
rs9535294	ILMN_3229467	0.126133	6.56939	7.93429e-10	0.00741446
rs7221587	ILMN_1659437	-0.0856336	-6.56609	8.07153e-10	0.0075174
rs2304977	ILMN_1659437	-0.0856336	-6.56609	8.07153e-10	0.0075174
rs7223918	ILMN_1659437	-0.0856336	-6.56609	8.07153e-10	0.0075174
rs7947900	ILMN_1800951	-0.0938255	-6.56081	8.29665e-10	0.00771485
rs7706275	ILMN_2101920	-0.139965	-6.56068	8.30207e-10	0.00771485
rs857791	ILMN_1738992	0.155175	6.56017	8.32438e-10	0.00772696
rs4147591	ILMN_1751956	0.140749	6.5596	8.34911e-10	0.00773748
rs9275313	ILMN_1767509	-0.109074	-6.55948	8.3543e-10	0.00773748
rs3768667	ILMN_2189842	-0.0763042	-6.5591	8.37052e-10	0.00774389
rs2463833	ILMN_1810199	0.092018	6.55762	8.43525e-10	0.00779512
rs2242473	ILMN_3203098	-0.0769109	-6.55739	8.44557e-10	0.007796
rs889979	ILMN_1792951	0.0788752	6.55578	8.51647e-10	0.00785274
rs3826173	ILMN_3262031	0.0888017	6.55101	8.73038e-10	0.00804107
rs816214	ILMN_1677237	-0.0942925	-6.55066	8.74636e-10	0.00804689
rs11231073	ILMN_1810199	0.0893319	6.54274	9.11357e-10	0.00837548
rs9187	ILMN_3282321	0.149116	6.54099	9.19697e-10	0.0084428
rs12459746	ILMN_1717793	-0.14909	-6.53973	9.25713e-10	0.00846138
rs4947339	ILMN_1730005	0.0785087	6.53951	9.26802e-10	0.00846138
rs6456876	ILMN_1730005	0.0785087	6.53951	9.26802e-10	0.00846138
rs6920392	ILMN_1730005	0.0785087	6.53951	9.26802e-10	0.00846138
rs6906909	ILMN_1730005	0.0785087	6.53951	9.26802e-10	0.00846138
rs2611512	ILMN_3239130	-0.0935482	-6.53608	9.4344e-10	0.00860385
rs10410162	ILMN_1803818	0.0509648	6.53425	9.52443e-10	0.00867395
rs11903016	ILMN_2189842	-0.0764466	-6.5341	9.5321e-10	0.00867395
rs2839181	ILMN_1656297	-0.141655	-6.53283	9.59481e-10	0.00872148
rs11814282	ILMN_1743204	0.0852885	6.52572	9.95566e-10	0.00902977
rs7076585	ILMN_1743204	0.0852885	6.52572	9.95566e-10	0.00902977
rs10770723	ILMN_3206884	-0.10111	-6.52481	1.00026e-09	0.00906248
rs8102902	ILMN_1658486	-0.170332	-6.52395	1.00477e-09	0.0090934
rs11097212	ILMN_1668605	0.162273	6.52192	1.01536e-09	0.00913961
rs10017431	ILMN_1668605	0.162273	6.52192	1.01536e-09	0.00913961
rs6532111	ILMN_1668605	0.162273	6.52192	1.01536e-09	0.00913961
rs6532114	ILMN_1668605	0.162273	6.52192	1.01536e-09	0.00913961
rs11097223	ILMN_1668605	0.162273	6.52192	1.01536e-09	0.00913961
rs1760670	ILMN_1736847	-0.0752535	-6.51666	1.04348e-09	0.00937244
rs11587504	ILMN_1736847	-0.0752535	-6.51666	1.04348e-09	0.00937244
rs11219821	ILMN_1731561	0.111323	6.51633	1.04526e-09	0.00937831
rs17135750	ILMN_3192836	0.223088	6.51483	1.05339e-09	0.00944106
rs9318215	ILMN_2353161	0.360496	6.51371	1.05954e-09	0.00948599
rs839752	ILMN_1736847	-0.0744402	-6.51347	1.06085e-09	0.00948751
rs6017066	ILMN_1712347	-0.13134	-6.51314	1.06264e-09	0.00949336
rs7225082	ILMN_2393693	0.183096	6.51194	1.06931e-09	0.00954272
rs1645784	ILMN_1786303	-0.608219	-6.5098	1.08121e-09	0.00963859
rs1783575	ILMN_1717052	0.143997	6.50916	1.08484e-09	0.00966057
rs12565684	ILMN_1750785	0.0878082	6.50741	1.09472e-09	0.00972831
rs3468	ILMN_2375484	0.0609192	6.50739	1.09478e-09	0.00972831
rs5742671	ILMN_1715569	-0.104173	-6.5061	1.10217e-09	0.00978353
rs707920	ILMN_1781236	0.421278	6.50218	1.12477e-09	0.00991013
rs7029	ILMN_1781236	0.421278	6.50218	1.12477e-09	0.00991013
rs7992	ILMN_1781236	0.421278	6.50218	1.12477e-09	0.00991013
rs805282	ILMN_1781236	0.421278	6.50218	1.12477e-09	0.00991013
rs805281	ILMN_1781236	0.421278	6.50218	1.12477e-09	0.00991013
rs805277	ILMN_1781236	0.421278	6.50218	1.12477e-09	0.00991013
rs805274	ILMN_1781236	0.421278	6.50218	1.12477e-09	0.00991013
rs2253693	ILMN_1742442	-0.311449	-6.49784	1.15031e-09	0.0101225
rs11118371	ILMN_1735045	0.073975	6.49767	1.1513e-09	0.0101225
rs11556528	ILMN_3192836	0.222229	6.49448	1.17048e-09	0.0102802
rs4682756	ILMN_2055477	0.0824284	6.49301	1.17945e-09	0.0103482
rs11869096	ILMN_2393693	0.172502	6.48986	1.19878e-09	0.0105066
rs2179470	ILMN_1712347	-0.132081	-6.4869	1.21733e-09	0.0106581
rs9268606	ILMN_1717261	-0.274743	-6.48485	1.23027e-09	0.01076
rs11171739	ILMN_3308627	0.0640972	6.48283	1.24321e-09	0.0108618
rs4819236	ILMN_1656297	0.185054	6.48138	1.25255e-09	0.0109319
rs11123205	ILMN_1750273	0.086031	6.48098	1.25516e-09	0.0109432
rs603076	ILMN_1744835	0.0908927	6.47908	1.26752e-09	0.0110395
rs10014526	ILMN_2406439	0.139982	6.4739	1.30191e-09	0.0113271
rs10511409	ILMN_1686920	0.133945	6.47269	1.31007e-09	0.0113861
rs7201780	ILMN_1774901	0.115158	6.47114	1.32065e-09	0.0114661
rs222835	ILMN_2341690	-0.0674569	-6.47036	1.32597e-09	0.0115003
rs7607842	ILMN_2325763	0.0688028	6.46946	1.33214e-09	0.0115419
rs4643314	ILMN_3262031	-0.0645538	-6.46082	1.39287e-09	0.0120555
rs532098	ILMN_1717261	-0.248607	-6.45356	1.44603e-09	0.0125026
rs5009837	ILMN_1715569	-0.0884834	-6.44458	1.51463e-09	0.0130822
rs7960225	ILMN_3262348	-0.169892	-6.44361	1.52217e-09	0.0131337
rs3104405	ILMN_1717261	0.282791	6.44267	1.52954e-09	0.0131836
rs2605262	ILMN_1772286	-0.073539	-6.44077	1.54467e-09	0.0133002
rs6426925	ILMN_1751956	0.135868	6.43857	1.56224e-09	0.0134376
rs705708	ILMN_3234081	0.073363	6.4362	1.58139e-09	0.0135883
rs11724804	ILMN_1703041	0.0750339	6.43409	1.59874e-09	0.0137232
rs2074920	ILMN_1734353	0.127677	6.43308	1.60706e-09	0.0137682
rs839993	ILMN_1736847	-0.0733287	-6.43305	1.60729e-09	0.0137682
rs6989728	ILMN_1678049	0.0596222	6.42856	1.64487e-09	0.0140756
rs9333471	ILMN_1751956	0.129351	6.42642	1.6631e-09	0.014217
rs805290	ILMN_1781236	0.418019	6.42455	1.67919e-09	0.0143398
rs17697950	ILMN_2335604	-0.079609	-6.42193	1.70195e-09	0.0145077
rs9551508	ILMN_1797301	0.0630604	6.42189	1.70234e-09	0.0145077
rs2072280	ILMN_1734353	0.127472	6.41965	1.72209e-09	0.014661
rs953470	ILMN_3256478	-0.135616	-6.41794	1.73724e-09	0.014775
rs2074217	ILMN_2341690	-0.0657888	-6.41601	1.7546e-09	0.0149031
rs3131683	ILMN_3199780	0.0953311	6.4158	1.75648e-09	0.0149031
rs788718	ILMN_1698209	0.075061	6.41567	1.75767e-09	0.0149031
rs1199038	ILMN_1736847	-0.0743285	-6.41474	1.76606e-09	0.014959
rs11007747	ILMN_1690754	0.118231	6.41429	1.77018e-09	0.0149786
rs10878965	ILMN_1815205	0.481087	6.414	1.77281e-09	0.0149856
rs10008757	ILMN_3203098	-0.0753842	-6.41265	1.78514e-09	0.0150746
rs2299596	ILMN_2042595	-0.113661	-6.41231	1.78831e-09	0.015086
rs3818416	ILMN_1725679	-0.0590223	-6.41082	1.80203e-09	0.0151864
rs9562923	ILMN_3229467	-0.179174	-6.41049	1.80511e-09	0.0151969
rs6738783	ILMN_3239621	-0.0726155	-6.40816	1.82682e-09	0.0153642
rs10889833	ILMN_2384591	0.0921002	6.40671	1.84053e-09	0.0154639
rs12420357	ILMN_1773369	0.0852813	6.40536	1.85337e-09	0.0155561
rs4130590	ILMN_1653469	-0.0871946	-6.40297	1.87627e-09	0.0157291
rs2839227	ILMN_1656297	0.191664	6.40262	1.87965e-09	0.0157291
rs2839235	ILMN_1656297	0.191664	6.40262	1.87965e-09	0.0157291
rs2474030	ILMN_2393497	-0.0975609	-6.39879	1.91695e-09	0.0160251
rs4077563	ILMN_1739885	-0.0841877	-6.39703	1.93432e-09	0.0161541
rs2173331	ILMN_1793724	0.0981591	6.3964	1.94066e-09	0.0161908
rs242928	ILMN_2393693	0.171583	6.3957	1.9476e-09	0.0162324
rs1033500	ILMN_1717261	-0.262019	-6.3945	1.95961e-09	0.0163162
rs11177571	ILMN_1815205	0.480956	6.39334	1.97135e-09	0.0163811
rs10878951	ILMN_1815205	0.480956	6.39334	1.97135e-09	0.0163811
rs6778879	ILMN_1700955	0.0652574	6.39239	1.98098e-09	0.0164284
rs11929532	ILMN_1700955	0.0652574	6.39239	1.98098e-09	0.0164284
rs3923229	ILMN_1655821	0.128152	6.3902	2.00338e-09	0.0165977
rs11632630	ILMN_1677624	0.0429996	6.39	2.00541e-09	0.0165979
rs347830	ILMN_3249618	0.15738	6.38272	2.08169e-09	0.0172122
rs11644043	ILMN_3262031	0.083783	6.38011	2.10978e-09	0.0174157
rs1680032	ILMN_2406439	0.131545	6.37985	2.11258e-09	0.0174157
rs1732115	ILMN_2406439	0.131545	6.37985	2.11258e-09	0.0174157
rs11171747	ILMN_3234081	-0.0776442	-6.37852	2.12706e-09	0.0175177
rs3177554	ILMN_1813455	0.288527	6.37534	2.16201e-09	0.0177879
rs2269555	ILMN_1730005	0.076864	6.36877	2.23605e-09	0.0183789
rs3760707	ILMN_1759436	0.143633	6.36733	2.25256e-09	0.0184782
rs3745473	ILMN_1759436	0.143633	6.36733	2.25256e-09	0.0184782
rs9568319	ILMN_3229467	-0.178409	-6.36395	2.29193e-09	0.0187826
rs6910071	ILMN_1767509	-0.0965817	-6.36357	2.29633e-09	0.0188002
rs9203	ILMN_1750785	0.0849436	6.35821	2.36028e-09	0.0193048
rs2070433	ILMN_1778662	0.0882507	6.35721	2.37236e-09	0.0193655
rs2491101	ILMN_1653469	0.0825152	6.35721	2.37236e-09	0.0193655
rs6509002	ILMN_1801776	0.131575	6.35471	2.40288e-09	0.0195954
rs9686988	ILMN_3310930	-0.044999	-6.35064	2.45348e-09	0.0199886
rs1040228	ILMN_2390338	0.102328	6.34751	2.49305e-09	0.0202713
rs4077924	ILMN_2390338	0.102328	6.34751	2.49305e-09	0.0202713
rs3822030	ILMN_1703041	-0.0761855	-6.34608	2.51132e-09	0.0203999
rs2343308	ILMN_1785060	0.0882307	6.34574	2.51577e-09	0.0204161
rs560505	ILMN_1717261	-0.25582	-6.33985	2.59267e-09	0.0209788
rs477005	ILMN_1717261	-0.25582	-6.33985	2.59267e-09	0.0209788
rs761187	ILMN_1717261	-0.25582	-6.33985	2.59267e-09	0.0209788
rs922264	ILMN_1693941	-0.0548274	-6.33966	2.59521e-09	0.020979
rs1846206	ILMN_1793724	0.096581	6.33375	2.67468e-09	0.0216004
rs2241089	ILMN_1660882	0.0661498	6.32972	2.73029e-09	0.0220069
rs1045747	ILMN_1660882	0.0661498	6.32972	2.73029e-09	0.0220069
rs565571	ILMN_1717261	-0.25544	-6.32897	2.74075e-09	0.0220697
rs28932178	ILMN_3223317	-0.125566	-6.32847	2.74773e-09	0.0221046
rs12056521	ILMN_2042595	-0.116176	-6.32827	2.75061e-09	0.0221064
rs4717437	ILMN_1718813	-0.0554218	-6.32779	2.75733e-09	0.0221391
rs3131921	ILMN_1656670	-0.436345	-6.32497	2.79739e-09	0.0224391
rs10951953	ILMN_3235221	-0.750378	-6.32091	2.85583e-09	0.0228858
rs934774	ILMN_1790692	-0.328698	-6.31734	2.90838e-09	0.0232621
rs12714149	ILMN_1790692	-0.328698	-6.31734	2.90838e-09	0.0232621
rs8047812	ILMN_3262031	0.0677021	6.31641	2.92228e-09	0.0233509
rs347849	ILMN_3249618	0.164874	6.31433	2.95339e-09	0.0235768
rs1491963	ILMN_2224486	-0.135437	-6.31379	2.96157e-09	0.0236195
rs2000239	ILMN_2103919	-0.0954711	-6.31176	2.99232e-09	0.0238419
rs12601936	ILMN_2341690	-0.0647676	-6.3096	3.02552e-09	0.0240834
rs10259386	ILMN_1666852	0.0676845	6.30859	3.0411e-09	0.0241843
rs10039241	ILMN_3223317	-0.124687	-6.30795	3.05099e-09	0.0242398
rs3094086	ILMN_1656670	-0.437766	-6.30775	3.05413e-09	0.0242416
rs222849	ILMN_2341690	-0.0652037	-6.30693	3.06684e-09	0.0243057
rs2229668	ILMN_1655821	-0.169743	-6.30686	3.06805e-09	0.0243057
rs6030899	ILMN_1712347	0.11867	6.30315	3.1265e-09	0.0247452
rs2172530	ILMN_1800197	0.101101	6.29679	3.22943e-09	0.0255357
rs1360371	ILMN_1725679	-0.0587065	-6.29621	3.23908e-09	0.0255876
rs733023	ILMN_3310930	-0.0452525	-6.29565	3.24829e-09	0.025636
rs1863326	ILMN_3246826	0.0662421	6.29478	3.26277e-09	0.025726
rs2705343	ILMN_3249618	0.187366	6.29254	3.30017e-09	0.0259962
rs3783415	ILMN_1724183	-0.0898548	-6.29096	3.32683e-09	0.0261814
rs2106842	ILMN_2341690	-0.0651416	-6.28902	3.35977e-09	0.0264157
rs289862	ILMN_1785732	0.255822	6.28784	3.37992e-09	0.0265491
rs11644386	ILMN_3262031	0.0899437	6.28578	3.41567e-09	0.0267933
rs3109848	ILMN_1752075	0.0688195	6.28549	3.42067e-09	0.0267933
rs7691160	ILMN_1752075	0.0688195	6.28549	3.42067e-09	0.0267933
rs2002444	ILMN_1655821	-0.171185	-6.28454	3.43719e-09	0.0268974
rs3888059	ILMN_1787360	0.0543821	6.2831	3.46248e-09	0.0270699
rs9268589	ILMN_1717261	-0.266846	-6.28239	3.47498e-09	0.0271034
rs7773756	ILMN_1717261	-0.266846	-6.28239	3.47498e-09	0.0271034
rs10187363	ILMN_1667022	-0.19715	-6.2823	3.47653e-09	0.0271034
rs4349100	ILMN_1687724	0.0623866	6.27952	3.52609e-09	0.0274641
rs1033498	ILMN_1717261	-0.255809	-6.2776	3.56061e-09	0.027707
rs12718598	ILMN_1700541	-0.112941	-6.27606	3.58857e-09	0.0278985
rs501545	ILMN_1717261	-0.258226	-6.27154	3.67211e-09	0.0285064
rs4853036	ILMN_3239621	-0.0716556	-6.27146	3.67361e-09	0.0285064
rs2076540	ILMN_1717261	-0.254758	-6.26832	3.73259e-09	0.0289371
rs10496175	ILMN_3239621	-0.0713662	-6.26804	3.73798e-09	0.028952
rs6447666	ILMN_1772286	-0.0730091	-6.26713	3.75519e-09	0.0290582
rs8064870	ILMN_2393693	-0.173027	-6.26039	3.88591e-09	0.0300418
rs273266	ILMN_1660882	0.0657232	6.26011	3.89158e-09	0.0300578
rs1754963	ILMN_1797301	0.0617255	6.25762	3.94107e-09	0.030387
rs2168721	ILMN_1785060	0.0904942	6.25759	3.94151e-09	0.030387
rs4701137	ILMN_1659777	0.125195	6.25365	4.02116e-09	0.0309724
rs2095575	ILMN_1665117	0.0583916	6.25085	4.07864e-09	0.0313571
rs9805830	ILMN_1665117	0.0583916	6.25085	4.07864e-09	0.0313571
rs6546551	ILMN_1689770	0.0663514	6.25001	4.09606e-09	0.031462
rs7741552	ILMN_1705908	0.120141	6.24677	4.16402e-09	0.0319251
rs7757363	ILMN_1705908	0.120141	6.24677	4.16402e-09	0.0319251
rs11774916	ILMN_1785389	-0.0468561	-6.24625	4.17487e-09	0.0319788
rs17078680	ILMN_3241657	0.190217	6.24475	4.20671e-09	0.0321931
rs11206355	ILMN_1796409	0.267386	6.24375	4.22813e-09	0.032321
rs2143465	ILMN_1717261	-0.256235	-6.24361	4.23119e-09	0.032321
rs7147228	ILMN_1724183	-0.0822654	-6.24296	4.24507e-09	0.0323912
rs537757	ILMN_1717261	-0.255866	-6.24282	4.24815e-09	0.0323912
rs1921088	ILMN_1678833	0.262587	6.24249	4.25525e-09	0.0324156
rs3130782	ILMN_1656670	-0.436202	-6.23886	4.33429e-09	0.0329875
rs9389361	ILMN_1656593	-0.0556914	-6.23702	4.37489e-09	0.0332661
rs6599390	ILMN_1703041	-0.076136	-6.23603	4.39692e-09	0.0334031
rs1986997	ILMN_1656670	-0.322875	-6.23538	4.41127e-09	0.0334816
rs2592984	ILMN_3219455	0.0733109	6.23113	4.50726e-09	0.0338724
rs2883946	ILMN_1846517	0.113346	6.23079	4.51507e-09	0.0338724
rs2395114	ILMN_1717261	-0.254164	-6.22935	4.54819e-09	0.0338724
rs9268132	ILMN_1717261	-0.254164	-6.22935	4.54819e-09	0.0338724
rs4713518	ILMN_1717261	-0.254164	-6.22935	4.54819e-09	0.0338724
rs502626	ILMN_1717261	-0.254164	-6.22935	4.54819e-09	0.0338724
rs547261	ILMN_1717261	-0.254164	-6.22935	4.54819e-09	0.0338724
rs531094	ILMN_1717261	-0.254164	-6.22935	4.54819e-09	0.0338724
rs485774	ILMN_1717261	-0.254164	-6.22935	4.54819e-09	0.0338724
rs552339	ILMN_1717261	-0.254164	-6.22935	4.54819e-09	0.0338724
rs9368713	ILMN_1717261	-0.254164	-6.22935	4.54819e-09	0.0338724
rs9405090	ILMN_1717261	-0.254164	-6.22935	4.54819e-09	0.0338724
rs742582	ILMN_1717261	-0.254164	-6.22935	4.54819e-09	0.0338724
rs6930681	ILMN_1717261	-0.254164	-6.22935	4.54819e-09	0.0338724
rs2143468	ILMN_1717261	-0.254164	-6.22935	4.54819e-09	0.0338724
rs4959096	ILMN_1717261	-0.254164	-6.22935	4.54819e-09	0.0338724
rs2076538	ILMN_1717261	-0.254164	-6.22935	4.54819e-09	0.0338724
rs9268326	ILMN_1717261	-0.254164	-6.22935	4.54819e-09	0.0338724
rs9268368	ILMN_1717261	-0.254164	-6.22935	4.54819e-09	0.0338724
rs2073046	ILMN_1717261	-0.254164	-6.22935	4.54819e-09	0.0338724
rs9268384	ILMN_1717261	-0.254164	-6.22935	4.54819e-09	0.0338724
rs222757	ILMN_3260017	-0.0591992	-6.22682	4.6068e-09	0.0342783
rs916550	ILMN_2042595	-0.110541	-6.22533	4.64164e-09	0.0345067
rs11701571	ILMN_1778662	0.087408	6.22129	4.73753e-09	0.0351611
rs6831015	ILMN_1694780	0.0788118	6.22126	4.73812e-09	0.0351611
rs2069408	ILMN_3215715	0.106046	6.22023	4.7629e-09	0.0352853
rs574710	ILMN_1717261	-0.251261	-6.21969	4.77605e-09	0.0352853
rs547077	ILMN_1717261	-0.251261	-6.21969	4.77605e-09	0.0352853
rs525607	ILMN_1717261	-0.251261	-6.21969	4.77605e-09	0.0352853
rs2022533	ILMN_1717261	-0.251261	-6.21969	4.77605e-09	0.0352853
rs11902295	ILMN_3239621	-0.0719821	-6.21896	4.79365e-09	0.0353839
rs11082509	ILMN_1764494	-0.0620239	-6.21351	4.92768e-09	0.0363089
rs12954944	ILMN_1764494	-0.0620239	-6.21351	4.92768e-09	0.0363089
rs7349403	ILMN_1691180	0.140986	6.21194	4.96694e-09	0.0365658
rs4701136	ILMN_1659777	0.123283	6.21111	4.98762e-09	0.0366856
rs11654010	ILMN_2335604	-0.0748822	-6.20986	5.01925e-09	0.0368857
rs9257461	ILMN_1730005	0.0758323	6.20944	5.02991e-09	0.0369314
rs6941946	ILMN_1730005	0.0749599	6.20534	5.13526e-09	0.0372776
rs7768299	ILMN_1730005	0.0749599	6.20534	5.13526e-09	0.0372776
rs2394512	ILMN_1730005	0.0749599	6.20534	5.13526e-09	0.0372776
rs2143574	ILMN_1730005	0.0749599	6.20534	5.13526e-09	0.0372776
rs6456895	ILMN_1730005	0.0749599	6.20534	5.13526e-09	0.0372776
rs9393941	ILMN_1730005	0.0749599	6.20534	5.13526e-09	0.0372776
rs6456901	ILMN_1730005	0.0749599	6.20534	5.13526e-09	0.0372776
rs9380109	ILMN_1730005	0.0749599	6.20534	5.13526e-09	0.0372776
rs3129097	ILMN_1730005	0.0749599	6.20534	5.13526e-09	0.0372776
rs3129109	ILMN_1730005	0.0749599	6.20534	5.13526e-09	0.0372776
rs3129110	ILMN_1730005	0.0749599	6.20534	5.13526e-09	0.0372776
rs3130774	ILMN_1730005	0.0749599	6.20534	5.13526e-09	0.0372776
rs3130778	ILMN_1730005	0.0749599	6.20534	5.13526e-09	0.0372776
rs6715902	ILMN_1785732	0.264273	6.2038	5.17549e-09	0.0375369
rs9275330	ILMN_1767509	-0.11116	-6.20266	5.20522e-09	0.0377197
rs1943969	ILMN_1725427	-0.0957421	-6.20218	5.21796e-09	0.0377792
rs6673356	ILMN_3310176	-0.0543799	-6.20173	5.22967e-09	0.037831
rs11602122	ILMN_1744835	-0.0969564	-6.20045	5.26373e-09	0.0380444
rs6456883	ILMN_1730005	0.0754647	6.19638	5.37284e-09	0.0387993
rs2303255	ILMN_1681032	0.0769177	6.19577	5.38949e-09	0.0388803
rs4576282	ILMN_1717261	-0.253214	-6.19563	5.3934e-09	0.0388803
rs2285310	ILMN_2042595	-0.135814	-6.19461	5.4211e-09	0.0390462
rs922449	ILMN_1802735	0.0789474	6.19172	5.50076e-09	0.0395857
rs2629276	ILMN_1725678	0.0498136	6.18939	5.5658e-09	0.0400192
rs6093835	ILMN_1712347	-0.109408	-6.18881	5.58213e-09	0.040102
rs634509	ILMN_1763265	-0.0831436	-6.18446	5.70594e-09	0.0409561
rs2549491	ILMN_3277872	0.0632613	6.18419	5.71367e-09	0.0409762
rs7109335	ILMN_1689868	0.128873	6.182	5.77707e-09	0.0413953
rs8068430	ILMN_2211534	0.108865	6.18154	5.79051e-09	0.0414559
rs905788	ILMN_2401779	0.13821	6.17836	5.88417e-09	0.0420902
rs1265155	ILMN_1781236	0.358966	6.17731	5.91531e-09	0.042132
rs9501066	ILMN_1781236	0.358966	6.17731	5.91531e-09	0.042132
rs3868542	ILMN_1781236	0.358966	6.17731	5.91531e-09	0.042132
rs3871248	ILMN_1781236	0.358966	6.17731	5.91531e-09	0.042132
rs6937752	ILMN_1781236	0.358966	6.17731	5.91531e-09	0.042132
rs17201571	ILMN_1760830	-0.0555673	-6.17453	5.99888e-09	0.0426907
rs10878715	ILMN_1753868	0.0709442	6.17218	6.07018e-09	0.0431613
rs3129922	ILMN_1717261	0.24783	6.17148	6.09159e-09	0.0432367
rs12191808	ILMN_2145280	-0.0759692	-6.17129	6.09746e-09	0.0432367
rs9275312	ILMN_1767509	-0.110547	-6.17099	6.10676e-09	0.0432367
rs9275328	ILMN_1767509	-0.110547	-6.17099	6.10676e-09	0.0432367
rs9275333	ILMN_1767509	-0.110547	-6.17099	6.10676e-09	0.0432367
rs3131660	ILMN_3199780	0.0959406	6.16905	6.16685e-09	0.0436251
rs10807081	ILMN_1781236	0.59124	6.16674	6.23898e-09	0.0440978
rs3807648	ILMN_1699254	-0.0423722	-6.16635	6.25113e-09	0.0441089
rs3779273	ILMN_1699254	-0.0423722	-6.16635	6.25113e-09	0.0441089
rs17126060	ILMN_2042595	-0.131817	-6.16569	6.27179e-09	0.0442171
rs34921	ILMN_1712707	-0.074972	-6.16505	6.29204e-09	0.0443224
rs2787374	ILMN_2360184	0.0607038	6.16467	6.30419e-09	0.0443705
rs10196546	ILMN_3239621	-0.0705471	-6.16272	6.36652e-09	0.0447713
rs533885	ILMN_1717261	-0.248081	-6.16193	6.39192e-09	0.044912
rs12612204	ILMN_2157951	0.0772647	6.15964	6.46587e-09	0.0453933
rs7209855	ILMN_2335604	-0.0738894	-6.15929	6.47717e-09	0.0453961
rs6504172	ILMN_2335604	-0.0738894	-6.15929	6.47717e-09	0.0453961
rs6110353	ILMN_1742442	-0.307157	-6.15839	6.50664e-09	0.0455642
rs11126251	ILMN_1689770	0.0653197	6.15694	6.55415e-09	0.0458584
rs12082627	ILMN_3310176	-0.055037	-6.15562	6.59791e-09	0.0461258
rs10079415	ILMN_2362902	-0.0548929	-6.15545	6.6037e-09	0.0461276
rs4719515	ILMN_1705745	0.097794	6.15448	6.63571e-09	0.0463122
rs4121365	ILMN_1796738	0.0642829	6.15198	6.71986e-09	0.0468603
rs1571793	ILMN_1766698	0.0697403	6.14865	6.83322e-09	0.0476109
rs7654157	ILMN_1761445	-0.043368	-6.14807	6.85318e-09	0.0477101
rs10518834	ILMN_1785768	-0.0663113	-6.1476	6.86928e-09	0.0477822
rs7588022	ILMN_1689770	0.0660128	6.14705	6.88834e-09	0.0478748
rs4761843	ILMN_1805902	-0.0883668	-6.14672	6.89985e-09	0.0479148
rs1403593	ILMN_1714936	0.0545496	6.14438	6.98138e-09	0.0484406
rs28670911	ILMN_3223317	-0.129055	-6.14404	6.9933e-09	0.0484829
rs772921	ILMN_3308627	0.0638741	6.14116	7.09536e-09	0.0491086
rs1701704	ILMN_3308627	0.0638741	6.14116	7.09536e-09	0.0491086
rs11167753	ILMN_2162234	-0.048811	-6.14078	7.109e-09	0.0491622
rs7253002	ILMN_1846517	0.110855	6.13993	7.13942e-09	0.0492907
rs10415344	ILMN_1846517	0.110855	6.13993	7.13942e-09	0.0492907
rs2038068	ILMN_2145280	-0.0884599	-6.13751	7.22646e-09	0.0498502
rs3129911	ILMN_1717261	0.246982	6.1369	7.2487e-09	0.0499623
rs10787286	ILMN_3304405	-0.105188	-6.13457	7.33398e-09	0.0505083
rs8120353	ILMN_1727352	0.0441622	6.13409	7.35184e-09	0.0505895
rs12653640	ILMN_1807074	-0.0854537	-6.13353	7.37258e-09	0.0506697
rs2159724	ILMN_1666089	0.19914	6.13344	7.37568e-09	0.0506697
rs10806042	ILMN_2054233	0.0671133	6.13288	7.39655e-09	0.0507294
rs9343298	ILMN_2054233	0.0671133	6.13288	7.39655e-09	0.0507294
rs10865380	ILMN_1689770	0.065942	6.13049	7.4859e-09	0.0512884
rs12876223	ILMN_3229467	0.111812	6.13037	7.49037e-09	0.0512884
rs10518833	ILMN_1785768	-0.0660362	-6.13014	7.49886e-09	0.0513043
rs1461670	ILMN_1693941	-0.0540068	-6.12964	7.51793e-09	0.0513874
rs216605	ILMN_1778111	0.23211	6.12949	7.52335e-09	0.0513874
rs1396208	ILMN_2056687	-0.0815894	-6.12917	7.53561e-09	0.0514289
rs3733875	ILMN_3223317	-0.129043	-6.12821	7.57185e-09	0.051634
rs6600312	ILMN_3199780	0.0934777	6.12732	7.60566e-09	0.051822
rs9268615	ILMN_1717261	-0.260502	-6.12656	7.63478e-09	0.0519779
rs10193021	ILMN_2157951	0.0750183	6.12371	7.74494e-09	0.0526849
rs6664380	ILMN_3310176	-0.0535907	-6.123	7.77257e-09	0.0528297
rs1265758	ILMN_1717261	0.248053	6.12183	7.8181e-09	0.0530525
rs2395150	ILMN_1717261	0.248053	6.12183	7.8181e-09	0.0530525
rs9596996	ILMN_1665117	0.0561051	6.12035	7.87632e-09	0.0534041
rs9810248	ILMN_1727740	0.0601456	6.11937	7.91501e-09	0.0536227
rs10787291	ILMN_3304405	-0.102306	-6.11918	7.9227e-09	0.0536312
rs10512842	ILMN_1807074	-0.0838649	-6.11847	7.95094e-09	0.0537786
rs17263644	ILMN_1773643	0.0723489	6.11775	7.97952e-09	0.0539281
rs1769215	ILMN_1682198	-0.0547268	-6.11583	8.05698e-09	0.0544075
rs1450476	ILMN_1670272	-0.0840431	-6.11408	8.12771e-09	0.0548406
rs489257	ILMN_1679979	-0.0598024	-6.11213	8.20763e-09	0.055335
rs12765664	ILMN_1763390	0.0813996	6.11152	8.23283e-09	0.05546
rs10518835	ILMN_1785768	-0.0663887	-6.10963	8.3109e-09	0.0559406
rs28670911	ILMN_1714393	0.132265	6.10802	8.37825e-09	0.0563484
rs7500250	ILMN_1700382	-0.0680891	-6.10524	8.49567e-09	0.057092
rs16890234	ILMN_1763207	0.106721	6.10493	8.50885e-09	0.0571345
rs16949647	ILMN_1795822	0.122632	6.10355	8.56787e-09	0.0574844
rs11855772	ILMN_1756071	0.116594	6.10202	8.63372e-09	0.0578796
rs17076500	ILMN_1755235	-0.0904955	-6.10183	8.64229e-09	0.0578904
rs11777589	ILMN_1652461	0.0452641	6.09833	8.79474e-09	0.0588642
rs547698	ILMN_1725612	-0.100062	-6.09622	8.8881e-09	0.0594414
rs3767941	ILMN_1721842	0.211032	6.09463	8.95906e-09	0.0598678
rs13005339	ILMN_2157951	0.0762551	6.09334	9.01701e-09	0.0602068
rs1265923	ILMN_2406439	0.124739	6.09051	9.14545e-09	0.0610094
rs8038620	ILMN_1704376	0.12787	6.09008	9.16525e-09	0.0610094
rs761685	ILMN_1781099	-0.0670325	-6.09008	9.16545e-09	0.0610094
rs739669	ILMN_2341690	-0.062649	-6.09005	9.16653e-09	0.0610094
rs12475412	ILMN_1689770	0.0650314	6.08931	9.20056e-09	0.061187
rs7647846	ILMN_1783656	-0.06197	-6.08633	9.33896e-09	0.0620578
rs3772431	ILMN_1739885	-0.0810239	-6.0851	9.39615e-09	0.062388
rs1532632	ILMN_1667267	0.0565783	6.08332	9.48022e-09	0.0627941
rs1265762	ILMN_1717261	0.244531	6.08301	9.495e-09	0.0627941
rs1265760	ILMN_1717261	0.244531	6.08301	9.495e-09	0.0627941
rs1265759	ILMN_1717261	0.244531	6.08301	9.495e-09	0.0627941
rs6904636	ILMN_1717261	0.244531	6.08301	9.495e-09	0.0627941
rs4921338	ILMN_1807868	0.0850966	6.07928	9.67336e-09	0.0638722
rs6862853	ILMN_1807868	0.0850966	6.07928	9.67336e-09	0.0638722
rs1664465	ILMN_3293681	0.0630372	6.07829	9.72162e-09	0.0641399
rs347866	ILMN_3249618	0.147544	6.07638	9.81491e-09	0.0647042
rs904182	ILMN_1793537	0.0458206	6.0758	9.84337e-09	0.0648404
rs11828414	ILMN_3307887	-0.0667903	-6.07556	9.85509e-09	0.0648663
rs10509747	ILMN_1700477	0.107399	6.07343	9.96013e-09	0.0654026
rs11593444	ILMN_1700477	0.107399	6.07343	9.96013e-09	0.0654026
rs10883563	ILMN_1700477	0.107399	6.07343	9.96013e-09	0.0654026
rs16961543	ILMN_1663033	0.0685734	6.07211	1.00264e-08	0.0657457
rs1136224	ILMN_2123743	0.184068	6.07207	1.00282e-08	0.0657457
rs10462251	ILMN_3250932	0.0544382	6.07136	1.0064e-08	0.0658771
rs9293138	ILMN_3250932	0.0544382	6.07136	1.0064e-08	0.0658771
rs2033359	ILMN_3260618	-0.171881	-6.07083	1.00904e-08	0.0659976
rs1857961	ILMN_1793724	0.097538	6.07063	1.01004e-08	0.0660111
rs4947305	ILMN_1781236	0.356836	6.07012	1.01265e-08	0.066061
rs9322995	ILMN_1719097	-0.098431	-6.07003	1.01309e-08	0.066061
rs4594702	ILMN_1759948	-0.108219	-6.07001	1.01318e-08	0.066061
rs7164592	ILMN_1677624	-0.0449891	-6.06825	1.02211e-08	0.0665615
rs4663185	ILMN_2096654	0.0918615	6.06818	1.02246e-08	0.0665615
rs937833	ILMN_2055477	-0.0785882	-6.06643	1.03147e-08	0.067096
rs11122593	ILMN_3247303	0.0713407	6.06539	1.0368e-08	0.0673897
rs9981243	ILMN_1732467	-0.104257	-6.06219	1.05349e-08	0.0683679
rs10211925	ILMN_1732467	-0.104257	-6.06219	1.05349e-08	0.0683679
rs11649925	ILMN_1804789	-0.108411	-6.06124	1.0585e-08	0.0686398
rs7230886	ILMN_3241657	0.183888	6.05957	1.06734e-08	0.069159
rs87603	ILMN_3260618	-0.0995254	-6.05718	1.08014e-08	0.0699343
rs13284014	ILMN_1700847	0.0555417	6.05426	1.09595e-08	0.0709027
rs9898480	ILMN_1659437	-0.0785081	-6.05369	1.09912e-08	0.0710524
rs705704	ILMN_3308627	0.0632015	6.05325	1.10148e-08	0.0711498
rs11694541	ILMN_1750273	0.0951188	6.05174	1.10983e-08	0.0716335
rs3807035	ILMN_2149204	-0.0600284	-6.0511	1.11335e-08	0.0717469
rs474636	ILMN_3260618	-0.150843	-6.05096	1.11417e-08	0.0717469
rs967751	ILMN_3260618	-0.150843	-6.05096	1.11417e-08	0.0717469
rs1420510	ILMN_1654493	-0.0658094	-6.048	1.13071e-08	0.0727559
rs1062943	ILMN_1712347	0.122462	6.04727	1.13483e-08	0.0728557
rs3794170	ILMN_3260618	-0.171657	-6.0471	1.13577e-08	0.0728557
rs3763933	ILMN_3260618	-0.171657	-6.0471	1.13577e-08	0.0728557
rs1049307	ILMN_3260618	-0.171657	-6.0471	1.13577e-08	0.0728557
rs11584995	ILMN_2058141	0.0909793	6.04673	1.13788e-08	0.0729349
rs4448918	ILMN_1670033	0.054754	6.04647	1.13932e-08	0.0729713
rs7110293	ILMN_3260618	-0.149312	-6.04505	1.14744e-08	0.0734345
rs284445	ILMN_1652929	-0.0578672	-6.04396	1.15367e-08	0.0737766
rs2273816	ILMN_3229467	-0.165621	-6.04328	1.15757e-08	0.0739334
rs744247	ILMN_2399190	0.0696049	6.04297	1.15938e-08	0.0739334
rs12519481	ILMN_2399190	0.0696049	6.04297	1.15938e-08	0.0739334
rs1978443	ILMN_2050911	0.194118	6.04292	1.15967e-08	0.0739334
rs7537938	ILMN_1745885	-0.0710518	-6.04174	1.1665e-08	0.0743121
rs7949140	ILMN_1663158	0.0502827	6.04138	1.1686e-08	0.0743887
rs13062701	ILMN_2224486	-0.13833	-6.03852	1.18537e-08	0.0753985
rs14082	ILMN_1694780	0.0762142	6.03686	1.19518e-08	0.0759645
rs10845007	ILMN_1798206	-0.0861335	-6.03404	1.21204e-08	0.0769775
rs12904625	ILMN_1704376	0.129354	6.0319	1.22505e-08	0.0777441
rs10076298	ILMN_2101920	-0.163735	-6.02965	1.23884e-08	0.0785598
rs1693569	ILMN_1807633	0.0800355	6.0278	1.25024e-08	0.079222
rs524578	ILMN_1717261	-0.248707	-6.02735	1.25305e-08	0.0792652
rs908302	ILMN_1655821	0.118413	6.02724	1.25377e-08	0.0792652
rs4474882	ILMN_1655821	0.118413	6.02724	1.25377e-08	0.0792652
rs149592	ILMN_3260017	-0.059667	-6.02708	1.25477e-08	0.0792679
rs12639887	ILMN_1694780	0.0749637	6.02514	1.26691e-08	0.0799743
rs9268605	ILMN_1717261	-0.25871	-6.02495	1.26813e-08	0.0799907
rs710794	ILMN_1815205	0.436099	6.02465	1.27002e-08	0.0800491
rs7144492	ILMN_2393497	0.0886566	6.02436	1.27184e-08	0.0801036
rs672526	ILMN_1763265	-0.0800426	-6.02264	1.28272e-08	0.0807276
rs4451990	ILMN_2335604	-0.0727585	-6.02193	1.28729e-08	0.0809434
rs497338	ILMN_1682198	-0.054315	-6.0218	1.2881e-08	0.0809434
rs1055323	ILMN_2058141	0.0900024	6.02077	1.29472e-08	0.0811761
rs11590999	ILMN_2058141	0.0900024	6.02077	1.29472e-08	0.0811761
rs17340420	ILMN_2058141	0.0900024	6.02077	1.29472e-08	0.0811761
rs13199772	ILMN_1656670	-0.519365	-6.01973	1.30144e-08	0.0815361
rs10118516	ILMN_1793934	-0.121593	-6.01957	1.30245e-08	0.0815375
rs9851864	ILMN_1715753	-0.0567566	-6.01938	1.30369e-08	0.0815541
rs10931450	ILMN_1667239	0.0805656	6.01754	1.31563e-08	0.0822395
rs929229	ILMN_2341690	-0.0631015	-6.01676	1.32078e-08	0.082369
rs10484399	ILMN_1656670	-0.518142	-6.01632	1.32364e-08	0.082369
rs17749927	ILMN_1656670	-0.518142	-6.01632	1.32364e-08	0.082369
rs34706883	ILMN_1656670	-0.518142	-6.01632	1.32364e-08	0.082369
rs13212651	ILMN_1656670	-0.518142	-6.01632	1.32364e-08	0.082369
rs13194781	ILMN_1656670	-0.518142	-6.01632	1.32364e-08	0.082369
rs4711253	ILMN_1781236	0.453954	6.01381	1.34027e-08	0.0833414
rs1869995	ILMN_3248352	0.0910393	6.01362	1.34155e-08	0.0833585
rs2903632	ILMN_1712347	-0.10751	-6.012	1.35232e-08	0.0839652
rs12576058	ILMN_1717052	0.115084	6.01083	1.36024e-08	0.0843942
rs3748907	ILMN_1750273	0.0952698	6.01009	1.3652e-08	0.0846388
rs2000142	ILMN_1660547	0.0809346	6.00838	1.37686e-08	0.0852981
rs10512247	ILMN_1793919	0.0805807	6.00708	1.3858e-08	0.0857879
rs7446	ILMN_3229467	0.108399	6.00615	1.39221e-08	0.0861208
rs1349973	ILMN_1712639	0.0446005	6.00562	1.39586e-08	0.0862827
rs1265093	ILMN_1656670	0.357219	6.00427	1.40524e-08	0.0867981
rs521674	ILMN_3304405	-0.0741056	-6.00411	1.40632e-08	0.0868002
rs11621328	ILMN_2393497	-0.100494	-6.00374	1.40895e-08	0.0868983
rs2799580	ILMN_2100000	0.0677649	6.00235	1.4187e-08	0.0874346
rs3734254	ILMN_2145280	-0.0919356	-6.00093	1.42871e-08	0.0879869
rs225209	ILMN_1756676	0.070572	5.99961	1.43808e-08	0.0884985
rs4921270	ILMN_1763745	0.142698	5.99894	1.44289e-08	0.0887287
rs1333787	ILMN_1701930	-0.0924542	-5.99862	1.44519e-08	0.0888045
rs873785	ILMN_1703041	0.0776587	5.99727	1.45487e-08	0.0893331
rs2839196	ILMN_1656297	-0.132836	-5.99626	1.46217e-08	0.0896588
rs12869824	ILMN_1773388	0.165366	5.99624	1.46232e-08	0.0896588
rs9590483	ILMN_1727389	0.142137	5.99591	1.46469e-08	0.0897376
rs4248154	ILMN_1781236	0.454953	5.99533	1.4689e-08	0.0899296
rs13189818	ILMN_1783969	0.0418011	5.9919	1.49414e-08	0.0913485
rs1875673	ILMN_2341690	-0.0627775	-5.99188	1.49427e-08	0.0913485
rs2036376	ILMN_1761309	-0.065541	-5.99123	1.49908e-08	0.0915754
rs6907322	ILMN_1717261	0.328893	5.99029	1.50608e-08	0.0918664
rs9268303	ILMN_1717261	0.328893	5.99029	1.50608e-08	0.0918664
rs11166916	ILMN_3237761	0.0619967	5.99015	1.50716e-08	0.0918664
rs2654185	ILMN_2341690	-0.0625248	-5.98972	1.51037e-08	0.0919425
rs2023857	ILMN_3184048	0.0496095	5.98968	1.51061e-08	0.0919425
rs4811155	ILMN_1781099	-0.0656079	-5.98926	1.51379e-08	0.0920685
rs3760948	ILMN_2383913	0.0554191	5.98511	1.54518e-08	0.0939092
rs7929589	ILMN_2359800	-0.110043	-5.98433	1.55117e-08	0.0942045
rs718496	ILMN_1778662	0.087258	5.98329	1.5592e-08	0.0944905
rs7279002	ILMN_1778662	0.087258	5.98329	1.5592e-08	0.0944905
rs2436424	ILMN_1652929	-0.0582304	-5.98328	1.55929e-08	0.0944905
rs7115681	ILMN_3240168	-0.0504319	-5.98237	1.56628e-08	0.0948454
rs6745202	ILMN_1666089	0.197234	5.98214	1.56812e-08	0.0948875
rs2803362	ILMN_1660544	0.108232	5.98195	1.56961e-08	0.0949087
rs4976210	ILMN_1780700	0.112847	5.98176	1.57109e-08	0.0949295
rs759577	ILMN_1665219	-0.135117	-5.98093	1.57754e-08	0.0952498
rs1932940	ILMN_1712347	-0.125191	-5.9802	1.58326e-08	0.095526
rs6425233	ILMN_1745885	-0.0709552	-5.97845	1.59701e-08	0.0962861
rs10499542	ILMN_1763412	-0.043914	-5.97755	1.60416e-08	0.0966471
rs4762042	ILMN_1805902	-0.0855633	-5.97667	1.61116e-08	0.0969988
rs11819553	ILMN_1742521	-0.086291	-5.97632	1.61389e-08	0.0970931
rs2395153	ILMN_1717261	-0.228671	-5.97538	1.62144e-08	0.0973301
rs10026662	ILMN_2347807	-0.0610454	-5.97523	1.62266e-08	0.0973301
rs753752	ILMN_2347807	-0.0610454	-5.97523	1.62266e-08	0.0973301
rs2627654	ILMN_2347807	-0.0610454	-5.97523	1.62266e-08	0.0973301
rs6963206	ILMN_3235221	0.843165	5.9751	1.62368e-08	0.0973301
rs11246050	ILMN_1741134	0.0885204	5.97443	1.62905e-08	0.0975818
rs7555819	ILMN_1770085	-0.105817	-5.97423	1.63066e-08	0.0976081
rs9326745	ILMN_1701006	0.0827525	5.97357	1.636e-08	0.0978573
rs6483639	ILMN_1802257	-0.117497	-5.97275	1.64271e-08	0.0980774
rs2853931	ILMN_2088124	0.0867349	5.97274	1.64272e-08	0.0980774
rs2287592	ILMN_3235221	-0.703703	-5.97268	1.64321e-08	0.0980774
rs4916358	ILMN_1745885	-0.0695796	-5.96965	1.66807e-08	0.0994897
rs9311289	ILMN_1762899	0.0718283	5.96887	1.6745e-08	0.0997976
rs730830	ILMN_2406439	0.126049	5.96873	1.67563e-08	0.0997976
rs9257280	ILMN_1730005	0.0792368	5.96793	1.68232e-08	0.100124
rs17690697	ILMN_2045324	0.0687275	5.96732	1.68739e-08	0.100328
rs9316202	ILMN_1773388	0.165581	5.96723	1.68815e-08	0.100328
rs2071743	ILMN_1815169	-0.141785	-5.96702	1.6899e-08	0.10036
rs6663305	ILMN_1800897	-0.0763784	-5.96648	1.69442e-08	0.100557
rs9268347	ILMN_1717261	0.327979	5.96586	1.69958e-08	0.100792
rs385306	ILMN_1781236	0.426503	5.96425	1.71318e-08	0.101525
rs7914246	ILMN_1759910	0.0600605	5.96273	1.72608e-08	0.102217
rs2208553	ILMN_3310201	-0.0508146	-5.96194	1.73284e-08	0.102512
rs208756	ILMN_2042595	-0.100256	-5.96186	1.73351e-08	0.102512
rs6686526	ILMN_3310176	-0.0533482	-5.96046	1.74559e-08	0.103152
rs1498091	ILMN_1793724	0.10299	5.95974	1.75181e-08	0.103447
rs17689966	ILMN_2393693	-0.167063	-5.95855	1.76211e-08	0.103981
rs6890529	ILMN_2344007	0.0531278	5.95596	1.78476e-08	0.105243
rs2397146	ILMN_1726181	-0.0560798	-5.95409	1.80139e-08	0.106149
rs1799841	ILMN_1680453	0.146193	5.95343	1.80724e-08	0.106418
rs7523730	ILMN_3247303	0.0696302	5.95305	1.81059e-08	0.10654
rs1850756	ILMN_3243961	-0.0857953	-5.952	1.82e-08	0.107018
rs1999760	ILMN_1793934	-0.117298	-5.95081	1.83075e-08	0.107574
rs13134323	ILMN_2042343	-0.0869339	-5.95048	1.83374e-08	0.107674
rs12648504	ILMN_1724016	-0.0628525	-5.94997	1.83834e-08	0.107868
rs2531804	ILMN_1656670	-0.348042	-5.94904	1.84678e-08	0.108287
rs7033857	ILMN_1672074	0.0534181	5.94817	1.8548e-08	0.108681
rs6970753	ILMN_1688877	0.0767218	5.94746	1.86128e-08	0.10895
rs6997395	ILMN_2181968	0.0646471	5.94648	1.87025e-08	0.10895
rs9389363	ILMN_1656593	-0.0546924	-5.94637	1.87129e-08	0.10895
rs1265087	ILMN_1656670	-0.316836	-5.94624	1.87248e-08	0.10895
rs1265076	ILMN_1656670	-0.316836	-5.94624	1.87248e-08	0.10895
rs746647	ILMN_1656670	-0.316836	-5.94624	1.87248e-08	0.10895
rs1265067	ILMN_1656670	-0.316836	-5.94624	1.87248e-08	0.10895
rs1265114	ILMN_1656670	-0.316836	-5.94624	1.87248e-08	0.10895
rs1265112	ILMN_1656670	-0.316836	-5.94624	1.87248e-08	0.10895
rs2517985	ILMN_1656670	-0.316836	-5.94624	1.87248e-08	0.10895
rs703636	ILMN_3227023	-0.212959	-5.94499	1.88409e-08	0.109549
rs4909520	ILMN_1772890	-0.0488881	-5.94356	1.89746e-08	0.110185
rs10878698	ILMN_1753868	0.079701	5.94353	1.89767e-08	0.110185
rs1560035	ILMN_1692041	0.041456	5.94307	1.90202e-08	0.11036
rs8044196	ILMN_1696675	-0.0740009	-5.94183	1.91371e-08	0.110961
rs10818288	ILMN_1715896	-0.0561594	-5.93699	1.95991e-08	0.113561
rs10987630	ILMN_1653469	-0.0976447	-5.93643	1.96529e-08	0.113794
rs10872397	ILMN_1804935	0.152787	5.93597	1.96978e-08	0.113974
rs13136309	ILMN_3288210	0.0520954	5.93433	1.98574e-08	0.114818
rs242557	ILMN_2393693	0.155903	5.93372	1.99171e-08	0.115083
rs11614836	ILMN_1805902	0.0888384	5.93344	1.99447e-08	0.115163
rs17101957	ILMN_1806510	-0.106014	-5.9329	1.99983e-08	0.115392
rs2076167	ILMN_2145280	-0.0873189	-5.93094	2.0192e-08	0.116349
rs1053049	ILMN_2145280	-0.0873189	-5.93094	2.0192e-08	0.116349
rs2735009	ILMN_1781236	0.485887	5.93026	2.02594e-08	0.116591
rs317685	ILMN_1815205	0.333852	5.93024	2.02622e-08	0.116591
rs3764261	ILMN_2147517	-0.0777591	-5.92968	2.03173e-08	0.116828
rs11689571	ILMN_1798827	-0.0719338	-5.92952	2.03338e-08	0.116842
rs2844603	ILMN_1656670	-0.322893	-5.92843	2.04436e-08	0.117392
rs697592	ILMN_2296439	-0.0600374	-5.92793	2.04934e-08	0.117538
rs2654189	ILMN_2341690	-0.065227	-5.92789	2.04973e-08	0.117538
rs2342742	ILMN_1695041	-0.0509411	-5.9277	2.05172e-08	0.117571
rs12948128	ILMN_2335604	-0.0765281	-5.92753	2.05342e-08	0.117588
rs341053	ILMN_1717052	0.112073	5.92656	2.06322e-08	0.118068
rs1467616	ILMN_1700477	0.106955	5.92593	2.06967e-08	0.118356
rs1984703	ILMN_2364529	0.042502	5.92408	2.08854e-08	0.119353
rs12035134	ILMN_1706326	-0.0979552	-5.92353	2.09428e-08	0.119599
rs668781	ILMN_1810229	-0.071608	-5.92305	2.09921e-08	0.119798
rs7547017	ILMN_1788607	-0.0680742	-5.92123	2.11812e-08	0.120794
rs9589923	ILMN_3309764	0.062937	5.921	2.12045e-08	0.120845
rs4896678	ILMN_2343775	-0.057834	-5.91944	2.13681e-08	0.121694
rs3750619	ILMN_3304405	-0.103228	-5.91875	2.14415e-08	0.122028
rs232828	ILMN_1700276	0.0760837	5.9179	2.15306e-08	0.122452
rs918584	ILMN_1656257	0.0429304	5.91709	2.16165e-08	0.122772
rs11878635	ILMN_1656257	0.0429304	5.91709	2.16165e-08	0.122772
rs2785158	ILMN_3260618	-0.0954476	-5.91653	2.16765e-08	0.123029
rs2075588	ILMN_1653115	-0.0577825	-5.91639	2.16919e-08	0.123033
rs1078734	ILMN_1653115	-0.0581711	-5.91492	2.18487e-08	0.123838
rs877636	ILMN_3215715	0.10596	5.91455	2.18891e-08	0.123898
rs2292239	ILMN_3215715	0.10596	5.91455	2.18891e-08	0.123898
rs7779375	ILMN_1665583	-0.0679439	-5.91412	2.19352e-08	0.124074
rs12466910	ILMN_1651949	-0.0460434	-5.91356	2.1995e-08	0.124328
rs7222593	ILMN_2335604	-0.0764391	-5.91254	2.21056e-08	0.124869
rs10256440	ILMN_1677237	-0.0925476	-5.91192	2.21739e-08	0.12517
rs947926	ILMN_2339627	-0.0698022	-5.91093	2.22815e-08	0.125692
rs4847017	ILMN_3247303	0.0699111	5.91007	2.23763e-08	0.126141
rs914932	ILMN_2302632	0.0587295	5.90964	2.2423e-08	0.126319
rs7912221	ILMN_3280496	0.0982283	5.90902	2.24922e-08	0.126618
rs611267	ILMN_2359800	-0.107744	-5.90889	2.25066e-08	0.126618
rs6585994	ILMN_1785060	0.0812106	5.9082	2.25824e-08	0.126857
rs1288339	ILMN_1769082	0.130443	5.90813	2.25903e-08	0.126857
rs772577	ILMN_1706261	-0.120125	-5.90809	2.25946e-08	0.126857
rs9861304	ILMN_1652171	-0.0499845	-5.90696	2.2721e-08	0.12748
rs317689	ILMN_2178088	0.174181	5.90613	2.28135e-08	0.127913
rs893218	ILMN_3308946	0.0791443	5.9043	2.30198e-08	0.1289
rs831427	ILMN_3227023	-0.211742	-5.90428	2.3022e-08	0.1289
rs4814511	ILMN_1742442	0.307469	5.90416	2.3036e-08	0.1289
rs483334	ILMN_3206537	-0.0366523	-5.90348	2.31125e-08	0.129242
rs3763958	ILMN_1776656	0.0448191	5.90249	2.32256e-08	0.129787
rs11617125	ILMN_1773388	0.169649	5.90178	2.33065e-08	0.130151
rs10250721	ILMN_1666852	0.0653684	5.9016	2.33277e-08	0.130183
rs937888	ILMN_1772286	-0.0736542	-5.90132	2.33592e-08	0.130184
rs4695391	ILMN_1772286	-0.0736542	-5.90132	2.33592e-08	0.130184
rs3941	ILMN_1794156	-0.0391606	-5.90111	2.3384e-08	0.130235
rs10793039	ILMN_1717052	-0.110889	-5.90094	2.34029e-08	0.130253
rs2853933	ILMN_1656670	-0.321783	-5.89976	2.35388e-08	0.130486
rs2524163	ILMN_1656670	-0.321783	-5.89976	2.35388e-08	0.130486
rs2524156	ILMN_1656670	-0.321783	-5.89976	2.35388e-08	0.130486
rs2243868	ILMN_1656670	-0.321783	-5.89976	2.35388e-08	0.130486
rs2853922	ILMN_1656670	-0.321783	-5.89976	2.35388e-08	0.130486
rs2524066	ILMN_1656670	-0.321783	-5.89976	2.35388e-08	0.130486
rs7719405	ILMN_2364529	0.0421978	5.89954	2.35649e-08	0.130544
rs9784511	ILMN_1668605	0.178085	5.89922	2.36018e-08	0.130661
rs9535347	ILMN_3229467	0.103366	5.89879	2.36512e-08	0.130848
rs4847011	ILMN_3247303	0.0688524	5.89854	2.368e-08	0.13092
rs17771656	ILMN_2068747	-0.0936769	-5.89779	2.37673e-08	0.131316
rs1022234	ILMN_1768646	0.0507427	5.89756	2.3795e-08	0.131381
rs1061540	ILMN_1746696	0.0720873	5.89718	2.3839e-08	0.131486
rs4645250	ILMN_1687171	0.073492	5.89712	2.38462e-08	0.131486
rs2837621	ILMN_1754126	0.0641503	5.89699	2.38613e-08	0.131486
rs2647415	ILMN_2054233	0.065676	5.89664	2.39019e-08	0.131622
rs11071868	ILMN_1795822	0.117037	5.89422	2.41885e-08	0.133113
rs1583881	ILMN_1801586	0.0631309	5.89368	2.42525e-08	0.133377
rs12666634	ILMN_1788149	-0.056906	-5.89315	2.43159e-08	0.133637
rs9268831	ILMN_1717261	-0.235829	-5.89112	2.45591e-08	0.134885
rs10912618	ILMN_1745885	-0.0688335	-5.89078	2.46005e-08	0.134902
rs1966	ILMN_1781236	0.422621	5.89056	2.4627e-08	0.134902
rs1265074	ILMN_1781236	0.422621	5.89056	2.4627e-08	0.134902
rs130067	ILMN_1781236	0.422621	5.89056	2.4627e-08	0.134902
rs30330	ILMN_1666609	-0.0547543	-5.88972	2.47282e-08	0.135367
rs10153773	ILMN_1668766	-0.0466069	-5.88906	2.48082e-08	0.135716
rs13229926	ILMN_1677237	-0.0922971	-5.8876	2.49869e-08	0.136604
rs9415998	ILMN_1754943	0.0452502	5.88635	2.51408e-08	0.13726
rs9299508	ILMN_1754943	0.0452502	5.88635	2.51408e-08	0.13726
rs3748269	ILMN_2186678	0.0472833	5.88622	2.51564e-08	0.13726
rs2723264	ILMN_1720717	-0.0539355	-5.88533	2.52663e-08	0.137769
rs28477480	ILMN_1651262	-0.0980895	-5.8851	2.52947e-08	0.137822
rs11610897	ILMN_1753868	0.0700142	5.88499	2.53092e-08	0.137822
rs1888420	ILMN_1815130	0.0587363	5.88412	2.54176e-08	0.138322
rs668473	ILMN_1722091	0.0420651	5.88394	2.54398e-08	0.138353
rs6595576	ILMN_2203453	-0.0447735	-5.88346	2.54997e-08	0.138588
rs2000141	ILMN_1660547	0.0814889	5.88275	2.55879e-08	0.138976
rs2524089	ILMN_1656670	-0.324783	-5.8824	2.56322e-08	0.139127
rs13218875	ILMN_1656670	-0.502936	-5.88219	2.56584e-08	0.139178
rs984553	ILMN_2060652	0.088682	5.88123	2.57798e-08	0.139563
rs1265763	ILMN_1717261	0.317451	5.8811	2.57965e-08	0.139563
rs9268364	ILMN_1717261	0.317451	5.8811	2.57965e-08	0.139563
rs9268365	ILMN_1717261	0.317451	5.8811	2.57965e-08	0.139563
rs6433897	ILMN_2390338	0.104894	5.87981	2.596e-08	0.140357
rs9368849	ILMN_2145280	-0.0733701	-5.87936	2.60166e-08	0.14056
rs1043853	ILMN_1694780	0.0757043	5.87923	2.60337e-08	0.14056
rs10910937	ILMN_2298958	0.0774838	5.87891	2.60743e-08	0.14056
rs2108691	ILMN_1692486	0.102892	5.8786	2.61138e-08	0.14056
rs2571430	ILMN_1692486	0.102892	5.8786	2.61138e-08	0.14056
rs165256	ILMN_1692486	0.102892	5.8786	2.61138e-08	0.14056
rs6967973	ILMN_3235221	0.83112	5.87845	2.61329e-08	0.14056
rs302401	ILMN_1815682	0.061824	5.87844	2.61348e-08	0.14056
rs1721	ILMN_1733932	0.0653302	5.87832	2.61496e-08	0.14056
rs1113640	ILMN_1778788	0.0890218	5.87818	2.61674e-08	0.140565
rs6916194	ILMN_1656593	-0.0539024	-5.87776	2.6222e-08	0.140768
rs2524040	ILMN_1656670	-0.323165	-5.87743	2.62649e-08	0.140907
rs6442089	ILMN_1654612	0.119426	5.87614	2.64312e-08	0.141594
rs1886243	ILMN_2145280	-0.0711186	-5.87613	2.64327e-08	0.141594
rs4148733	ILMN_1746968	0.0817853	5.87604	2.64439e-08	0.141594
rs4887212	ILMN_1695978	0.0829715	5.87585	2.6468e-08	0.141632
rs976323	ILMN_2078264	-0.065959	-5.87475	2.66118e-08	0.14231
rs12056629	ILMN_2042595	-0.110079	-5.87446	2.66497e-08	0.142421
rs9986737	ILMN_1660852	-0.045332	-5.87418	2.66864e-08	0.142449
rs4426395	ILMN_1910660	0.057358	5.87414	2.66915e-08	0.142449
rs11629434	ILMN_2179873	0.0627825	5.87389	2.67235e-08	0.142449
rs12435382	ILMN_2179873	0.0627825	5.87389	2.67235e-08	0.142449
rs10150904	ILMN_2393497	-0.0959067	-5.87348	2.6778e-08	0.142649
rs423808	ILMN_1692486	0.102767	5.87251	2.69047e-08	0.143232
rs2071047	ILMN_1764494	-0.0599761	-5.87216	2.69508e-08	0.143386
rs7629273	ILMN_1793724	0.092408	5.8709	2.71186e-08	0.144186
rs17127945	ILMN_2393497	0.122919	5.8693	2.73314e-08	0.145058
rs847522	ILMN_1738116	0.167004	5.86929	2.73324e-08	0.145058
rs6903535	ILMN_1656670	-0.34867	-5.86928	2.73348e-08	0.145058
rs333029	ILMN_1795507	0.113109	5.86902	2.73692e-08	0.145148
rs4740309	ILMN_1678799	-0.0748363	-5.86792	2.75171e-08	0.14584
rs4793854	ILMN_2335604	-0.0823939	-5.86735	2.75934e-08	0.146151
rs11174282	ILMN_3235517	-0.11726	-5.86696	2.7646e-08	0.146336
rs12514619	ILMN_1800197	0.0896437	5.86645	2.77161e-08	0.146546
rs6413909	ILMN_1698952	-0.0481983	-5.8662	2.77502e-08	0.146546
rs17643180	ILMN_1718813	-0.0601918	-5.86619	2.7751e-08	0.146546
rs1416282	ILMN_1725620	0.0569837	5.86615	2.7756e-08	0.146546
rs887466	ILMN_1781236	0.336961	5.86586	2.77954e-08	0.146661
rs6869938	ILMN_1780026	-0.0613821	-5.86453	2.79767e-08	0.147441
rs11582128	ILMN_1717519	0.0609626	5.86452	2.79786e-08	0.147441
rs9934217	ILMN_2395043	0.0839528	5.86373	2.80871e-08	0.147919
rs12482397	ILMN_1794239	0.0455452	5.86358	2.81073e-08	0.147932
rs2395163	ILMN_1767509	-0.0869455	-5.8629	2.8201e-08	0.148331
rs7081039	ILMN_1679483	-0.0656458	-5.86222	2.82957e-08	0.148735
rs12645140	ILMN_1814952	0.25558	5.86173	2.83633e-08	0.148996
rs11195400	ILMN_3304405	-0.0706155	-5.86146	2.84004e-08	0.149043
rs6927049	ILMN_3247988	0.0650881	5.86141	2.8408e-08	0.149043
rs183130	ILMN_2147517	-0.0765987	-5.85964	2.86552e-08	0.150246
rs4130393	ILMN_2115677	-0.0608396	-5.85944	2.86828e-08	0.150296
rs9953501	ILMN_1704529	0.0722027	5.85923	2.87127e-08	0.150358
rs2114582	ILMN_1723017	0.0537616	5.85836	2.88354e-08	0.150905
rs16823	ILMN_1760245	0.0861788	5.85781	2.89129e-08	0.151216
rs13362004	ILMN_2362902	-0.0563202	-5.85472	2.9353e-08	0.153421
rs275274	ILMN_1651513	-0.07637	-5.85419	2.94283e-08	0.153718
rs4838140	ILMN_3256478	-0.139945	-5.85315	2.95793e-08	0.154268
rs619972	ILMN_1800008	0.0698666	5.85308	2.95891e-08	0.154268
rs7931930	ILMN_1800008	0.0698666	5.85308	2.95891e-08	0.154268
rs1887574	ILMN_1789007	-0.0454972	-5.85153	2.98149e-08	0.155267
rs10080910	ILMN_2113126	0.559201	5.8515	2.9818e-08	0.155267
rs10142576	ILMN_2393497	-0.0937403	-5.85097	2.98954e-08	0.155476
rs2277526	ILMN_2393497	-0.0937403	-5.85097	2.98954e-08	0.155476
rs10860840	ILMN_1715569	-0.0778287	-5.85018	3.00109e-08	0.155979
rs2242267	ILMN_1790797	-0.106791	-5.84941	3.01252e-08	0.156475
rs602618	ILMN_3304405	-0.071772	-5.84787	3.0353e-08	0.15756
rs10019843	ILMN_1724016	-0.0633469	-5.84608	3.06192e-08	0.158843
rs341485	ILMN_1784665	-0.0592284	-5.84578	3.06639e-08	0.158976
rs4547806	ILMN_1680300	0.05683	5.84452	3.08526e-08	0.159854
rs1198433	ILMN_1726928	-0.168423	-5.84421	3.09001e-08	0.160001
rs1545507	ILMN_2253286	-0.0654449	-5.84166	3.12866e-08	0.161842
rs10235121	ILMN_1677237	-0.0914707	-5.84161	3.12945e-08	0.161842
rs4938459	ILMN_1811972	-0.0830528	-5.84138	3.13301e-08	0.161925
rs10228308	ILMN_3298694	0.0966985	5.84098	3.13918e-08	0.162144
rs6681766	ILMN_1745885	-0.0818241	-5.84055	3.14568e-08	0.162379
rs4787900	ILMN_3230215	-0.0563411	-5.84041	3.14788e-08	0.162392
rs1880753	ILMN_2393693	-0.1749	-5.84024	3.15046e-08	0.162424
rs2866015	ILMN_1794156	-0.0393536	-5.83976	3.15781e-08	0.162587
rs12718598	ILMN_1684255	-0.228109	-5.83972	3.15851e-08	0.162587
rs1291112	ILMN_1701459	0.06895	5.83966	3.15948e-08	0.162587
rs10783468	ILMN_1753393	0.125367	5.83897	3.17014e-08	0.163035
rs798678	ILMN_2325837	0.101955	5.83866	3.17487e-08	0.163114
rs847522	ILMN_2345898	0.123958	5.83861	3.1756e-08	0.163114
rs12510951	ILMN_1659257	-0.108641	-5.83765	3.19054e-08	0.16378
rs17327624	ILMN_1746968	0.0779594	5.83666	3.20597e-08	0.164471
rs225183	ILMN_1756676	-0.0648217	-5.83634	3.21111e-08	0.164581
rs10517955	ILMN_1702759	0.16791	5.83628	3.21207e-08	0.164581
rs1572297	ILMN_3307954	0.102318	5.83584	3.21885e-08	0.164827
rs6517154	ILMN_1732467	-0.0999513	-5.83496	3.23269e-08	0.165434
rs782728	ILMN_1750981	-0.0468765	-5.83425	3.24403e-08	0.165808
rs13329645	ILMN_1738979	0.0725006	5.83407	3.24678e-08	0.165808
rs7248208	ILMN_1653115	-0.0573982	-5.83395	3.24878e-08	0.165808
rs9419	ILMN_1653115	-0.0573982	-5.83395	3.24878e-08	0.165808
rs886422	ILMN_1656670	-0.451922	-5.83387	3.24994e-08	0.165808
rs4728044	ILMN_1714028	-0.0490464	-5.83269	3.26883e-08	0.166669
rs200490	ILMN_1656670	-0.487018	-5.83167	3.285e-08	0.167391
rs2066446	ILMN_1805766	-0.0829473	-5.8313	3.29106e-08	0.167597
rs1389967	ILMN_2121816	0.095495	5.82953	3.31952e-08	0.168943
rs6561557	ILMN_3229467	-0.107093	-5.82882	3.33113e-08	0.16943
rs1355112	ILMN_2042343	-0.0756329	-5.8285	3.33627e-08	0.169588
rs2289436	ILMN_1720114	0.0546663	5.82824	3.34053e-08	0.169664
rs11097433	ILMN_1694780	0.0738927	5.82816	3.34183e-08	0.169664
rs4473307	ILMN_1776524	0.0482198	5.82649	3.3691e-08	0.170944
rs2068797	ILMN_1697160	0.0492918	5.82636	3.37134e-08	0.170954
rs12588815	ILMN_1763137	-0.0554788	-5.82584	3.37979e-08	0.171258
rs11622025	ILMN_2179873	0.0642525	5.82564	3.38304e-08	0.171258
rs9914594	ILMN_1910660	0.0467776	5.82562	3.38351e-08	0.171258
rs17072904	ILMN_1700487	-0.0690057	-5.82508	3.39237e-08	0.17136
rs9346498	ILMN_1767934	-0.0978965	-5.82503	3.39327e-08	0.17136
rs920679	ILMN_1800008	-0.0808841	-5.82496	3.39432e-08	0.17136
rs2328508	ILMN_2343775	-0.0571094	-5.82491	3.3952e-08	0.17136
rs1372771	ILMN_2264177	0.0632786	5.82487	3.39582e-08	0.17136
rs2302060	ILMN_1743499	0.0635928	5.82292	3.42825e-08	0.172874
rs2351935	ILMN_2151304	-0.0415046	-5.8227	3.43188e-08	0.172874
rs9972505	ILMN_3249618	0.145241	5.82257	3.43412e-08	0.172874
rs7181902	ILMN_3249618	0.145241	5.82257	3.43412e-08	0.172874
rs1407584	ILMN_3246304	-0.0602615	-5.8223	3.43861e-08	0.172995
rs2873550	ILMN_3246065	-0.102646	-5.8215	3.45207e-08	0.173568
rs805286	ILMN_1781236	0.406391	5.82067	3.46606e-08	0.174166
rs4385290	ILMN_1680432	-0.0437014	-5.8202	3.47403e-08	0.174461
rs10798282	ILMN_1745885	-0.0682006	-5.8189	3.49603e-08	0.17546
rs6874570	ILMN_1763745	0.138361	5.81731	3.52323e-08	0.176718
rs9271775	ILMN_1717261	0.307065	5.81657	3.53596e-08	0.177149
rs154001	ILMN_1764851	-0.0642868	-5.81657	3.53606e-08	0.177149
rs7608239	ILMN_1772522	-0.063757	-5.81537	3.55667e-08	0.178074
rs13195040	ILMN_1656670	-0.506524	-5.81424	3.57632e-08	0.178784
rs209130	ILMN_1730005	0.0729539	5.8141	3.57874e-08	0.178784
rs12538870	ILMN_3235221	-0.703855	-5.81407	3.57935e-08	0.178784
rs6959635	ILMN_3298694	0.0936451	5.81365	3.58674e-08	0.178784
rs6967217	ILMN_3298694	0.0936451	5.81365	3.58674e-08	0.178784
rs4718475	ILMN_3298694	0.0936451	5.81365	3.58674e-08	0.178784
rs17284411	ILMN_2384158	-0.0444117	-5.8134	3.59102e-08	0.178784
rs1050152	ILMN_1685057	-0.127695	-5.81313	3.59577e-08	0.178784
rs2394178	ILMN_1781236	0.453765	5.81284	3.60092e-08	0.178784
rs2735014	ILMN_1781236	0.453765	5.81284	3.60092e-08	0.178784
rs2743937	ILMN_1781236	0.453765	5.81284	3.60092e-08	0.178784
rs2735003	ILMN_1781236	0.453765	5.81284	3.60092e-08	0.178784
rs9258537	ILMN_1781236	0.453765	5.81284	3.60092e-08	0.178784
rs2523777	ILMN_1781236	0.453765	5.81284	3.60092e-08	0.178784
rs2523774	ILMN_1781236	0.433	5.81122	3.62935e-08	0.180088
rs9569738	ILMN_1750496	-0.0685089	-5.81099	3.63335e-08	0.180179
rs710794	ILMN_2178088	0.213017	5.81084	3.63601e-08	0.180204
rs2897852	ILMN_1654493	0.0789922	5.81049	3.6423e-08	0.180409
rs596443	ILMN_1781431	0.0451976	5.8099	3.65284e-08	0.180815
rs183535	ILMN_3240135	-0.0749681	-5.80978	3.65486e-08	0.180815
rs7926344	ILMN_2359800	-0.106946	-5.80874	3.67342e-08	0.181519
rs6911868	ILMN_2054233	0.0643335	5.80874	3.67343e-08	0.181519
rs6986423	ILMN_3304219	0.0592476	5.80837	3.68012e-08	0.181741
rs10491914	ILMN_1700847	0.0546712	5.80748	3.69597e-08	0.182416
rs2434389	ILMN_2410516	0.105852	5.80647	3.71432e-08	0.183213
rs6747513	ILMN_1655821	0.11568	5.80527	3.73608e-08	0.184177
rs6974864	ILMN_3298694	0.0967928	5.80476	3.74527e-08	0.184521
rs7092584	ILMN_1658071	0.0959935	5.80374	3.76386e-08	0.185327
rs10766011	ILMN_1663532	0.0650304	5.80281	3.78102e-08	0.186062
rs11759328	ILMN_3247679	0.0538611	5.80254	3.78605e-08	0.186122
rs7338610	ILMN_1743100	-0.0561916	-5.8025	3.78671e-08	0.186122
rs9630136	ILMN_1726368	0.0793634	5.8013	3.8088e-08	0.187097
rs9376273	ILMN_1774983	-0.0538535	-5.80053	3.82324e-08	0.187696
rs8460	ILMN_3192836	0.192118	5.8003	3.82743e-08	0.18778
rs10747621	ILMN_1753393	0.130895	5.80019	3.82947e-08	0.18778
rs17796225	ILMN_1715569	-0.0811904	-5.79959	3.84077e-08	0.188224
rs12653946	ILMN_1712608	-0.0472674	-5.79843	3.86244e-08	0.189174
rs1588346	ILMN_3308425	0.0655545	5.79789	3.87265e-08	0.18951
rs2831482	ILMN_1728889	0.0539566	5.79782	3.87386e-08	0.18951
rs11627730	ILMN_1804737	0.185675	5.79764	3.87721e-08	0.189563
rs2369294	ILMN_1789558	-0.195581	-5.79651	3.89867e-08	0.1905
rs7553527	ILMN_1719677	-0.0476845	-5.79608	3.90671e-08	0.190781
rs7011963	ILMN_1799628	0.0696127	5.79582	3.91183e-08	0.190919
rs11202512	ILMN_1804661	0.0681031	5.79334	3.95927e-08	0.193122
rs7655196	ILMN_1682227	0.0631876	5.79302	3.96543e-08	0.193221
rs11591404	ILMN_3307954	0.0988545	5.79299	3.96595e-08	0.193221
rs2188112	ILMN_1738992	-0.17375	-5.79256	3.97425e-08	0.193292
rs3738533	ILMN_2292686	-0.0953248	-5.79192	3.98661e-08	0.193292
rs1264341	ILMN_1656670	-0.44803	-5.79183	3.9883e-08	0.193292
rs2535340	ILMN_1656670	-0.44803	-5.79183	3.9883e-08	0.193292
rs1264322	ILMN_1656670	-0.44803	-5.79183	3.9883e-08	0.193292
rs1049633	ILMN_1656670	-0.44803	-5.79183	3.9883e-08	0.193292
rs1264310	ILMN_1656670	-0.44803	-5.79183	3.9883e-08	0.193292
rs1264308	ILMN_1656670	-0.44803	-5.79183	3.9883e-08	0.193292
rs1264304	ILMN_1656670	-0.44803	-5.79183	3.9883e-08	0.193292
rs11522293	ILMN_1739521	0.0480828	5.79141	3.99641e-08	0.193572
rs181698	ILMN_1702124	-0.0635881	-5.79032	4.01766e-08	0.194489
rs6671527	ILMN_3309064	0.0382153	5.7897	4.02977e-08	0.194961
rs12292552	ILMN_1660007	0.0781515	5.78944	4.03496e-08	0.195099
rs221743	ILMN_1660108	0.0475519	5.78925	4.0387e-08	0.195167
rs11741331	ILMN_2203453	-0.0438773	-5.78871	4.04924e-08	0.195562
rs12657444	ILMN_2362902	-0.0562017	-5.78813	4.06077e-08	0.195946
rs2355659	ILMN_1800912	-0.0645806	-5.78807	4.06189e-08	0.195946
rs527458	ILMN_2399827	0.0541606	5.78793	4.06468e-08	0.195967
rs12154270	ILMN_1700516	0.0556586	5.78739	4.07536e-08	0.196368
rs7405412	ILMN_1806122	-0.132234	-5.7859	4.1049e-08	0.197488
rs2075713	ILMN_1696556	0.0575433	5.7858	4.10697e-08	0.197488
rs7025001	ILMN_2351298	-0.0795326	-5.78571	4.10872e-08	0.197488
rs1546253	ILMN_1800197	0.101596	5.78562	4.11046e-08	0.197488
rs7703762	ILMN_1800197	0.101596	5.78562	4.11046e-08	0.197488
rs969592	ILMN_1719199	0.0513703	5.7848	4.12697e-08	0.198107
rs16932785	ILMN_1721128	0.118668	5.78462	4.13047e-08	0.198107
rs11818697	ILMN_1721128	0.118668	5.78462	4.13047e-08	0.198107
rs4789281	ILMN_1776313	0.0632571	5.7844	4.13497e-08	0.198173
rs10860831	ILMN_1715569	-0.0881484	-5.78415	4.13994e-08	0.198173
rs3817604	ILMN_2406439	0.11749	5.78396	4.14376e-08	0.198173
rs28429103	ILMN_2406439	0.11749	5.78396	4.14376e-08	0.198173
rs10024529	ILMN_2406439	0.11749	5.78396	4.14376e-08	0.198173
rs4445118	ILMN_1656670	0.298323	5.78383	4.14637e-08	0.198184
rs3104369	ILMN_1717261	0.279912	5.78369	4.14925e-08	0.198208
rs12151791	ILMN_1753523	0.0438735	5.78191	4.18525e-08	0.199783
rs10919166	ILMN_1690530	0.0579642	5.78182	4.18702e-08	0.199783
rs2899092	ILMN_2048683	-0.0613502	-5.78156	4.19236e-08	0.199923
rs222778	ILMN_3260017	0.0546967	5.78084	4.20696e-08	0.200391
rs3775127	ILMN_1703041	-0.0893057	-5.78084	4.20697e-08	0.200391
rs11177610	ILMN_1815205	0.414058	5.77962	4.23204e-08	0.201469
rs13042738	ILMN_2052871	0.105019	5.77912	4.24223e-08	0.201724
rs13039035	ILMN_2052871	0.105019	5.77912	4.24223e-08	0.201724
rs718073	ILMN_1732767	0.065379	5.77737	4.27847e-08	0.203331
rs2036109	ILMN_1686531	0.0495002	5.77712	4.28375e-08	0.203466
rs2842795	ILMN_1735353	0.0840865	5.77656	4.29531e-08	0.203898
rs7966456	ILMN_1793413	0.0554913	5.77631	4.30061e-08	0.203967
rs11733534	ILMN_1772286	0.0698843	5.77626	4.30165e-08	0.203967
rs4895506	ILMN_1716687	0.208685	5.77482	4.33181e-08	0.20528
rs10516462	ILMN_3240957	-0.047245	-5.77446	4.33922e-08	0.205397
rs3733437	ILMN_3240957	-0.047245	-5.77446	4.33922e-08	0.205397
rs671118	ILMN_1800976	0.0757474	5.7741	4.34684e-08	0.205641
rs2348553	ILMN_1671010	0.0580716	5.77263	4.37801e-08	0.206998
rs7916733	ILMN_1805251	0.0522136	5.77192	4.39312e-08	0.207388
rs7804577	ILMN_1777556	0.0812528	5.7718	4.39566e-08	0.207388
rs3804406	ILMN_1653730	-0.047357	-5.77177	4.39621e-08	0.207388
rs13116679	ILMN_1653730	-0.047357	-5.77177	4.39621e-08	0.207388
rs2271189	ILMN_3234081	0.0670229	5.77078	4.4174e-08	0.208269
rs17135974	ILMN_2160160	0.128736	5.77031	4.42743e-08	0.208624
rs961873	ILMN_1700417	0.0476245	5.77018	4.43028e-08	0.20864
rs4800343	ILMN_1687765	0.0574967	5.76985	4.43735e-08	0.208855
rs821470	ILMN_1716704	0.0891598	5.76971	4.44052e-08	0.208886
rs9268330	ILMN_1717261	0.314391	5.76929	4.44938e-08	0.209185
rs3860374	ILMN_1655821	-0.104897	-5.7691	4.45368e-08	0.209269
rs1582876	ILMN_1669584	0.059421	5.76866	4.46317e-08	0.209596
rs6795028	ILMN_1656840	-0.0489694	-5.76717	4.49548e-08	0.210995
rs2299592	ILMN_2042595	-0.117495	-5.76703	4.4984e-08	0.211013
rs16950872	ILMN_2271149	0.177611	5.76518	4.53893e-08	0.212794
rs3852425	ILMN_1809054	0.0439428	5.76494	4.5443e-08	0.212811
rs5760752	ILMN_1721703	0.0941884	5.76493	4.54441e-08	0.212811
rs7655458	ILMN_1814952	0.250151	5.76461	4.55156e-08	0.213026
rs10898950	ILMN_1773369	0.0879788	5.76435	4.55735e-08	0.213072
rs6538018	ILMN_1786893	0.0525343	5.76433	4.55765e-08	0.213072
rs10026666	ILMN_1794156	-0.0404817	-5.76381	4.5693e-08	0.213497
rs2277824	ILMN_1656297	0.173452	5.76346	4.57696e-08	0.213735
rs6546551	ILMN_3239621	-0.0609336	-5.76278	4.59201e-08	0.213996
rs490872	ILMN_1815205	0.334199	5.76278	4.59208e-08	0.213996
rs317646	ILMN_1815205	0.334199	5.76278	4.59208e-08	0.213996
rs8004626	ILMN_1761772	0.0545593	5.76266	4.5948e-08	0.213996
rs4087059	ILMN_1666122	0.075855	5.76263	4.5954e-08	0.213996
rs9919705	ILMN_3305466	-0.0499845	-5.76124	4.6266e-08	0.215328
rs10485996	ILMN_3305304	-0.0820159	-5.76044	4.64454e-08	0.216042
rs3769085	ILMN_2400143	0.0773882	5.7594	4.66782e-08	0.217004
rs1233599	ILMN_1656670	-0.495037	-5.7592	4.67253e-08	0.217102
rs9529004	ILMN_1735199	0.045915	5.75905	4.67594e-08	0.217108
rs7435335	ILMN_1724016	-0.0598225	-5.75896	4.67788e-08	0.217108
rs3745582	ILMN_1721651	-0.0740887	-5.75876	4.6825e-08	0.217201
rs7515386	ILMN_1658830	-0.0887626	-5.75836	4.69151e-08	0.217344
rs9471843	ILMN_1713163	-0.0927975	-5.75812	4.69688e-08	0.217344
rs12606303	ILMN_2095506	0.0614615	5.75809	4.69764e-08	0.217344
rs10506155	ILMN_1720717	-0.0518193	-5.75805	4.69864e-08	0.217344
rs7132187	ILMN_1720717	-0.0518193	-5.75805	4.69864e-08	0.217344
rs11195360	ILMN_3304405	-0.0701466	-5.75769	4.70681e-08	0.217602
rs8031104	ILMN_1656291	0.0428226	5.75756	4.70964e-08	0.217612
rs2861688	ILMN_1802843	-0.0629623	-5.75684	4.72607e-08	0.21825
rs4706772	ILMN_1804652	0.0560137	5.75633	4.73785e-08	0.218672
rs7364349	ILMN_1812163	0.120232	5.75523	4.76305e-08	0.219714
rs484781	ILMN_1724480	-0.100572	-5.75466	4.77619e-08	0.220198
rs2120959	ILMN_1690530	0.0584953	5.7538	4.79625e-08	0.221
rs785248	ILMN_2262462	0.0563094	5.75315	4.81144e-08	0.221578
rs5415	ILMN_2341690	-0.0629955	-5.75287	4.81781e-08	0.221748
rs2459569	ILMN_1745764	0.0507216	5.75262	4.82371e-08	0.221897
rs9559189	ILMN_1746175	-0.0902235	-5.75186	4.84157e-08	0.22256
rs12803589	ILMN_1717052	0.169842	5.75178	4.84346e-08	0.22256
rs10941984	ILMN_1747244	-0.0724513	-5.75135	4.85354e-08	0.2229
rs1983285	ILMN_3235046	0.102903	5.75057	4.87184e-08	0.223494
rs281909	ILMN_3235046	0.102903	5.75057	4.87184e-08	0.223494
rs10777156	ILMN_1748881	0.061916	5.74998	4.88573e-08	0.224008
rs7522616	ILMN_1726928	-0.16628	-5.74958	4.89517e-08	0.22422
rs12039057	ILMN_2340259	0.10085	5.74956	4.89574e-08	0.22422
rs1983352	ILMN_1747271	0.0618627	5.74915	4.9054e-08	0.224539
rs1464807	ILMN_1661307	0.0598413	5.74898	4.90939e-08	0.224598
rs6890533	ILMN_2344007	0.0500034	5.74879	4.91399e-08	0.224685
rs11680207	ILMN_1719143	0.0497342	5.74845	4.92192e-08	0.224924
rs2107809	ILMN_1705458	-0.147944	-5.74757	4.94295e-08	0.225761
rs13035268	ILMN_1739450	0.0553067	5.74717	4.95264e-08	0.225992
rs2022970	ILMN_2098643	0.0437967	5.74714	4.95343e-08	0.225992
rs12940625	ILMN_1813277	0.0533244	5.74674	4.9629e-08	0.2263
rs2070845	ILMN_1673757	-0.0712	-5.74621	4.97558e-08	0.226754
rs316041	ILMN_2067709	-0.0571937	-5.74569	4.98816e-08	0.227202
rs7858444	ILMN_1772482	-0.0724398	-5.74518	5.00047e-08	0.227509
rs11936434	ILMN_1800733	0.0715216	5.74517	5.00074e-08	0.227509
rs10403012	ILMN_1653115	-0.057594	-5.74507	5.00307e-08	0.227509
rs6918377	ILMN_1771058	0.0605842	5.74488	5.00779e-08	0.227599
rs10749572	ILMN_1785060	0.079122	5.74441	5.01905e-08	0.227844
rs1519225	ILMN_3243961	-0.0782038	-5.74415	5.0255e-08	0.227844
rs2039153	ILMN_3250209	0.207147	5.74414	5.02565e-08	0.227844
rs2870066	ILMN_3289128	0.0497645	5.74325	5.04736e-08	0.227844
rs13213152	ILMN_1656670	-0.493726	-5.74319	5.04876e-08	0.227844
rs2232423	ILMN_1656670	-0.493726	-5.74319	5.04876e-08	0.227844
rs13194504	ILMN_1656670	-0.493726	-5.74319	5.04876e-08	0.227844
rs1233579	ILMN_1656670	-0.493726	-5.74319	5.04876e-08	0.227844
rs1233619	ILMN_1656670	-0.493726	-5.74319	5.04876e-08	0.227844
rs1311918	ILMN_1656670	-0.493726	-5.74319	5.04876e-08	0.227844
rs7767099	ILMN_1656670	-0.493726	-5.74319	5.04876e-08	0.227844
rs3131343	ILMN_1656670	-0.493726	-5.74319	5.04876e-08	0.227844
rs4324798	ILMN_1656670	-0.493726	-5.74319	5.04876e-08	0.227844
rs1414318	ILMN_2367010	0.0636127	5.74227	5.07132e-08	0.228738
rs2453836	ILMN_1698209	0.0697455	5.74189	5.08072e-08	0.229038
rs6478652	ILMN_3256478	-0.11716	-5.7416	5.08795e-08	0.229061
rs11751484	ILMN_1681780	-0.0547929	-5.74154	5.08942e-08	0.229061
rs4983328	ILMN_1671818	0.103937	5.74153	5.08948e-08	0.229061
rs12455605	ILMN_1732408	-0.0422398	-5.74095	5.10373e-08	0.229578
rs11129896	ILMN_2161357	-0.0771201	-5.74065	5.11122e-08	0.229791
rs2242267	ILMN_1654545	-0.125546	-5.74054	5.114e-08	0.229792
rs2524099	ILMN_2088124	0.0884174	5.74029	5.1201e-08	0.229899
rs9790644	ILMN_3203098	-0.064089	-5.74011	5.12455e-08	0.229899
rs11686763	ILMN_2157951	0.0700997	5.74011	5.12466e-08	0.229899
rs2160758	ILMN_1722059	-0.0545445	-5.73993	5.12898e-08	0.229968
rs13266503	ILMN_1810922	-0.0734893	-5.7394	5.14218e-08	0.230436
rs1555235	ILMN_1781099	-0.0656259	-5.73906	5.15058e-08	0.230547
rs1582353	ILMN_1654493	-0.062702	-5.73904	5.15129e-08	0.230547
rs10770159	ILMN_1762466	0.0903474	5.73897	5.15296e-08	0.230547
rs2836611	ILMN_1801216	-0.513009	-5.73862	5.1617e-08	0.230698
rs1800625	ILMN_1759948	0.0909874	5.73861	5.16187e-08	0.230698
rs1835401	ILMN_1700516	0.0553326	5.73791	5.17933e-08	0.231089
rs1594392	ILMN_1700516	0.0553326	5.73791	5.17933e-08	0.231089
rs4518607	ILMN_1700516	0.0553326	5.73791	5.17933e-08	0.231089
rs4944476	ILMN_1678522	-0.918076	-5.73782	5.18172e-08	0.231089
rs3130573	ILMN_1656670	-0.295922	-5.73672	5.20933e-08	0.231217
rs17605102	ILMN_1724016	-0.0607501	-5.73633	5.21918e-08	0.231217
rs200482	ILMN_1656670	-0.475727	-5.73627	5.2207e-08	0.231217
rs200484	ILMN_1656670	-0.475727	-5.73627	5.2207e-08	0.231217
rs370155	ILMN_1656670	-0.475727	-5.73627	5.2207e-08	0.231217
rs2747054	ILMN_1656670	-0.475727	-5.73627	5.2207e-08	0.231217
rs200501	ILMN_1656670	-0.475727	-5.73627	5.2207e-08	0.231217
rs201002	ILMN_1656670	-0.475727	-5.73627	5.2207e-08	0.231217
rs200995	ILMN_1656670	-0.475727	-5.73627	5.2207e-08	0.231217
rs200990	ILMN_1656670	-0.475727	-5.73627	5.2207e-08	0.231217
rs200989	ILMN_1656670	-0.475727	-5.73627	5.2207e-08	0.231217
rs200948	ILMN_1656670	-0.475727	-5.73627	5.2207e-08	0.231217
rs200953	ILMN_1656670	-0.475727	-5.73627	5.2207e-08	0.231217
rs6730050	ILMN_2085844	0.0439795	5.73535	5.24384e-08	0.232118
rs12104926	ILMN_1706571	0.0617541	5.73487	5.256e-08	0.232297
rs7981535	ILMN_2195319	0.0666467	5.73486	5.25619e-08	0.232297
rs7076532	ILMN_3310668	0.0673275	5.73471	5.26003e-08	0.232297
rs8021191	ILMN_3268993	0.0438091	5.73465	5.26164e-08	0.232297
rs9995377	ILMN_1842582	0.120568	5.73464	5.26181e-08	0.232297
rs2853961	ILMN_1656670	-0.306205	-5.73409	5.27599e-08	0.23276
rs17676509	ILMN_1720438	-0.0773395	-5.73401	5.27792e-08	0.23276
rs17088477	ILMN_2048683	-0.0587907	-5.7339	5.2807e-08	0.23276
rs6904669	ILMN_1656670	0.298492	5.73362	5.28789e-08	0.232954
rs11249529	ILMN_1724016	-0.0595341	-5.73215	5.32564e-08	0.234493
rs4981741	ILMN_2383913	0.0809777	5.73192	5.33143e-08	0.234624
rs705708	ILMN_3308808	0.18505	5.73146	5.34329e-08	0.235021
rs10898948	ILMN_1773369	0.0875257	5.73128	5.34811e-08	0.235109
rs289904	ILMN_1785732	-0.233591	-5.73055	5.36677e-08	0.235785
rs755648	ILMN_2229610	-0.0599438	-5.73045	5.36949e-08	0.235785
rs2865582	ILMN_1796119	0.0527697	5.73035	5.37199e-08	0.235785
rs2912367	ILMN_1757723	-0.0702968	-5.73022	5.37554e-08	0.235799
rs5766627	ILMN_1694043	0.0469228	5.73012	5.37796e-08	0.235799
rs1951898	ILMN_1669555	-0.115078	-5.72954	5.39316e-08	0.236341
rs104974	ILMN_1700231	-0.0557249	-5.72903	5.40634e-08	0.236669
rs139507	ILMN_1700231	-0.0557249	-5.72903	5.40634e-08	0.236669
rs4677660	ILMN_3251733	0.0569027	5.72856	5.41872e-08	0.236962
rs903307	ILMN_3251733	0.0569027	5.72856	5.41872e-08	0.236962
rs4906220	ILMN_3310366	0.0629056	5.72812	5.43013e-08	0.237127
rs9268832	ILMN_1717261	0.231351	5.72809	5.43111e-08	0.237127
rs7569089	ILMN_3243061	-0.710054	-5.72798	5.43387e-08	0.237127
rs11904323	ILMN_3243061	-0.710054	-5.72798	5.43387e-08	0.237127
rs9855468	ILMN_1705986	0.042553	5.72686	5.4633e-08	0.238286
rs11870678	ILMN_1654479	-0.0442973	-5.72584	5.49033e-08	0.239339
rs150853	ILMN_3260017	0.0543839	5.72524	5.50636e-08	0.239862
rs4953085	ILMN_1678037	0.0899671	5.72517	5.50809e-08	0.239862
rs1045728	ILMN_2102670	0.127466	5.7245	5.52582e-08	0.240383
rs6933093	ILMN_2102670	0.127466	5.7245	5.52582e-08	0.240383
rs597788	ILMN_1800008	-0.0782736	-5.7232	5.5608e-08	0.241779
rs12718487	ILMN_1702769	0.0352845	5.72285	5.57018e-08	0.241786
rs5759632	ILMN_1797878	0.0640463	5.72281	5.57115e-08	0.241786
rs11211319	ILMN_3309064	0.0382277	5.72276	5.57258e-08	0.241786
rs12022855	ILMN_3309064	0.0382277	5.72276	5.57258e-08	0.241786
rs7198453	ILMN_2172600	0.0390042	5.72176	5.5996e-08	0.242832
rs10261909	ILMN_2294431	0.0773274	5.72148	5.60708e-08	0.243005
rs11044766	ILMN_1748802	-0.0481179	-5.72139	5.60945e-08	0.243005
rs2291289	ILMN_1717052	0.104779	5.72069	5.62853e-08	0.243578
rs10898866	ILMN_1717052	0.104779	5.72069	5.62853e-08	0.243578
rs10845474	ILMN_3241262	-0.0494785	-5.71998	5.64786e-08	0.244288
rs3770874	ILMN_1672161	0.0463502	5.71981	5.65253e-08	0.2443
rs2982742	ILMN_1697160	0.0477582	5.71975	5.654e-08	0.2443
rs12676768	ILMN_1670037	-0.0775085	-5.71909	5.67197e-08	0.244949
rs3795903	ILMN_1701940	0.0635379	5.71767	5.71116e-08	0.246514
rs11656216	ILMN_1813277	0.053236	5.71671	5.73759e-08	0.247526
rs11701058	ILMN_1778662	0.0817422	5.716	5.75725e-08	0.248246
rs2944402	ILMN_1751206	0.0482245	5.71577	5.76366e-08	0.248394
rs6033330	ILMN_2145280	-0.10893	-5.71455	5.79752e-08	0.249724
rs2463503	ILMN_2112755	0.0697067	5.71383	5.81774e-08	0.250465
rs11114518	ILMN_1806778	0.0609176	5.71341	5.82961e-08	0.250846
rs4737293	ILMN_1659437	-0.0705557	-5.71321	5.83521e-08	0.250958
rs7792052	ILMN_1695763	-0.0583944	-5.71282	5.84625e-08	0.251302
rs1664476	ILMN_3293681	0.0609985	5.71267	5.85032e-08	0.251348
rs11822486	ILMN_1795976	-0.0603079	-5.71223	5.86289e-08	0.251758
rs759712	ILMN_1711514	-0.172182	-5.71147	5.88431e-08	0.252547
rs1881269	ILMN_2224486	-0.0971324	-5.71103	5.8969e-08	0.252934
rs1519243	ILMN_1692225	0.0957281	5.71094	5.89939e-08	0.252934
rs1408986	ILMN_1669404	-0.0452081	-5.70989	5.92926e-08	0.254084
rs9268877	ILMN_1717261	0.242349	5.70973	5.93407e-08	0.254159
rs8097892	ILMN_1700652	0.038422	5.70867	5.96418e-08	0.255198
rs1004866	ILMN_1757723	-0.0699292	-5.70867	5.96446e-08	0.255198
rs17368508	ILMN_1657679	0.0835327	5.70856	5.96757e-08	0.2552
rs7207439	ILMN_1774930	0.0711196	5.70834	5.97382e-08	0.255336
rs17575616	ILMN_2389155	0.0642398	5.70799	5.98395e-08	0.255638
rs2165991	ILMN_2296036	0.0564401	5.70687	6.01633e-08	0.25689
rs9940962	ILMN_1681032	0.0721205	5.70663	6.02331e-08	0.257056
rs2242267	ILMN_2339863	-0.111876	-5.70615	6.03716e-08	0.257515
rs268304	ILMN_3232949	-0.046318	-5.70604	6.04028e-08	0.257516
rs1094445	ILMN_3266787	0.0529815	5.70568	6.05092e-08	0.257838
rs2261492	ILMN_1803856	0.111853	5.7055	6.05599e-08	0.257922
rs9596994	ILMN_1665117	0.0499269	5.7039	6.10298e-08	0.25979
rs880236	ILMN_2339006	0.0497658	5.70354	6.1137e-08	0.260113
rs10508521	ILMN_1714602	0.108457	5.70287	6.13341e-08	0.260819
rs16938338	ILMN_1768301	-0.0716344	-5.70245	6.14573e-08	0.261209
rs221749	ILMN_1660108	0.0461829	5.70232	6.14957e-08	0.261239
rs7735615	ILMN_2203453	-0.0433013	-5.70207	6.15711e-08	0.261426
rs133513	ILMN_3309609	0.0490301	5.7017	6.16787e-08	0.261744
rs289932	ILMN_1785732	0.236687	5.7016	6.17089e-08	0.261744
rs17484586	ILMN_2329914	0.0938279	5.70148	6.17456e-08	0.261766
rs1117533	ILMN_3247452	-0.0747049	-5.70098	6.18939e-08	0.262261
rs7754768	ILMN_1717261	0.227991	5.7003	6.20962e-08	0.262882
rs11151190	ILMN_1796677	0.0395137	5.70028	6.21035e-08	0.262882
rs9548234	ILMN_1701998	-0.108855	-5.69977	6.22563e-08	0.263395
rs722611	ILMN_2224486	0.117566	5.69929	6.23983e-08	0.263861
rs12487312	ILMN_3238481	0.0515327	5.69869	6.25801e-08	0.264496
rs39438	ILMN_1677239	0.0984084	5.69837	6.26776e-08	0.264774
rs2013534	ILMN_3245869	-0.0504028	-5.69789	6.28221e-08	0.265249
rs2098930	ILMN_1719158	-0.0691651	-5.69775	6.28651e-08	0.265297
rs10179187	ILMN_1685982	-0.0486165	-5.69757	6.29197e-08	0.265392
rs4925650	ILMN_3285762	-0.203565	-5.69622	6.33275e-08	0.266977
rs11085898	ILMN_1813604	0.0734608	5.69574	6.34747e-08	0.267463
rs99521	ILMN_1731349	-0.0520833	-5.69522	6.36332e-08	0.267869
rs11126251	ILMN_3239621	-0.0601218	-5.69521	6.36354e-08	0.267869
rs1865408	ILMN_3251436	0.0701133	5.69423	6.39381e-08	0.269007
rs3785176	ILMN_1661596	0.0729482	5.69382	6.40626e-08	0.269394
rs7159713	ILMN_1707943	0.106242	5.69347	6.41717e-08	0.269595
rs1215598	ILMN_1789138	0.0635629	5.69346	6.4175e-08	0.269595
rs41226	ILMN_1713934	-0.0880247	-5.69305	6.43019e-08	0.269956
rs4373939	ILMN_1694533	-0.0617817	-5.69297	6.43258e-08	0.269956
rs10508255	ILMN_1725518	0.048426	5.69256	6.44522e-08	0.27035
rs6477967	ILMN_1746578	0.0564917	5.69196	6.46397e-08	0.271
rs12765125	ILMN_1658071	0.0967883	5.69182	6.46833e-08	0.271046
rs891187	ILMN_1812981	0.0527036	5.69155	6.47688e-08	0.271268
rs8010516	ILMN_1674337	-0.0928726	-5.69114	6.48954e-08	0.271661
rs12636581	ILMN_1730940	-0.0574954	-5.69091	6.49663e-08	0.271822
rs11175348	ILMN_1803853	-0.110557	-5.69069	6.5037e-08	0.271978
rs3781503	ILMN_1800311	0.0506887	5.69058	6.5069e-08	0.271978
rs9615594	ILMN_3309629	0.0621336	5.68999	6.52565e-08	0.272618
rs1399955	ILMN_1814789	-0.077968	-5.68989	6.52875e-08	0.272618
rs11716554	ILMN_1675927	0.0649146	5.68897	6.5575e-08	0.273681
rs13171074	ILMN_1800197	0.0790901	5.68813	6.584e-08	0.274439
rs12156604	ILMN_1761000	-0.0450263	-5.68811	6.58482e-08	0.274439
rs6741827	ILMN_1685982	-0.04761	-5.68802	6.58767e-08	0.274439
rs9660892	ILMN_1653718	-0.0587791	-5.68798	6.58884e-08	0.274439
[truncated: 84,573 more rows]

## Sheet: 2000+4000-12months-1.eQTL_cis
SNP	gene	beta	t-stat	p-value	FDR
rs11150882	ILMN_1707137	0.771298	45.9173	4.65426e-89	2.67862e-82
rs7143764	ILMN_1798177	1.07173	43.3254	1.32942e-85	3.82555e-79
rs104664	ILMN_1809147	0.911057	33.8118	3.21366e-71	6.16509e-65
rs12118488	ILMN_1739001	0.742009	33.3874	1.66378e-70	1.91508e-64
rs10489815	ILMN_1739001	0.742009	33.3874	1.66378e-70	1.91508e-64
rs4360063	ILMN_1743145	1.27971	33.1062	4.99111e-70	4.10355e-64
rs10044354	ILMN_1743145	1.27971	33.1062	4.99111e-70	4.10355e-64
rs1393261	ILMN_1796335	-0.531661	-30.9138	3.36013e-66	2.41728e-60
rs3747240	ILMN_1809147	0.906707	30.4757	2.06747e-65	1.18987e-59
rs6006992	ILMN_1809147	0.906707	30.4757	2.06747e-65	1.18987e-59
rs3827393	ILMN_1809147	0.907242	30.2913	4.46756e-65	2.33743e-59
rs2395943	ILMN_1683279	-0.559177	-30.214	6.17756e-65	2.96276e-59
rs2025577	ILMN_1698243	0.445727	29.4054	1.89849e-63	8.40478e-58
rs7522860	ILMN_1698243	0.444419	29.0303	9.51352e-63	2.92967e-57
rs17651549	ILMN_2393693	-0.395099	-28.9539	1.32352e-62	2.92967e-57
rs1052551	ILMN_2393693	-0.395099	-28.9539	1.32352e-62	2.92967e-57
rs1052553	ILMN_2393693	-0.395099	-28.9539	1.32352e-62	2.92967e-57
rs17652121	ILMN_2393693	-0.395099	-28.9539	1.32352e-62	2.92967e-57
rs1052587	ILMN_2393693	-0.395099	-28.9539	1.32352e-62	2.92967e-57
rs7350928	ILMN_2393693	-0.395099	-28.9539	1.32352e-62	2.92967e-57
rs17574361	ILMN_2393693	-0.395099	-28.9539	1.32352e-62	2.92967e-57
rs17574604	ILMN_2393693	-0.395099	-28.9539	1.32352e-62	2.92967e-57
rs17660464	ILMN_2393693	-0.395099	-28.9539	1.32352e-62	2.92967e-57
rs2532316	ILMN_2393693	-0.395099	-28.9539	1.32352e-62	2.92967e-57
rs2532274	ILMN_2393693	-0.395099	-28.9539	1.32352e-62	2.92967e-57
rs1881194	ILMN_2393693	-0.395099	-28.9539	1.32352e-62	2.92967e-57
rs17577094	ILMN_2393693	-0.395602	-28.519	8.76757e-62	1.86886e-56
rs7806458	ILMN_1791511	1.15906	27.9676	9.92154e-61	2.0393e-55
rs136584	ILMN_1809147	0.891838	27.767	2.41885e-60	4.80033e-55
rs10239340	ILMN_1670576	0.449384	27.7509	2.5979e-60	4.98381e-55
rs470062	ILMN_1809147	0.889172	27.6593	3.90896e-60	7.25705e-55
rs8413	ILMN_1811301	-0.362278	-27.3661	1.45353e-59	2.61418e-54
rs7719705	ILMN_1743145	1.26013	27.217	2.84544e-59	4.96246e-54
rs8076470	ILMN_1687247	-0.401035	-26.9154	1.11569e-58	1.88854e-53
rs10483877	ILMN_1796216	0.464129	26.339	1.56247e-57	2.56924e-52
rs6785	ILMN_3250243	-0.387619	-26.3071	1.81012e-57	2.89377e-52
rs1045780	ILMN_3250243	-0.38544	-25.8011	1.89788e-56	2.87439e-51
rs2256941	ILMN_3250243	-0.38544	-25.8011	1.89788e-56	2.87439e-51
rs2551949	ILMN_3251137	-0.313021	-25.6042	4.77505e-56	7.04651e-51
rs2551949	ILMN_3250243	-0.386455	-25.5545	6.03054e-56	8.67675e-51
rs1045780	ILMN_3251137	-0.311406	-25.4938	8.02321e-56	1.09941e-50
rs2256941	ILMN_3251137	-0.311406	-25.4938	8.02321e-56	1.09941e-50
rs10870194	ILMN_1811301	-0.372625	-25.3547	1.54666e-55	2.07007e-50
rs4559	ILMN_1763198	0.356114	25.3269	1.76377e-55	2.30701e-50
rs6785	ILMN_3251137	-0.311677	-25.3145	1.871e-55	2.39289e-50
rs2082744	ILMN_2323385	-0.244917	-25.2947	2.05456e-55	2.46341e-50
rs2572009	ILMN_2323385	-0.244917	-25.2947	2.05456e-55	2.46341e-50
rs2527899	ILMN_2323385	-0.244917	-25.2947	2.05456e-55	2.46341e-50
rs226503	ILMN_1809147	0.907318	25.0083	8.00885e-55	9.40664e-50
rs10781542	ILMN_1811301	-0.370462	-24.9089	1.28682e-54	1.48118e-49
rs9891938	ILMN_3298167	-0.421237	-24.8325	1.85495e-54	2.05301e-49
rs2285583	ILMN_3298167	-0.421237	-24.8325	1.85495e-54	2.05301e-49
rs11158568	ILMN_1798177	0.979955	24.3256	2.13289e-53	2.31608e-48
rs8070859	ILMN_3298167	-0.419061	-24.2196	3.56752e-53	3.80219e-48
rs6663	ILMN_1719064	0.382079	24.1981	3.96092e-53	4.14471e-48
rs9471976	ILMN_1683279	-0.539045	-24.0099	9.91473e-53	1.01895e-47
rs1872241	ILMN_1738220	0.698349	23.7565	3.43436e-52	3.35007e-47
rs9369265	ILMN_1738220	0.698349	23.7565	3.43436e-52	3.35007e-47
rs2101269	ILMN_1738220	0.698349	23.7565	3.43436e-52	3.35007e-47
rs1179625	ILMN_1701403	-0.367121	-23.6631	5.43796e-52	5.13887e-47
rs7769759	ILMN_1738220	0.699519	23.6628	5.44674e-52	5.13887e-47
rs4792717	ILMN_3298167	-0.420231	-23.5821	8.11239e-52	7.41087e-47
rs3785628	ILMN_3298167	-0.420231	-23.5821	8.11239e-52	7.41087e-47
rs2732651	ILMN_2393693	-0.395847	-23.4453	1.59583e-51	1.43505e-46
rs1502004	ILMN_1796335	-0.525492	-23.3552	2.49555e-51	2.2096e-46
rs6504675	ILMN_1687247	-0.391466	-23.1943	5.55829e-51	4.79393e-46
rs2056613	ILMN_1762103	0.333146	23.1935	5.58092e-51	4.79393e-46
rs933489	ILMN_1698243	0.436529	23.0502	1.14186e-50	9.66418e-46
rs719012	ILMN_1805992	0.352585	22.8491	3.13143e-50	2.57457e-45
rs12769006	ILMN_1805992	0.352585	22.8491	3.13143e-50	2.57457e-45
rs4566208	ILMN_3298167	-0.41665	-22.8221	3.58764e-50	2.90811e-45
rs10218905	ILMN_1805992	0.357875	22.7428	5.34751e-50	4.27444e-45
rs7613347	ILMN_1734707	-0.614075	-22.6211	9.89103e-50	7.79793e-45
rs3763236	ILMN_1683279	-0.515171	-22.5147	1.69506e-49	1.3183e-44
rs3445	ILMN_1690682	0.347123	22.1046	1.37068e-48	1.0518e-43
rs6664314	ILMN_1739001	0.677396	22.0573	1.74691e-48	1.32287e-43
rs10510025	ILMN_1805992	0.357038	22.0498	1.81537e-48	1.35686e-43
rs2464975	ILMN_3250243	-0.359372	-22.0031	2.30687e-48	1.70212e-43
rs9813564	ILMN_1734707	-0.604474	-21.9231	3.48061e-48	2.53565e-43
rs3845960	ILMN_1734707	-0.616513	-21.8993	3.93429e-48	2.83033e-43
rs740600	ILMN_1805992	0.352115	21.7952	6.72746e-48	4.77998e-43
rs16837548	ILMN_1734707	-0.608817	-21.7925	6.82171e-48	4.78785e-43
rs12481228	ILMN_2307025	-0.45586	-21.7741	7.50088e-48	5.07872e-43
rs11696947	ILMN_2307025	-0.45586	-21.7741	7.50088e-48	5.07872e-43
rs11699044	ILMN_2307025	-0.45586	-21.7741	7.50088e-48	5.07872e-43
rs6941212	ILMN_1683279	0.501331	21.7581	8.1473e-48	5.38958e-43
rs1129187	ILMN_1683279	0.501331	21.7581	8.1473e-48	5.38958e-43
rs7736263	ILMN_1722025	0.386938	21.6079	1.77238e-47	1.14612e-42
rs1564823	ILMN_1722025	0.386938	21.6079	1.77238e-47	1.14612e-42
rs9349180	ILMN_1738220	0.665328	21.5986	1.85985e-47	1.18932e-42
rs2549782	ILMN_1743145	-1.13951	-21.5613	2.25719e-47	1.42754e-42
rs4378078	ILMN_1811301	-0.363207	-21.435	4.35324e-47	2.72323e-42
rs2464975	ILMN_3251137	-0.28897	-21.3717	6.05377e-47	3.74631e-42
rs6565724	ILMN_1707137	0.659569	21.3664	6.22421e-47	3.78245e-42
rs7909832	ILMN_1795336	-0.245197	-21.3658	6.24362e-47	3.78245e-42
rs1800682	ILMN_1671703	-0.51705	-21.2884	9.35292e-47	5.60708e-42
rs2280836	ILMN_1654545	-0.244414	-21.2678	1.04138e-46	6.17869e-42
rs12984158	ILMN_1771697	-0.358501	-21.1748	1.69477e-46	9.95277e-42
rs10886017	ILMN_1805992	0.35902	21.1632	1.80092e-46	1.04694e-41
rs4802260	ILMN_1743646	0.446957	21.1513	1.91704e-46	1.06701e-41
rs10995	ILMN_1743646	0.446957	21.1513	1.91704e-46	1.06701e-41
rs2295716	ILMN_2258774	-0.256937	-21.1434	1.99713e-46	1.06701e-41
rs722435	ILMN_2258774	-0.256937	-21.1434	1.99713e-46	1.06701e-41
rs2863095	ILMN_2258774	-0.256937	-21.1434	1.99713e-46	1.06701e-41
rs2287988	ILMN_1743145	-1.14009	-21.143	2.00231e-46	1.06701e-41
rs2549796	ILMN_1743145	-1.14009	-21.143	2.00231e-46	1.06701e-41
rs1056893	ILMN_1743145	-1.14009	-21.143	2.00231e-46	1.06701e-41
rs2255546	ILMN_1743145	-1.14009	-21.143	2.00231e-46	1.06701e-41
rs7522860	ILMN_2126239	0.227446	21.1262	2.18587e-46	1.15414e-41
rs2551928	ILMN_3250243	-0.368562	-21.1188	2.27276e-46	1.18911e-41
rs2269725	ILMN_1761044	0.348097	21.0897	2.64749e-46	1.37269e-41
rs10787735	ILMN_1805992	0.349963	21.0733	2.88628e-46	1.48314e-41
rs12074147	ILMN_1680341	0.286212	21.0465	3.32254e-46	1.6922e-41
rs1056295	ILMN_2258774	-0.25817	-21.0058	4.11528e-46	2.07757e-41
rs1046988	ILMN_1680341	0.285253	20.9883	4.51287e-46	2.25848e-41
rs10069361	ILMN_1743145	-1.12726	-20.8449	9.61028e-46	4.76803e-41
rs2551928	ILMN_3251137	-0.297323	-20.8101	1.15506e-45	5.68173e-41
rs11623512	ILMN_1796216	0.443273	20.7969	1.23873e-45	6.04165e-41
rs2295281	ILMN_1651385	0.29158	20.7794	1.35839e-45	6.56959e-41
rs2023883	ILMN_1685631	-0.288743	-20.6522	2.66481e-45	1.27805e-40
rs1859287	ILMN_1685631	-0.290661	-20.631	2.98236e-45	1.41852e-40
rs10088428	ILMN_1720059	-0.499277	-20.6156	3.23652e-45	1.52679e-40
rs6592691	ILMN_1812552	0.370617	20.5981	3.55113e-45	1.62202e-40
rs7925774	ILMN_1812552	0.370617	20.5981	3.55113e-45	1.62202e-40
rs7123496	ILMN_1812552	0.370617	20.5981	3.55113e-45	1.62202e-40
rs2826	ILMN_1812552	0.370617	20.5981	3.55113e-45	1.62202e-40
rs2272666	ILMN_1654545	-0.236936	-20.5511	4.56025e-45	2.03451e-40
rs2280840	ILMN_1654545	-0.236936	-20.5511	4.56025e-45	2.03451e-40
rs3817681	ILMN_1654545	-0.236936	-20.5511	4.56025e-45	2.03451e-40
rs11190786	ILMN_2258774	-0.256523	-20.5186	5.42052e-45	2.39971e-40
rs7426	ILMN_1719622	0.24361	20.3963	1.0404e-44	4.44111e-40
rs10401135	ILMN_2396786	-0.269342	-20.396	1.04175e-44	4.44111e-40
rs3826783	ILMN_2396786	-0.269342	-20.396	1.04175e-44	4.44111e-40
rs11880207	ILMN_2396786	-0.269342	-20.396	1.04175e-44	4.44111e-40
rs10404721	ILMN_2396786	-0.269342	-20.396	1.04175e-44	4.44111e-40
rs11647464	ILMN_1796335	0.513875	20.3715	1.18768e-44	5.00743e-40
rs7123694	ILMN_1812552	0.371238	20.3708	1.192e-44	5.00743e-40
rs560094	ILMN_1810628	0.272818	20.3397	1.40769e-44	5.7868e-40
rs620552	ILMN_1810628	0.272818	20.3397	1.40769e-44	5.7868e-40
rs512110	ILMN_1810628	0.272818	20.3397	1.40769e-44	5.7868e-40
rs168822	ILMN_1796335	-0.518248	-20.3213	1.55325e-44	6.33992e-40
rs6512110	ILMN_2396786	-0.269128	-20.3165	1.59356e-44	6.45862e-40
rs6058303	ILMN_2307025	-0.442412	-20.2654	2.09407e-44	8.42782e-40
rs6599528	ILMN_1654545	-0.241872	-20.2575	2.18497e-44	8.73259e-40
rs1062858	ILMN_1682197	0.424631	20.2503	2.2713e-44	9.01504e-40
rs2001004	ILMN_1787541	0.269261	20.2398	2.40228e-44	9.4696e-40
rs1806261	ILMN_1719622	0.244426	20.2238	2.61782e-44	1.0249e-39
rs2074301	ILMN_1685631	-0.288619	-20.1835	3.24923e-44	1.26351e-39
rs3824889	ILMN_1812552	0.368059	20.1159	4.67014e-44	1.79461e-39
rs1127152	ILMN_1811301	-0.350283	-20.1156	4.67735e-44	1.79461e-39
rs4321399	ILMN_1693317	0.198571	20.0883	5.41879e-44	2.05173e-39
rs6767	ILMN_1693317	0.198571	20.0883	5.41879e-44	2.05173e-39
rs2025577	ILMN_2126239	0.224686	20.0658	6.11529e-44	2.30031e-39
rs2709373	ILMN_3251137	-0.291063	-20.0371	7.13709e-44	2.66723e-39
rs3740767	ILMN_1812552	0.365397	20.0252	7.60777e-44	2.80669e-39
rs10793231	ILMN_1812552	0.365397	20.0252	7.60777e-44	2.80669e-39
rs17573709	ILMN_1682197	0.412481	19.9986	8.77851e-44	3.21797e-39
rs10849531	ILMN_1787541	0.271636	19.9221	1.32661e-43	4.83222e-39
rs517634	ILMN_1810628	0.2725	19.9125	1.39715e-43	4.99434e-39
rs680775	ILMN_1810628	0.2725	19.9125	1.39715e-43	4.99434e-39
rs680729	ILMN_1810628	0.2725	19.9125	1.39715e-43	4.99434e-39
rs7902527	ILMN_1805992	0.370093	19.819	2.31481e-43	8.22357e-39
rs10411141	ILMN_2396786	-0.266557	-19.7541	3.29054e-43	1.16182e-38
rs16837531	ILMN_1734707	-0.606462	-19.7525	3.31886e-43	1.16468e-38
rs611461	ILMN_1810628	0.2731	19.6544	5.65258e-43	1.97162e-38
rs2256974	ILMN_1718936	-0.53577	-19.6066	7.32962e-43	2.54117e-38
rs28092	ILMN_2313901	0.526424	19.4669	1.56819e-42	5.37219e-38
rs258247	ILMN_2313901	0.526424	19.4669	1.56819e-42	5.37219e-38
rs4919510	ILMN_2258774	-0.251861	-19.4219	2.00468e-42	6.82684e-38
rs10188449	ILMN_1693317	0.195105	19.4045	2.20449e-42	7.46313e-38
rs13258200	ILMN_1654545	-0.233629	-19.3238	3.4272e-42	1.15346e-37
rs1065483	ILMN_1719622	0.2422	19.2353	5.56513e-42	1.86212e-37
rs7747253	ILMN_1656670	-0.521886	-19.0718	1.36689e-41	4.54724e-37
rs2192855	ILMN_1796335	-0.507369	-19.0135	1.88349e-41	6.22979e-37
rs199533	ILMN_2393693	-0.366342	-18.9943	2.09463e-41	6.8886e-37
rs461338	ILMN_1690682	0.341082	18.9238	3.09014e-41	9.93541e-37
rs465658	ILMN_1690682	0.341082	18.9238	3.09014e-41	9.93541e-37
rs466886	ILMN_1690682	0.341082	18.9238	3.09014e-41	9.93541e-37
rs458434	ILMN_1690682	0.341082	18.9238	3.09014e-41	9.93541e-37
rs8105094	ILMN_1685631	-0.293664	-18.912	3.29866e-41	1.05469e-36
rs686043	ILMN_2313901	0.525597	18.8962	3.5998e-41	1.14462e-36
rs12822085	ILMN_1731666	-0.41488	-18.8897	3.7303e-41	1.1796e-36
rs2001483	ILMN_2344216	-0.224081	-18.8521	4.59305e-41	1.44448e-36
rs730123	ILMN_1651385	0.29456	18.8459	4.75364e-41	1.48686e-36
rs10418104	ILMN_2396786	-0.261688	-18.8122	5.72882e-41	1.75375e-36
rs2217652	ILMN_2396786	-0.261688	-18.8122	5.72882e-41	1.75375e-36
rs10515	ILMN_2396786	-0.261688	-18.8122	5.72882e-41	1.75375e-36
rs2241356	ILMN_2396786	-0.261688	-18.8122	5.72882e-41	1.75375e-36
rs10125592	ILMN_1655990	-0.4364	-18.8012	6.08692e-41	1.84376e-36
rs12379034	ILMN_1655990	-0.4364	-18.8012	6.08692e-41	1.84376e-36
rs4634868	ILMN_1703558	0.469821	18.7962	6.25781e-41	1.8856e-36
rs2709373	ILMN_3250243	-0.35291	-18.7658	7.40501e-41	2.21965e-36
rs1052951	ILMN_1654545	-0.230359	-18.752	7.99486e-41	2.38404e-36
rs12481228	ILMN_1670841	-0.408114	-18.7069	1.02681e-40	3.01504e-36
rs11696947	ILMN_1670841	-0.408114	-18.7069	1.02681e-40	3.01504e-36
rs11699044	ILMN_1670841	-0.408114	-18.7069	1.02681e-40	3.01504e-36
rs3822262	ILMN_1801216	-1.06307	-18.4932	3.37001e-40	9.84522e-36
rs17198616	ILMN_3309634	0.322941	18.4894	3.44247e-40	1.00061e-35
rs7138526	ILMN_1787541	0.275605	18.4723	3.78716e-40	1.09527e-35
rs11127428	ILMN_1693317	0.187307	18.4651	3.94283e-40	1.13459e-35
rs17577094	ILMN_1784428	0.222257	18.4558	4.15237e-40	1.18894e-35
rs16940665	ILMN_1784428	0.221769	18.4477	4.34453e-40	1.2378e-35
rs2157992	ILMN_3298167	-0.38991	-18.4335	4.70318e-40	1.33339e-35
rs34131062	ILMN_3309634	0.322256	18.4272	4.87191e-40	1.36775e-35
rs2074488	ILMN_3309634	0.322256	18.4272	4.87191e-40	1.36775e-35
rs415430	ILMN_2393693	-0.357603	-18.4008	5.64295e-40	1.54532e-35
rs17334797	ILMN_1784428	0.221223	18.3886	6.04144e-40	1.54532e-35
rs17426064	ILMN_1784428	0.221223	18.3886	6.04144e-40	1.54532e-35
rs17763596	ILMN_1784428	0.221223	18.3886	6.04144e-40	1.54532e-35
rs12185233	ILMN_1784428	0.221223	18.3886	6.04144e-40	1.54532e-35
rs12185268	ILMN_1784428	0.221223	18.3886	6.04144e-40	1.54532e-35
rs12373123	ILMN_1784428	0.221223	18.3886	6.04144e-40	1.54532e-35
rs17650901	ILMN_1784428	0.221223	18.3886	6.04144e-40	1.54532e-35
rs17651549	ILMN_1784428	0.221223	18.3886	6.04144e-40	1.54532e-35
rs1052551	ILMN_1784428	0.221223	18.3886	6.04144e-40	1.54532e-35
rs1052553	ILMN_1784428	0.221223	18.3886	6.04144e-40	1.54532e-35
rs17652121	ILMN_1784428	0.221223	18.3886	6.04144e-40	1.54532e-35
rs1052587	ILMN_1784428	0.221223	18.3886	6.04144e-40	1.54532e-35
rs7350928	ILMN_1784428	0.221223	18.3886	6.04144e-40	1.54532e-35
rs17574361	ILMN_1784428	0.221223	18.3886	6.04144e-40	1.54532e-35
rs17574604	ILMN_1784428	0.221223	18.3886	6.04144e-40	1.54532e-35
rs17660464	ILMN_1784428	0.221223	18.3886	6.04144e-40	1.54532e-35
rs2532316	ILMN_1784428	0.221223	18.3886	6.04144e-40	1.54532e-35
rs2532274	ILMN_1784428	0.221223	18.3886	6.04144e-40	1.54532e-35
rs1881194	ILMN_1784428	0.221223	18.3886	6.04144e-40	1.54532e-35
rs2257791	ILMN_1805992	0.363671	18.3405	7.9074e-40	2.01366e-35
rs12373168	ILMN_1784428	0.219912	18.3394	7.95449e-40	2.01673e-35
rs2272663	ILMN_1654545	-0.227829	-18.3149	9.12541e-40	2.30345e-35
rs1396862	ILMN_1784428	0.22149	18.2996	9.93927e-40	2.49793e-35
rs7253373	ILMN_2396786	-0.258864	-18.2679	1.18691e-39	2.91451e-35
rs10877012	ILMN_1723846	0.262487	18.2637	1.21539e-39	2.91451e-35
rs703842	ILMN_1723846	0.262487	18.2637	1.21539e-39	2.91451e-35
rs10877014	ILMN_1723846	0.262487	18.2637	1.21539e-39	2.91451e-35
rs10877015	ILMN_1723846	0.262487	18.2637	1.21539e-39	2.91451e-35
rs11172335	ILMN_1723846	0.262487	18.2637	1.21539e-39	2.91451e-35
rs10431552	ILMN_1723846	0.262487	18.2637	1.21539e-39	2.91451e-35
rs6581155	ILMN_1723846	0.262487	18.2637	1.21539e-39	2.91451e-35
rs10783847	ILMN_1723846	0.262487	18.2637	1.21539e-39	2.91451e-35
rs11172349	ILMN_1723846	0.262487	18.2637	1.21539e-39	2.91451e-35
rs11172351	ILMN_1723846	0.262487	18.2637	1.21539e-39	2.91451e-35
rs4796715	ILMN_1750511	0.232108	18.2585	1.25137e-39	2.98834e-35
rs1383095	ILMN_1654545	-0.228845	-18.2441	1.35653e-39	3.22609e-35
rs7212972	ILMN_1750511	0.227716	18.1783	1.96224e-39	4.64735e-35
rs9899002	ILMN_3298167	-0.384483	-18.161	2.16259e-39	5.08006e-35
rs9891379	ILMN_3298167	-0.384483	-18.161	2.16259e-39	5.08006e-35
rs12185235	ILMN_1784428	0.220675	18.1343	2.51275e-39	5.87205e-35
rs418891	ILMN_1784428	0.222136	18.1337	2.52015e-39	5.87205e-35
rs2146340	ILMN_2094396	-0.159707	-18.1257	2.63727e-39	6.12018e-35
rs1046404	ILMN_1750511	0.228076	18.1135	2.82355e-39	6.52614e-35
rs758853	ILMN_3298167	-0.381312	-18.0861	3.29461e-39	7.58446e-35
rs1175549	ILMN_1749834	1.44278	18.0819	3.3735e-39	7.73513e-35
rs17691610	ILMN_1784428	0.220599	18.0806	3.39782e-39	7.75998e-35
rs2522420	ILMN_1781819	0.344435	18.0707	3.59273e-39	8.17268e-35
rs9424303	ILMN_2228453	0.170818	17.9859	5.79069e-39	1.30182e-34
rs6424058	ILMN_2228453	0.170818	17.9859	5.79069e-39	1.30182e-34
rs2275822	ILMN_2228453	0.170818	17.9859	5.79069e-39	1.30182e-34
rs7522860	ILMN_1737631	0.191053	17.9635	6.571e-39	1.47149e-34
rs9127	ILMN_1743145	1.08012	17.9608	6.67292e-39	1.48853e-34
rs739768	ILMN_1719622	0.245003	17.9152	8.62774e-39	1.90979e-34
rs1806239	ILMN_1719622	0.245003	17.9152	8.62774e-39	1.90979e-34
rs2189336	ILMN_1719622	0.233392	17.9016	9.31859e-39	2.0548e-34
rs2224652	ILMN_2094396	-0.158086	-17.8404	1.31645e-38	2.89177e-34
rs2295716	ILMN_1678974	0.209374	17.7725	1.93334e-38	4.19878e-34
rs722435	ILMN_1678974	0.209374	17.7725	1.93334e-38	4.19878e-34
rs2863095	ILMN_1678974	0.209374	17.7725	1.93334e-38	4.19878e-34
rs4919510	ILMN_1678974	0.209767	17.7408	2.31346e-38	5.00542e-34
rs10491104	ILMN_3298167	-0.383111	-17.7379	2.35209e-38	5.06994e-34
rs6503672	ILMN_1750511	0.233737	17.6792	3.28159e-38	7.03814e-34
rs2025577	ILMN_1737631	0.19029	17.6787	3.28965e-38	7.03814e-34
rs8043	ILMN_1670576	-0.39583	-17.6766	3.32937e-38	7.09675e-34
rs730078	ILMN_1655684	0.190257	17.6135	4.76269e-38	1.01145e-33
rs12355080	ILMN_1805827	0.278945	17.6121	4.80287e-38	1.01251e-33
rs7072230	ILMN_1805827	0.278945	17.6121	4.80287e-38	1.01251e-33
rs1873388	ILMN_1734707	-0.631988	-17.5607	6.43173e-38	1.34603e-33
rs777488	ILMN_1734707	-0.631988	-17.5607	6.43173e-38	1.34603e-33
rs1058398	ILMN_1719622	0.245871	17.5283	7.73315e-38	1.61253e-33
rs1477117	ILMN_1719064	0.387052	17.519	8.1519e-38	1.69371e-33
rs4759523	ILMN_2344216	-0.221097	-17.4633	1.1198e-37	2.31822e-33
rs1894644	ILMN_1724437	0.698015	17.4209	1.42554e-37	2.94059e-33
rs7324744	ILMN_2339796	0.23051	17.4178	1.45149e-37	2.97282e-33
rs9590409	ILMN_2339796	0.23051	17.4178	1.45149e-37	2.97282e-33
rs1890470	ILMN_2307025	-0.404339	-17.4154	1.47149e-37	2.99248e-33
rs2425149	ILMN_2307025	-0.404339	-17.4154	1.47149e-37	2.99248e-33
rs1056295	ILMN_1678974	0.209343	17.4142	1.48089e-37	3.00098e-33
rs178791	ILMN_3298167	-0.383168	-17.41	1.5173e-37	3.064e-33
rs1502003	ILMN_1796335	0.486563	17.3939	1.66274e-37	3.34594e-33
rs8451	ILMN_2338197	-0.235157	-17.389	1.70995e-37	3.41704e-33
rs11247226	ILMN_2338197	-0.235157	-17.389	1.70995e-37	3.41704e-33
rs10877013	ILMN_1723846	0.256545	17.3813	1.78711e-37	3.55888e-33
rs9752321	ILMN_1693317	0.193598	17.3732	1.87218e-37	3.71545e-33
rs1476413	ILMN_1734830	0.313033	17.3632	1.98172e-37	3.91932e-33
rs4796729	ILMN_1750511	0.232595	17.3502	2.13454e-37	4.19274e-33
rs3816122	ILMN_1750511	0.232595	17.3502	2.13454e-37	4.19274e-33
rs4658318	ILMN_2094396	-0.156703	-17.3432	2.22087e-37	4.33272e-33
rs483517	ILMN_2094396	-0.156703	-17.3432	2.22087e-37	4.33272e-33
rs9303319	ILMN_1750511	0.233642	17.32	2.53562e-37	4.93006e-33
rs2291617	ILMN_1723846	0.263112	17.3188	2.55313e-37	4.94739e-33
rs2170862	ILMN_1805992	0.342443	17.3039	2.78017e-37	5.36928e-33
rs7297421	ILMN_2208495	0.210109	17.2609	3.55703e-37	6.77862e-33
rs7279	ILMN_2208495	0.210109	17.2609	3.55703e-37	6.77862e-33
rs7532	ILMN_2208495	0.210109	17.2609	3.55703e-37	6.77862e-33
rs7302981	ILMN_2208495	0.210109	17.2609	3.55703e-37	6.77862e-33
rs7316224	ILMN_1775008	0.297601	17.2509	3.76557e-37	7.15234e-33
rs811971	ILMN_1762103	0.314417	17.2289	4.27048e-37	8.08471e-33
rs1968871	ILMN_1738220	0.703245	17.2168	4.57682e-37	8.63625e-33
rs3744782	ILMN_1750511	0.232074	17.2081	4.81094e-37	9.04835e-33
rs602524	ILMN_1751051	0.256114	17.2046	4.90928e-37	9.20323e-33
rs1058381	ILMN_1719622	0.246012	17.2025	4.96883e-37	9.24009e-33
rs575	ILMN_1655684	0.189446	17.2022	4.97711e-37	9.24009e-33
rs8113389	ILMN_1655684	0.189446	17.2022	4.97711e-37	9.24009e-33
rs661592	ILMN_1751051	0.255927	17.1886	5.37974e-37	9.95547e-33
rs6778963	ILMN_1762103	0.295873	17.1875	5.41493e-37	9.95656e-33
rs4676481	ILMN_1762103	0.295873	17.1875	5.41493e-37	9.95656e-33
rs461605	ILMN_2313901	0.503409	17.1771	5.74454e-37	1.0529e-32
rs4796398	ILMN_1794522	0.348578	17.1185	8.04088e-37	1.46911e-32
rs841718	ILMN_1763198	0.308014	17.079	1.00854e-36	1.83683e-32
rs7187776	ILMN_1738369	0.211593	17.0706	1.05853e-36	1.92179e-32
rs7603521	ILMN_1675483	0.363067	17.0587	1.13345e-36	2.05133e-32
rs2249464	ILMN_1737585	-0.165382	-17.0196	1.41906e-36	2.54422e-32
rs2517467	ILMN_1737585	-0.165382	-17.0196	1.41906e-36	2.54422e-32
rs753725	ILMN_1737585	-0.165382	-17.0196	1.41906e-36	2.54422e-32
rs7552969	ILMN_2228453	0.167808	17.016	1.44852e-36	2.58898e-32
rs10849538	ILMN_1787541	0.271433	16.9813	1.7691e-36	3.15217e-32
rs933489	ILMN_2126239	0.218268	16.912	2.63591e-36	4.68215e-32
rs2001483	ILMN_1747775	-0.210182	-16.9035	2.7689e-36	4.90326e-32
rs6058303	ILMN_1670841	-0.39031	-16.8823	3.1276e-36	5.52147e-32
rs3823342	ILMN_1656670	0.569304	16.8564	3.63127e-36	6.39104e-32
rs12636980	ILMN_1762103	0.323884	16.8473	3.82733e-36	6.71557e-32
rs2243523	ILMN_1652333	0.269596	16.8283	4.27036e-36	7.43064e-32
rs10411146	ILMN_2396786	-0.249878	-16.8282	4.2736e-36	7.43064e-32
rs2278406	ILMN_2396786	-0.249878	-16.8282	4.2736e-36	7.43064e-32
rs1865040	ILMN_2396786	-0.249823	-16.8229	4.40633e-36	7.63836e-32
rs9649520	ILMN_1670576	-0.388438	-16.7999	5.03041e-36	8.69401e-32
rs2071596	ILMN_1718936	-0.509211	-16.7682	6.04223e-36	1.03804e-31
rs6929796	ILMN_1718936	-0.509211	-16.7682	6.04223e-36	1.03804e-31
rs8039437	ILMN_2338197	-0.234363	-16.7497	6.72288e-36	1.15153e-31
rs3784828	ILMN_3241657	0.388256	16.746	6.87114e-36	1.17344e-31
rs1021469	ILMN_1723846	0.250459	16.7453	6.89585e-36	1.17417e-31
rs2844651	ILMN_1737585	-0.165148	-16.7434	6.97258e-36	1.18373e-31
rs836180	ILMN_2208495	0.209756	16.7215	7.91344e-36	1.33951e-31
rs4808199	ILMN_1685631	-0.266374	-16.686	9.71869e-36	1.64026e-31
rs11190786	ILMN_1678974	0.206119	16.6506	1.19297e-35	2.00754e-31
rs12373142	ILMN_1784428	0.218332	16.6097	1.51148e-35	2.53611e-31
rs7271036	ILMN_2307025	-0.405237	-16.5934	1.66174e-35	2.7561e-31
rs6060676	ILMN_2307025	-0.405237	-16.5934	1.66174e-35	2.7561e-31
rs6060677	ILMN_2307025	-0.405237	-16.5934	1.66174e-35	2.7561e-31
rs17431878	ILMN_2307025	-0.405237	-16.5934	1.66174e-35	2.7561e-31
rs8049439	ILMN_1738369	0.208116	16.588	1.71432e-35	2.83514e-31
rs12493410	ILMN_1734707	-0.612448	-16.5349	2.33225e-35	3.83798e-31
rs639459	ILMN_1751051	0.251173	16.5348	2.33405e-35	3.83798e-31
rs1440221	ILMN_1682197	0.377342	16.5201	2.54209e-35	4.16816e-31
rs9424284	ILMN_2228453	0.164907	16.4565	3.67689e-35	6.01172e-31
rs4794921	ILMN_1797155	0.212205	16.4543	3.72435e-35	6.07206e-31
rs1558666	ILMN_1796335	-0.48123	-16.4453	3.92487e-35	6.3809e-31
rs178787	ILMN_3298167	-0.377277	-16.4337	4.19779e-35	6.80538e-31
rs2069502	ILMN_1723846	0.256004	16.4112	4.78624e-35	7.73758e-31
rs2732651	ILMN_1784428	0.221699	16.4033	5.01055e-35	8.07752e-31
rs7212681	ILMN_1719622	0.222179	16.4001	5.10323e-35	8.20394e-31
rs10903010	ILMN_3241657	0.388726	16.3671	6.18364e-35	9.91313e-31
rs1806267	ILMN_1719622	0.237378	16.3602	6.43892e-35	1.02937e-30
rs11617448	ILMN_2339796	0.226878	16.3573	6.54665e-35	1.03892e-30
rs517736	ILMN_1726591	0.330183	16.3572	6.55279e-35	1.03892e-30
rs1503391	ILMN_1726591	0.330183	16.3572	6.55279e-35	1.03892e-30
rs6512047	ILMN_2396786	-0.249302	-16.3499	6.83491e-35	1.08067e-30
rs12302749	ILMN_1787541	0.252602	16.3481	6.9099e-35	1.08953e-30
rs933489	ILMN_1737631	0.189576	16.3416	7.17321e-35	1.12796e-30
rs1012844	ILMN_1682197	0.371746	16.3244	7.93098e-35	1.24372e-30
rs2297256	ILMN_1801866	0.27201	16.3007	9.10606e-35	1.42411e-30
rs10416055	ILMN_1655684	0.183699	16.2523	1.20725e-34	1.88292e-30
rs8069673	ILMN_1797155	0.213831	16.2324	1.3562e-34	2.10952e-30
rs3087585	ILMN_1739001	0.586186	16.2101	1.54444e-34	2.39584e-30
rs11626491	ILMN_1796216	0.388309	16.1883	1.75368e-34	2.71312e-30
rs9904964	ILMN_1797155	0.214473	16.1656	2.00271e-34	3.09009e-30
rs10745023	ILMN_2396786	-0.255116	-16.154	2.14292e-34	3.29757e-30
rs12310416	ILMN_1665457	0.242917	16.1285	2.48763e-34	3.81782e-30
rs7127111	ILMN_3244521	0.191208	16.0998	2.94239e-34	4.50374e-30
rs1274517	ILMN_2109416	-0.556698	-16.0819	3.26722e-34	4.9719e-30
rs1274514	ILMN_2109416	-0.556698	-16.0819	3.26722e-34	4.9719e-30
rs335632	ILMN_1778488	-0.277227	-16.0811	3.28281e-34	4.9719e-30
rs441102	ILMN_1778488	-0.277227	-16.0811	3.28281e-34	4.9719e-30
rs12973258	ILMN_1685631	-0.255152	-16.0801	3.30121e-34	4.98665e-30
rs2280714	ILMN_1670576	0.41155	16.078	3.34192e-34	5.03493e-30
rs2836934	ILMN_1801866	0.273858	16.0761	3.37844e-34	5.06345e-30
rs8130320	ILMN_1801866	0.273858	16.0761	3.37844e-34	5.06345e-30
rs4560	ILMN_3250614	0.238833	16.0463	4.02295e-34	6.01373e-30
rs2041306	ILMN_1797155	0.214075	16.0152	4.82693e-34	7.19688e-30
rs3821348	ILMN_1675483	0.354219	15.9608	6.63925e-34	9.87344e-30
rs1405655	ILMN_2109416	-0.558745	-15.9591	6.70657e-34	9.94786e-30
rs4759523	ILMN_1747775	-0.208021	-15.9469	7.20084e-34	1.06536e-29
rs11167280	ILMN_2307025	-0.401583	-15.9254	8.17251e-34	1.20601e-29
rs10063135	ILMN_1676895	-0.230875	-15.8295	1.43477e-33	2.11187e-29
rs4616582	ILMN_1762103	0.289399	15.8256	1.46833e-33	2.15576e-29
rs335628	ILMN_1778488	-0.277487	-15.8142	1.56933e-33	2.29818e-29
rs1016499	ILMN_3241657	0.375192	15.802	1.68639e-33	2.46333e-29
rs10786612	ILMN_2258774	-0.23755	-15.7793	1.92756e-33	2.80847e-29
rs2860580	ILMN_1656670	-0.516285	-15.7737	1.99198e-33	2.89501e-29
rs2109427	ILMN_1775008	0.291237	15.7414	2.40794e-33	3.49073e-29
rs3859206	ILMN_1652333	-0.2615	-15.7369	2.4733e-33	3.57647e-29
rs7606251	ILMN_1770020	-0.263547	-15.7192	2.74485e-33	3.946e-29
rs10877011	ILMN_1723846	0.25235	15.719	2.74822e-33	3.946e-29
rs11894842	ILMN_1770020	-0.244428	-15.7189	2.74942e-33	3.946e-29
rs1635291	ILMN_1784428	0.207497	15.689	3.27979e-33	4.67225e-29
rs1724400	ILMN_1784428	0.207497	15.689	3.27979e-33	4.67225e-29
rs7215239	ILMN_1784428	0.207497	15.689	3.27979e-33	4.67225e-29
rs1048140	ILMN_2393341	0.178494	15.628	4.69738e-33	6.67297e-29
rs1199106	ILMN_2122953	-0.203693	-15.6276	4.70744e-33	6.67297e-29
rs10189685	ILMN_1739942	-0.265542	-15.6252	4.77424e-33	6.75103e-29
rs10836020	ILMN_3244521	0.190852	15.612	5.16123e-33	7.28038e-29
rs883349	ILMN_1762103	0.276187	15.565	6.81011e-33	9.58279e-29
rs2459703	ILMN_1652333	-0.258106	-15.5417	7.81533e-33	1.09704e-28
rs10509914	ILMN_1670570	0.373014	15.4991	1.00532e-32	1.40774e-28
rs1055229	ILMN_3250243	-0.308525	-15.4942	1.03487e-32	1.4456e-28
rs710415	ILMN_1787541	0.262399	15.4764	1.14923e-32	1.60146e-28
rs2189338	ILMN_1719622	0.234553	15.4752	1.15732e-32	1.60885e-28
rs4700772	ILMN_1676895	-0.228967	-15.4453	1.38104e-32	1.91522e-28
rs12636448	ILMN_1734707	-0.559486	-15.4425	1.40432e-32	1.94282e-28
rs11988034	ILMN_1739683	-0.285511	-15.4223	1.58267e-32	2.17908e-28
rs10216529	ILMN_1739683	-0.285511	-15.4223	1.58267e-32	2.17908e-28
rs10236569	ILMN_1670576	0.41373	15.4146	1.6559e-32	2.27447e-28
rs258244	ILMN_2313901	0.482525	15.4127	1.67543e-32	2.29581e-28
rs2040352	ILMN_1787541	0.261115	15.3938	1.87302e-32	2.56047e-28
rs1055229	ILMN_3251137	-0.249062	-15.3728	2.12068e-32	2.89216e-28
rs1033717	ILMN_3244521	0.18773	15.3405	2.56821e-32	3.49422e-28
rs6783962	ILMN_1734707	-0.555106	-15.3263	2.79376e-32	3.79214e-28
rs583887	ILMN_1794364	-0.374613	-15.3234	2.8414e-32	3.84773e-28
rs2251039	ILMN_2122953	-0.201782	-15.3063	3.14442e-32	4.23812e-28
rs1416763	ILMN_2122953	-0.201782	-15.3063	3.14442e-32	4.23812e-28
rs687672	ILMN_1794364	-0.375539	-15.2922	3.41967e-32	4.59834e-28
rs16961474	ILMN_1814952	0.491965	15.2899	3.46587e-32	4.63879e-28
rs2294155	ILMN_1814952	0.491965	15.2899	3.46587e-32	4.63879e-28
rs568617	ILMN_1794364	-0.374503	-15.2666	3.97885e-32	5.30072e-28
rs656980	ILMN_1794364	-0.374503	-15.2666	3.97885e-32	5.30072e-28
rs3171465	ILMN_1801866	0.269618	15.2646	4.02732e-32	5.35289e-28
rs13311400	ILMN_1657129	0.246149	15.2563	4.22927e-32	5.60837e-28
rs14398	ILMN_1690682	0.325586	15.2549	4.26565e-32	5.63067e-28
rs465151	ILMN_1690682	0.325586	15.2549	4.26565e-32	5.63067e-28
rs7134136	ILMN_1775008	0.274124	15.2507	4.37284e-32	5.75894e-28
rs2153281	ILMN_2122953	-0.201385	-15.249	4.41776e-32	5.80482e-28
rs2167273	ILMN_1670576	-0.375219	-15.2025	5.82146e-32	7.63182e-28
rs7119361	ILMN_1812552	0.311664	15.1986	5.9565e-32	7.75585e-28
rs4471450	ILMN_1812552	0.311664	15.1986	5.9565e-32	7.75585e-28
rs1517906	ILMN_1812552	0.311664	15.1986	5.9565e-32	7.75585e-28
rs2236057	ILMN_1651385	0.270587	15.1815	6.59257e-32	8.56469e-28
rs3795445	ILMN_1731064	0.203924	15.1785	6.71057e-32	8.67881e-28
rs3795446	ILMN_1731064	0.203924	15.1785	6.71057e-32	8.67881e-28
rs10882904	ILMN_1767253	0.328988	15.1537	7.77512e-32	9.98826e-28
rs11189172	ILMN_1767253	0.328988	15.1537	7.77512e-32	9.98826e-28
rs1048442	ILMN_1767253	0.328988	15.1537	7.77512e-32	9.98826e-28
rs6599003	ILMN_1762103	0.295702	15.1511	7.89897e-32	1.01248e-27
rs10414250	ILMN_2396786	-0.257512	-15.1499	7.95417e-32	1.01729e-27
rs12950743	ILMN_1666206	0.267736	15.1181	9.61145e-32	1.2238e-27
rs8067378	ILMN_1666206	0.267736	15.1181	9.61145e-32	1.2238e-27
rs7127229	ILMN_3244521	0.184336	15.1024	1.05509e-31	1.34045e-27
rs3738725	ILMN_1731064	0.204361	15.0831	1.18324e-31	1.49995e-27
rs3180589	ILMN_1775008	0.270057	15.0684	1.29131e-31	1.62977e-27
rs7976498	ILMN_1775008	0.270057	15.0684	1.29131e-31	1.62977e-27
rs13063927	ILMN_1797764	0.160444	15.0652	1.31599e-31	1.65729e-27
rs1687481	ILMN_1734707	-0.610273	-15.063	1.33313e-31	1.67521e-27
rs4995289	ILMN_1758529	-0.402784	-15.0545	1.40251e-31	1.75854e-27
rs3112511	ILMN_3298167	-0.363547	-15.0412	1.5182e-31	1.89946e-27
rs4788101	ILMN_1738369	0.201988	15.0384	1.54343e-31	1.92303e-27
rs1516801	ILMN_1758529	-0.398371	-15.0384	1.54372e-31	1.92303e-27
rs694609	ILMN_1767422	-0.282563	-15.037	1.556e-31	1.92998e-27
rs7097	ILMN_1767422	-0.282563	-15.037	1.556e-31	1.92998e-27
rs10791830	ILMN_1794364	-0.374373	-15.0089	1.83966e-31	2.27202e-27
rs622614	ILMN_1794364	-0.374373	-15.0089	1.83966e-31	2.27202e-27
rs2305479	ILMN_1666206	0.266521	15.006	1.87201e-31	2.2923e-27
rs2290400	ILMN_1666206	0.266521	15.006	1.87201e-31	2.2923e-27
rs7216389	ILMN_1666206	0.266521	15.006	1.87201e-31	2.2923e-27
rs7224129	ILMN_1666206	0.266521	15.006	1.87201e-31	2.2923e-27
rs1048402	ILMN_1775008	0.272602	14.9935	2.01586e-31	2.4632e-27
rs4899633	ILMN_1804396	-0.755224	-14.9868	2.09866e-31	2.55894e-27
rs7508411	ILMN_1655684	0.182393	14.9719	2.2927e-31	2.78963e-27
rs2255591	ILMN_2053829	-0.248181	-14.9623	2.42795e-31	2.94796e-27
rs7951555	ILMN_3187680	0.734239	14.9597	2.46605e-31	2.98308e-27
rs16961474	ILMN_1655525	0.571372	14.9593	2.47242e-31	2.98308e-27
rs2294155	ILMN_1655525	0.571372	14.9593	2.47242e-31	2.98308e-27
rs2549778	ILMN_1743145	1.09742	14.951	2.59762e-31	3.12758e-27
rs13410282	ILMN_1770020	-0.235763	-14.9267	3.00214e-31	3.60708e-27
rs2107351	ILMN_2323385	-0.204118	-14.9261	3.01184e-31	3.6112e-27
rs852154	ILMN_3250614	0.224802	14.9239	3.0517e-31	3.65138e-27
rs2302706	ILMN_1719064	0.377929	14.9088	3.34048e-31	3.98862e-27
rs9303277	ILMN_1666206	0.266043	14.9053	3.40926e-31	4.06232e-27
rs7302925	ILMN_1729868	0.146345	14.8955	3.61578e-31	4.29949e-27
rs1007924	ILMN_1787541	0.257391	14.8855	3.83843e-31	4.55483e-27
rs659061	ILMN_1739001	0.564466	14.882	3.91795e-31	4.63963e-27
rs2293312	ILMN_1762103	0.29533	14.8761	4.05918e-31	4.797e-27
rs2726207	ILMN_1781819	0.345592	14.8215	5.62088e-31	6.62896e-27
rs2226955	ILMN_1787541	0.240199	14.8202	5.66542e-31	6.66782e-27
rs2216058	ILMN_1796335	0.462636	14.7993	6.41833e-31	7.53853e-27
rs825770	ILMN_1804854	-0.213431	-14.7651	7.87214e-31	9.11585e-27
rs6596456	ILMN_1804854	-0.213431	-14.7651	7.87214e-31	9.11585e-27
rs288039	ILMN_1804854	-0.213431	-14.7651	7.87214e-31	9.11585e-27
rs288036	ILMN_1804854	-0.213431	-14.7651	7.87214e-31	9.11585e-27
rs10078079	ILMN_1804854	-0.213431	-14.7651	7.87214e-31	9.11585e-27
rs1059110	ILMN_1804854	-0.213431	-14.7651	7.87214e-31	9.11585e-27
rs9942422	ILMN_1804854	-0.213431	-14.7651	7.87214e-31	9.11585e-27
rs7201	ILMN_1796335	-0.466013	-14.7579	8.21578e-31	9.49467e-27
rs2527897	ILMN_2323385	-0.203197	-14.7532	8.45192e-31	9.70207e-27
rs2275089	ILMN_1767253	0.326953	14.753	8.46267e-31	9.70207e-27
rs11189178	ILMN_1767253	0.326953	14.753	8.46267e-31	9.70207e-27
rs3814553	ILMN_1767253	0.326953	14.753	8.46267e-31	9.70207e-27
rs10063135	ILMN_3292448	-0.174778	-14.7501	8.61158e-31	9.85316e-27
rs907091	ILMN_1666206	0.263768	14.7478	8.72899e-31	9.96768e-27
rs11615336	ILMN_1719064	0.375685	14.7432	8.97392e-31	1.01867e-26
rs1045582	ILMN_1719064	0.375685	14.7432	8.97392e-31	1.01867e-26
rs1045263	ILMN_1719064	0.375685	14.7432	8.97392e-31	1.01867e-26
rs11557467	ILMN_1666206	0.268009	14.724	1.00635e-30	1.14011e-26
rs6488608	ILMN_1665457	0.23814	14.7232	1.01118e-30	1.14332e-26
rs11925218	ILMN_1762103	0.294347	14.7197	1.03245e-30	1.16509e-26
rs4788099	ILMN_1738369	0.199318	14.6944	1.20119e-30	1.34496e-26
rs9972768	ILMN_1738369	0.199318	14.6944	1.20119e-30	1.34496e-26
rs7198606	ILMN_1738369	0.199318	14.6944	1.20119e-30	1.34496e-26
rs11864107	ILMN_1738369	0.199318	14.6944	1.20119e-30	1.34496e-26
rs10115114	ILMN_1697166	-0.448817	-14.6786	1.31996e-30	1.47507e-26
rs7040096	ILMN_1697166	-0.448548	-14.6763	1.33879e-30	1.49033e-26
rs10116248	ILMN_1697166	-0.448548	-14.6763	1.33879e-30	1.49033e-26
rs7328733	ILMN_1797893	0.186073	14.6512	1.55534e-30	1.72805e-26
rs7390	ILMN_1775008	0.269428	14.6501	1.56543e-30	1.73591e-26
rs7219923	ILMN_1666206	0.264783	14.6475	1.58959e-30	1.75931e-26
rs10445308	ILMN_1666206	-0.26523	-14.6374	1.68886e-30	1.8656e-26
rs10762345	ILMN_1805827	0.254685	14.632	1.74433e-30	1.92318e-26
rs7117682	ILMN_1812552	0.30221	14.6102	1.9875e-30	2.18291e-26
rs10793220	ILMN_1812552	0.30221	14.6102	1.9875e-30	2.18291e-26
rs2273629	ILMN_2053829	-0.246589	-14.6055	2.04401e-30	2.2407e-26
rs12325113	ILMN_1738369	0.198011	14.5914	2.22459e-30	2.43403e-26
rs1058115	ILMN_1719622	0.230812	14.5838	2.32792e-30	2.54225e-26
rs10775533	ILMN_1655684	0.178557	14.5626	2.64355e-30	2.88147e-26
rs8024825	ILMN_2338197	-0.215424	-14.5276	3.25962e-30	3.54628e-26
rs6861	ILMN_1725707	-0.147043	-14.5258	3.29422e-30	3.57715e-26
rs1045095	ILMN_1725707	-0.144601	-14.5235	3.34141e-30	3.62157e-26
rs1045452	ILMN_1775008	0.267842	14.5015	3.81103e-30	4.11505e-26
rs2534712	ILMN_1775008	0.267842	14.5015	3.81103e-30	4.11505e-26
rs11120218	ILMN_1810752	1.1405	14.4905	4.07235e-30	4.38899e-26
rs2074040	ILMN_3187680	0.717887	14.4753	4.4604e-30	4.79823e-26
rs14863	ILMN_1719064	0.381606	14.4719	4.55248e-30	4.87904e-26
rs2287218	ILMN_1719064	0.381606	14.4719	4.55248e-30	4.87904e-26
rs2532501	ILMN_1775008	0.268768	14.4709	4.57864e-30	4.89795e-26
rs10823500	ILMN_1805827	0.255044	14.4623	4.82125e-30	5.14791e-26
rs2008514	ILMN_1738369	0.198457	14.4549	5.03953e-30	5.37102e-26
rs10279821	ILMN_1670576	0.385645	14.4468	5.29058e-30	5.62817e-26
rs4701742	ILMN_1680129	0.149705	14.4375	5.59552e-30	5.94158e-26
rs4523973	ILMN_1797155	0.208884	14.4332	5.74037e-30	6.08416e-26
rs12121543	ILMN_1734830	0.313556	14.3608	8.86775e-30	9.38156e-26
rs10509914	ILMN_1793915	0.225657	14.3578	9.02701e-30	9.53252e-26
rs4788102	ILMN_1738369	0.197854	14.3499	9.46288e-30	9.97451e-26
rs11595160	ILMN_2258774	-0.212949	-14.345	9.74491e-30	1.0253e-25
rs756785	ILMN_1797155	0.207768	14.3204	1.13029e-29	1.18705e-25
rs2850369	ILMN_1754114	-0.196464	-14.3146	1.17021e-29	1.22674e-25
rs11623705	ILMN_1798177	1.01344	14.3116	1.19123e-29	1.24651e-25
rs12603332	ILMN_1666206	0.264927	14.2959	1.30955e-29	1.36783e-25
rs2074404	ILMN_2393693	-0.307466	-14.2901	1.35529e-29	1.41304e-25
rs2070865	ILMN_1801866	0.25844	14.2857	1.39181e-29	1.44849e-25
rs2303711	ILMN_1680129	0.146946	14.2728	1.50399e-29	1.5596e-25
rs567289	ILMN_1680129	0.146946	14.2728	1.50399e-29	1.5596e-25
rs777490	ILMN_1734707	-0.588773	-14.2636	1.58961e-29	1.64542e-25
rs467508	ILMN_1690682	0.313448	14.2536	1.68864e-29	1.74479e-25
rs7516314	ILMN_1838313	-0.168132	-14.2421	1.80858e-29	1.86203e-25
rs12135419	ILMN_1838313	-0.168132	-14.2421	1.80858e-29	1.86203e-25
rs2295795	ILMN_1789196	-0.277331	-14.2036	2.28025e-29	2.34064e-25
rs9752760	ILMN_1693317	0.178274	14.2035	2.28159e-29	2.34064e-25
rs1868673	ILMN_2124187	0.220065	14.1945	2.40895e-29	2.4669e-25
rs700616	ILMN_1804854	-0.213364	-14.1892	2.48697e-29	2.54227e-25
rs6758936	ILMN_1721762	0.644475	14.1852	2.547e-29	2.59442e-25
rs2058659	ILMN_1721762	0.644475	14.1852	2.547e-29	2.59442e-25
rs160404	ILMN_1804854	-0.212908	-14.1389	3.36642e-29	3.42304e-25
rs2287367	ILMN_1697166	-0.442033	-14.1313	3.52374e-29	3.57669e-25
rs2014604	ILMN_3298167	-0.358648	-14.1267	3.62345e-29	3.66497e-25
rs4791665	ILMN_3298167	-0.358648	-14.1267	3.62345e-29	3.66497e-25
rs922106	ILMN_1838313	-0.166513	-14.1157	3.87052e-29	3.90116e-25
rs10922664	ILMN_1838313	-0.166513	-14.1157	3.87052e-29	3.90116e-25
rs2236470	ILMN_1806733	-0.415835	-14.1141	3.90746e-29	3.93151e-25
rs3211958	ILMN_1784863	-0.428764	-14.0775	4.87182e-29	4.89325e-25
rs2236472	ILMN_1806733	-0.413238	-14.0621	5.34505e-29	5.3592e-25
rs26849	ILMN_2057566	0.159634	14.0383	6.17147e-29	6.17705e-25
rs777487	ILMN_1734707	-0.585754	-14.0362	6.24763e-29	6.24243e-25
rs1179594	ILMN_1701403	-0.306137	-14.033	6.37001e-29	6.35368e-25
rs701836	ILMN_2258774	-0.205925	-14.0301	6.48331e-29	6.45549e-25
rs2277502	ILMN_1798177	1.01197	14.0285	6.54542e-29	6.50609e-25
rs7568438	ILMN_1739942	-0.259658	-14.0126	7.20596e-29	7.138e-25
rs1039968	ILMN_1739942	-0.259658	-14.0126	7.20596e-29	7.138e-25
rs2285428	ILMN_1797155	0.205788	14.011	7.27494e-29	7.19395e-25
rs1043011	ILMN_1729868	0.154117	14.0053	7.5303e-29	7.42096e-25
rs2657879	ILMN_1729868	0.154117	14.0053	7.5303e-29	7.42096e-25
rs4594300	ILMN_1750511	0.212192	14.0011	7.71973e-29	7.59463e-25
rs4132610	ILMN_1797155	0.201487	13.9961	7.96022e-29	7.81786e-25
rs2634685	ILMN_1731666	-0.367326	-13.9855	8.48376e-29	8.31785e-25
rs9977482	ILMN_1806733	-0.412434	-13.9824	8.64505e-29	8.46157e-25
rs10051931	ILMN_2214278	-0.174527	-13.9744	9.0703e-29	8.83273e-25
rs10078304	ILMN_2214278	-0.174527	-13.9744	9.0703e-29	8.83273e-25
rs11955373	ILMN_2214278	-0.174527	-13.9744	9.0703e-29	8.83273e-25
rs784501	ILMN_1762103	0.302729	13.9626	9.74099e-29	9.45385e-25
rs1274958	ILMN_1762103	0.302729	13.9626	9.74099e-29	9.45385e-25
rs3801839	ILMN_1657129	0.271191	13.951	1.0445e-28	1.012e-24
rs1130276	ILMN_1794740	-0.216347	-13.9428	1.09788e-28	1.06194e-24
rs7513053	ILMN_1749834	1.25905	13.9337	1.15936e-28	1.11952e-24
rs3211931	ILMN_1784863	-0.421558	-13.921	1.2519e-28	1.20685e-24
rs7143804	ILMN_2053829	-0.245854	-13.9101	1.33741e-28	1.28713e-24
rs241449	ILMN_1759250	0.20982	13.9057	1.3734e-28	1.31957e-24
rs1056522	ILMN_1734707	-0.59278	-13.9052	1.37752e-28	1.32132e-24
rs17700376	ILMN_1673509	-0.155485	-13.8992	1.42826e-28	1.36771e-24
rs10037071	ILMN_1804854	-0.211281	-13.8976	1.44214e-28	1.37642e-24
rs7722413	ILMN_1804854	-0.211281	-13.8976	1.44214e-28	1.37642e-24
rs1045482	ILMN_1654612	0.174881	13.8962	1.45428e-28	1.38571e-24
rs5446	ILMN_1787541	0.236119	13.8905	1.50488e-28	1.43155e-24
rs941758	ILMN_1745522	0.509345	13.8862	1.54411e-28	1.46553e-24
rs2621321	ILMN_1759250	0.205098	13.8861	1.54569e-28	1.46553e-24
rs4903482	ILMN_1796216	0.460007	13.8835	1.56962e-28	1.48577e-24
rs2284339	ILMN_1664176	-0.15361	-13.871	1.69341e-28	1.60032e-24
rs1890470	ILMN_1670841	-0.345658	-13.8619	1.78871e-28	1.68484e-24
rs2425149	ILMN_1670841	-0.345658	-13.8619	1.78871e-28	1.68484e-24
rs1044370	ILMN_2208495	0.193024	13.8483	1.94206e-28	1.8263e-24
rs241448	ILMN_1759250	0.205567	13.8397	2.0451e-28	1.92006e-24
rs10786612	ILMN_1678974	0.192799	13.8348	2.10611e-28	1.97412e-24
rs4796750	ILMN_1750511	0.211303	13.8317	2.14659e-28	2.00862e-24
rs17694990	ILMN_2392569	-0.247257	-13.8314	2.1499e-28	2.00862e-24
rs10987899	ILMN_1746309	-0.18508	-13.8176	2.33776e-28	2.18059e-24
rs3759681	ILMN_1798177	0.774241	13.8149	2.37564e-28	2.21234e-24
rs1060211	ILMN_1791912	-0.377201	-13.8126	2.409e-28	2.23617e-24
rs4938353	ILMN_1791912	-0.377201	-13.8126	2.409e-28	2.23617e-24
rs2857101	ILMN_1759250	0.204373	13.8086	2.46754e-28	2.26133e-24
rs241454	ILMN_1759250	0.204373	13.8086	2.46754e-28	2.26133e-24
rs241453	ILMN_1759250	0.204373	13.8086	2.46754e-28	2.26133e-24
rs241447	ILMN_1759250	0.204373	13.8086	2.46754e-28	2.26133e-24
rs241446	ILMN_1759250	0.204373	13.8086	2.46754e-28	2.26133e-24
rs241445	ILMN_1759250	0.204373	13.8086	2.46754e-28	2.26133e-24
rs241441	ILMN_1759250	0.204373	13.8086	2.46754e-28	2.26133e-24
rs241440	ILMN_1759250	0.204373	13.8086	2.46754e-28	2.26133e-24
rs311602	ILMN_1804854	-0.209839	-13.7913	2.73962e-28	2.50669e-24
rs160401	ILMN_1804854	-0.209586	-13.7902	2.75903e-28	2.52044e-24
rs2301339	ILMN_1787541	0.229375	13.7839	2.8657e-28	2.60754e-24
rs5443	ILMN_1787541	0.229375	13.7839	2.8657e-28	2.60754e-24
rs3888190	ILMN_1738369	0.192141	13.7837	2.86797e-28	2.60754e-24
rs1199106	ILMN_2122952	-0.217578	-13.7814	2.90859e-28	2.6403e-24
rs199501	ILMN_2393693	-0.292972	-13.778	2.96862e-28	2.69056e-24
rs595541	ILMN_1751051	0.233035	13.777	2.98737e-28	2.70329e-24
rs2033675	ILMN_1750511	0.210477	13.7702	3.11176e-28	2.81099e-24
rs4793870	ILMN_1810274	-0.237099	-13.77	3.11615e-28	2.81099e-24
rs7581601	ILMN_1739942	-0.25681	-13.7658	3.19684e-28	2.87926e-24
rs1153849	ILMN_1729179	0.197162	13.7527	3.45988e-28	3.1113e-24
rs2583399	ILMN_1754114	-0.193446	-13.7519	3.4774e-28	3.12218e-24
rs2428427	ILMN_1657129	0.237175	13.7441	3.6441e-28	3.26675e-24
rs678943	ILMN_1810628	0.22321	13.7392	3.7552e-28	3.36111e-24
rs417968	ILMN_1784428	0.18939	13.7271	4.03953e-28	3.60999e-24
rs2296793	ILMN_1697166	-0.450898	-13.7198	4.22143e-28	3.76669e-24
rs441810	ILMN_2355486	0.36691	13.7089	4.51013e-28	4.01806e-24
rs10143703	ILMN_2053829	-0.238237	-13.6931	4.96153e-28	4.41339e-24
rs2251039	ILMN_2122952	-0.216583	-13.6854	5.19641e-28	4.60807e-24
rs1416763	ILMN_2122952	-0.216583	-13.6854	5.19641e-28	4.60807e-24
rs1126452	ILMN_1709237	0.236259	13.6798	5.37677e-28	4.76067e-24
rs12460	ILMN_2338197	0.216048	13.6648	5.88679e-28	5.20425e-24
rs7577293	ILMN_1654065	0.228542	13.6423	6.74602e-28	5.95471e-24
rs12706949	ILMN_1784863	-0.427545	-13.6308	7.23379e-28	6.37549e-24
rs3785623	ILMN_3298167	-0.360384	-13.6134	8.03829e-28	7.0737e-24
rs1042064	ILMN_1709237	0.236238	13.6105	8.17986e-28	7.18729e-24
rs2838947	ILMN_1806733	-0.402782	-13.6003	8.70184e-28	7.63428e-24
rs7575494	ILMN_1728380	-0.171838	-13.5951	8.97965e-28	7.86601e-24
rs2301652	ILMN_3298167	-0.337511	-13.593	9.09098e-28	7.95143e-24
rs131690	ILMN_1670398	0.207427	13.5878	9.38262e-28	8.19406e-24
rs1980288	ILMN_1729179	0.195318	13.5816	9.74428e-28	8.45857e-24
rs1049508	ILMN_1729179	0.195318	13.5816	9.74428e-28	8.45857e-24
rs12437887	ILMN_1729179	0.195318	13.5816	9.74428e-28	8.45857e-24
rs1820518	ILMN_1729179	0.195318	13.5816	9.74428e-28	8.45857e-24
rs241456	ILMN_1759250	0.203429	13.5812	9.76838e-28	8.46672e-24
rs12602950	ILMN_1750511	0.20874	13.5695	1.0482e-27	9.07159e-24
rs199454	ILMN_2393693	-0.292185	-13.5585	1.12039e-27	9.67954e-24
rs11206043	ILMN_1694776	-0.132566	-13.5583	1.12181e-27	9.67954e-24
rs2668747	ILMN_1729179	0.194915	13.5448	1.21722e-27	1.04871e-23
rs1048434	ILMN_1751051	0.259336	13.5409	1.24649e-27	1.07232e-23
rs1048423	ILMN_1751051	0.258483	13.5387	1.26362e-27	1.08543e-23
rs1974981	ILMN_1729179	0.18818	13.5336	1.303e-27	1.11759e-23
rs17690703	ILMN_1784428	0.178255	13.5201	1.41364e-27	1.21068e-23
rs4395020	ILMN_1729179	0.195709	13.5165	1.4451e-27	1.23579e-23
rs4149257	ILMN_1709237	0.234249	13.5122	1.48331e-27	1.26658e-23
rs6917710	ILMN_3243112	0.572627	13.4997	1.59958e-27	1.36384e-23
rs10840106	ILMN_3235584	0.197976	13.4968	1.6279e-27	1.38594e-23
rs9475975	ILMN_3243112	0.571153	13.4912	1.68407e-27	1.43163e-23
rs2235910	ILMN_1771223	-0.207312	-13.4908	1.68873e-27	1.43347e-23
rs2325788	ILMN_1758529	-0.360082	-13.4892	1.70497e-27	1.44513e-23
rs6762	ILMN_1794740	-0.209545	-13.4745	1.86424e-27	1.57781e-23
rs7856656	ILMN_1664798	0.207609	13.4729	1.88261e-27	1.58992e-23
rs10783850	ILMN_1723846	0.214107	13.4725	1.88684e-27	1.58992e-23
rs10783851	ILMN_1723846	0.214107	13.4725	1.88684e-27	1.58992e-23
rs1009181	ILMN_1651496	-0.429968	-13.4594	2.04303e-27	1.71902e-23
rs10871516	ILMN_1707137	0.582947	13.4405	2.29e-27	1.924e-23
rs4760332	ILMN_1723846	0.214363	13.4399	2.29888e-27	1.92865e-23
rs1042815	ILMN_1810274	-0.230277	-13.4368	2.34197e-27	1.96194e-23
rs2025577	ILMN_2330382	0.146678	13.4362	2.35161e-27	1.96715e-23
rs4760171	ILMN_1723846	0.214576	13.4286	2.46197e-27	2.05648e-23
rs11585570	ILMN_1694776	-0.129693	-13.4276	2.47752e-27	2.06647e-23
rs3768425	ILMN_1731064	0.194071	13.4153	2.66924e-27	2.21036e-23
rs1045290	ILMN_1731064	0.194071	13.4153	2.66924e-27	2.21036e-23
rs1045289	ILMN_1731064	0.194071	13.4153	2.66924e-27	2.21036e-23
rs1045286	ILMN_1731064	0.194071	13.4153	2.66924e-27	2.21036e-23
rs3795449	ILMN_1731064	0.194071	13.4153	2.66924e-27	2.21036e-23
rs4700772	ILMN_3292448	-0.168003	-13.4144	2.68322e-27	2.21875e-23
rs16836710	ILMN_1770020	-0.240262	-13.4093	2.76805e-27	2.2856e-23
rs2302479	ILMN_1791511	0.841286	13.4049	2.84199e-27	2.3433e-23
rs562641	ILMN_1694776	-0.132653	-13.3995	2.93667e-27	2.4179e-23
rs13135111	ILMN_1754114	-0.179963	-13.3972	2.97765e-27	2.44814e-23
rs10840112	ILMN_3235584	0.197544	13.3843	3.21995e-27	2.64357e-23
rs4676588	ILMN_1762103	0.269885	13.3838	3.23023e-27	2.64824e-23
rs2153281	ILMN_2122952	-0.214161	-13.3599	3.73446e-27	3.05726e-23
rs7525640	ILMN_1771209	0.195324	13.3577	3.78563e-27	3.09475e-23
rs12046496	ILMN_1771209	0.191481	13.3485	4.00189e-27	3.26691e-23
rs7583529	ILMN_1770020	-0.225703	-13.343	4.13798e-27	3.37322e-23
rs872914	ILMN_1745522	0.504216	13.3421	4.15975e-27	3.38617e-23
rs11677515	ILMN_1693317	0.166602	13.3358	4.32267e-27	3.51382e-23
rs4925775	ILMN_1771209	0.194303	13.306	5.18104e-27	4.19971e-23
rs11204565	ILMN_1771209	0.194303	13.306	5.18104e-27	4.19971e-23
rs2234185	ILMN_1683279	0.435314	13.2817	6.0041e-27	4.86003e-23
rs5030779	ILMN_1794740	-0.233404	-13.2772	6.16752e-27	4.9853e-23
rs2241960	ILMN_1769911	-0.202775	-13.2724	6.35067e-27	5.12615e-23
rs1045285	ILMN_1731064	0.193663	13.2682	6.51376e-27	5.24307e-23
rs3795451	ILMN_1731064	0.193663	13.2682	6.51376e-27	5.24307e-23
rs10852936	ILMN_1666206	-0.249613	-13.2549	7.06155e-27	5.66815e-23
rs2872507	ILMN_1666206	-0.249613	-13.2549	7.06155e-27	5.66815e-23
rs2044044	ILMN_1754114	-0.178705	-13.2518	7.19947e-27	5.77081e-23
rs4962717	ILMN_1757742	0.364265	13.2511	7.22626e-27	5.78423e-23
rs7924806	ILMN_1794740	-0.199679	-13.2497	7.28844e-27	5.81915e-23
rs807020	ILMN_2258774	-0.201064	-13.2497	7.29012e-27	5.81915e-23
rs4679256	ILMN_1734707	-0.611436	-13.2385	7.80067e-27	6.21806e-23
rs9512759	ILMN_1767422	0.265711	13.2383	7.81475e-27	6.22067e-23
rs10999204	ILMN_1805827	0.254572	13.2302	8.20814e-27	6.5248e-23
rs103294	ILMN_1661631	-0.947328	-13.2227	8.58681e-27	6.81186e-23
rs7332115	ILMN_1797893	0.176723	13.2226	8.59293e-27	6.81186e-23
rs7522860	ILMN_2330382	0.14545	13.2197	8.74475e-27	6.92267e-23
rs1873400	ILMN_1734707	-0.584137	-13.2193	8.76538e-27	6.92947e-23
rs2193357	ILMN_1655261	-0.182713	-13.2188	8.79266e-27	6.9415e-23
rs12100841	ILMN_1701512	0.210125	13.2171	8.88441e-27	7.00433e-23
rs12634	ILMN_1697166	-0.444606	-13.2093	9.31516e-27	7.32386e-23
rs13283584	ILMN_1697166	-0.444606	-13.2093	9.31516e-27	7.32386e-23
rs2445388	ILMN_1655261	-0.182662	-13.1982	9.9648e-27	7.82393e-23
rs6728771	ILMN_1770020	-0.223717	-13.1879	1.06106e-26	8.31967e-23
rs1052989	ILMN_3309634	0.230087	13.1831	1.09258e-26	8.55513e-23
rs4902352	ILMN_1798177	0.751711	13.1828	1.0944e-26	8.5577e-23
rs9380220	ILMN_3309634	0.230476	13.1652	1.21826e-26	9.51337e-23
rs6548164	ILMN_1693317	0.155381	13.1629	1.2351e-26	9.63175e-23
rs703817	ILMN_1763198	0.252186	13.1617	1.24374e-26	9.68601e-23
rs3818553	ILMN_1697166	-0.415885	-13.1594	1.26165e-26	9.78579e-23
rs3814547	ILMN_1697166	-0.415885	-13.1594	1.26165e-26	9.78579e-23
rs7019254	ILMN_1697166	-0.415885	-13.1594	1.26165e-26	9.78579e-23
rs2241876	ILMN_1725707	-0.13819	-13.1587	1.26668e-26	9.81161e-23
rs10888277	ILMN_1771209	0.189726	13.149	1.34417e-26	1.03978e-22
rs2960837	ILMN_1694671	0.176477	13.1435	1.38975e-26	1.0736e-22
rs2425094	ILMN_2307025	-0.330643	-13.1366	1.44917e-26	1.118e-22
rs11719086	ILMN_1797031	-0.201212	-13.1213	1.59074e-26	1.22557e-22
rs2305480	ILMN_1666206	-0.247475	-13.1117	1.686e-26	1.29723e-22
rs1552641	ILMN_1734707	-0.610391	-13.102	1.78832e-26	1.37412e-22
rs784505	ILMN_1762103	0.25728	13.0953	1.86296e-26	1.42956e-22
rs1045252	ILMN_1731064	0.194098	13.0925	1.89459e-26	1.4519e-22
rs8113	ILMN_1697166	-0.414559	-13.0693	2.18105e-26	1.6692e-22
rs2431531	ILMN_2313901	0.428833	13.0643	2.24845e-26	1.71849e-22
rs6058296	ILMN_2307025	-0.329149	-13.0615	2.28711e-26	1.73589e-22
rs2050729	ILMN_2307025	-0.329149	-13.0615	2.28711e-26	1.73589e-22
rs2425090	ILMN_2307025	-0.329149	-13.0615	2.28711e-26	1.73589e-22
rs7271036	ILMN_1670841	-0.342855	-13.0611	2.29233e-26	1.73589e-22
rs6060676	ILMN_1670841	-0.342855	-13.0611	2.29233e-26	1.73589e-22
rs6060677	ILMN_1670841	-0.342855	-13.0611	2.29233e-26	1.73589e-22
rs17431878	ILMN_1670841	-0.342855	-13.0611	2.29233e-26	1.73589e-22
rs3816900	ILMN_3251269	0.259704	13.0551	2.37795e-26	1.79837e-22
rs11120025	ILMN_1739210	0.191513	13.0498	2.45593e-26	1.85491e-22
rs6781798	ILMN_1734707	-0.605566	-13.0467	2.50214e-26	1.88733e-22
rs10230500	ILMN_2352121	0.270604	13.041	2.5914e-26	1.9521e-22
rs16954989	ILMN_2214144	0.26453	13.0339	2.70456e-26	2.03468e-22
rs4802703	ILMN_2109416	-0.523768	-13.0334	2.71403e-26	2.03914e-22
rs760402	ILMN_1789196	-0.275887	-13.031	2.75274e-26	2.06552e-22
rs4148564	ILMN_1651964	0.18814	13.028	2.80365e-26	2.10098e-22
rs11249756	ILMN_1676895	-0.209555	-13.0247	2.86084e-26	2.14106e-22
rs4795405	ILMN_1666206	-0.251105	-13.0245	2.86458e-26	2.14107e-22
rs17042199	ILMN_1885771	0.163027	13.0217	2.91404e-26	2.17521e-22
rs7224296	ILMN_2393693	-0.272266	-13.0159	3.01878e-26	2.25048e-22
rs2949192	ILMN_1694671	0.174954	13.0115	3.09946e-26	2.30763e-22
rs7229150	ILMN_2214144	0.273674	13.0033	3.25844e-26	2.42287e-22
rs11249756	ILMN_3292448	-0.162813	-12.988	3.57721e-26	2.65646e-22
rs4459386	ILMN_2208495	0.176166	12.977	3.82462e-26	2.83288e-22
rs10783342	ILMN_2208495	0.176166	12.977	3.82462e-26	2.83288e-22
rs28558789	ILMN_1794740	-0.198395	-12.9747	3.87903e-26	2.86581e-22
rs4075289	ILMN_1794740	-0.198395	-12.9747	3.87903e-26	2.86581e-22
rs467693	ILMN_2313901	0.471607	12.9743	3.88784e-26	2.86863e-22
rs5758761	ILMN_1688178	-0.452698	-12.9732	3.91259e-26	2.8795e-22
rs2413692	ILMN_1688178	-0.452698	-12.9732	3.91259e-26	2.8795e-22
rs10190751	ILMN_1770020	-0.231506	-12.9603	4.23288e-26	3.11125e-22
rs9314453	ILMN_1716733	1.35963	12.9576	4.30403e-26	3.15951e-22
rs1324414	ILMN_1797893	0.175873	12.9365	4.89366e-26	3.58777e-22
rs878825	ILMN_1677877	0.183225	12.9314	5.04542e-26	3.69433e-22
rs1059264	ILMN_1697544	0.295818	12.9176	5.48837e-26	4.01356e-22
rs13269963	ILMN_1709237	0.243543	12.9145	5.59182e-26	4.08402e-22
rs6796854	ILMN_1734707	-0.5595	-12.8981	6.18116e-26	4.50873e-22
rs17631676	ILMN_1784428	0.231971	12.8803	6.88831e-26	5.01818e-22
rs4406737	ILMN_1671703	-0.427145	-12.8734	7.18166e-26	5.22527e-22
rs7704785	ILMN_1675191	-0.287025	-12.8711	7.28443e-26	5.29335e-22
rs11231155	ILMN_1772644	0.119054	12.853	8.13143e-26	5.88655e-22
rs11231156	ILMN_1772644	0.119054	12.853	8.13143e-26	5.88655e-22
rs2849030	ILMN_1772644	0.119054	12.853	8.13143e-26	5.88655e-22
rs243835	ILMN_1796335	0.435818	12.8409	8.75508e-26	6.32212e-22
rs243834	ILMN_1796335	0.435818	12.8409	8.75508e-26	6.32212e-22
rs6443928	ILMN_1651964	0.188368	12.8385	8.88592e-26	6.40856e-22
rs2735046	ILMN_1656670	0.516468	12.8359	9.02542e-26	6.50102e-22
rs324010	ILMN_1763198	0.265019	12.8355	9.04732e-26	6.50864e-22
rs113413	ILMN_1690982	-0.218618	-12.8252	9.63251e-26	6.92098e-22
rs17361749	ILMN_1716004	0.140993	12.8207	9.90226e-26	7.10593e-22
rs10819368	ILMN_1746309	-0.176725	-12.8052	1.0881e-25	7.79852e-22
rs5754217	ILMN_1677877	0.183446	12.7807	1.26329e-25	9.04286e-22
rs1061254	ILMN_1885771	0.166242	12.7733	1.32153e-25	9.4363e-22
rs6793	ILMN_1885771	0.166242	12.7733	1.32153e-25	9.4363e-22
rs499966	ILMN_1797893	0.178784	12.7675	1.3689e-25	9.76243e-22
rs737428	ILMN_1771223	-0.200086	-12.7599	1.43343e-25	1.021e-21
rs4872276	ILMN_1787885	0.194728	12.7549	1.47755e-25	1.05113e-21
rs1045452	ILMN_1737611	0.172217	12.744	1.57932e-25	1.12075e-21
rs2534712	ILMN_1737611	0.172217	12.744	1.57932e-25	1.12075e-21
rs11231154	ILMN_1772644	0.119006	12.7425	1.59395e-25	1.12836e-21
rs140498	ILMN_1677877	0.182061	12.7415	1.60377e-25	1.12836e-21
rs181360	ILMN_1677877	0.182061	12.7415	1.60377e-25	1.12836e-21
rs1034329	ILMN_1677877	0.182061	12.7415	1.60377e-25	1.12836e-21
rs5998619	ILMN_1677877	0.182061	12.7415	1.60377e-25	1.12836e-21
rs4821116	ILMN_1677877	0.182061	12.7415	1.60377e-25	1.12836e-21
rs4821130	ILMN_1677877	0.182061	12.7415	1.60377e-25	1.12836e-21
rs4381763	ILMN_1770020	-0.241987	-12.7391	1.62691e-25	1.14325e-21
rs12100841	ILMN_1662617	0.240518	12.7387	1.63109e-25	1.14479e-21
rs4148557	ILMN_1651964	0.186811	12.7266	1.75629e-25	1.23116e-21
rs939337	ILMN_1651964	0.183925	12.7095	1.94846e-25	1.36217e-21
rs12947718	ILMN_1784428	0.231372	12.7094	1.95028e-25	1.36217e-21
rs11012	ILMN_1784428	0.231372	12.7094	1.95028e-25	1.36217e-21
rs8181679	ILMN_2208495	0.173694	12.7087	1.95843e-25	1.3662e-21
rs2292998	ILMN_1651964	0.183898	12.699	2.07714e-25	1.42314e-21
rs4148585	ILMN_1651964	0.183898	12.699	2.07714e-25	1.42314e-21
rs6443924	ILMN_1651964	0.183898	12.699	2.07714e-25	1.42314e-21
rs4148579	ILMN_1651964	0.183898	12.699	2.07714e-25	1.42314e-21
rs939336	ILMN_1651964	0.183898	12.699	2.07714e-25	1.42314e-21
rs6800217	ILMN_1651964	0.183898	12.699	2.07714e-25	1.42314e-21
rs869417	ILMN_1651964	0.183898	12.699	2.07714e-25	1.42314e-21
rs1132776	ILMN_1651964	0.183898	12.699	2.07714e-25	1.42314e-21
rs6802849	ILMN_1651964	0.183898	12.699	2.07714e-25	1.42314e-21
rs2313212	ILMN_1651964	0.183898	12.699	2.07714e-25	1.42314e-21
rs4148575	ILMN_1651964	0.183898	12.699	2.07714e-25	1.42314e-21
rs939338	ILMN_1651964	0.183898	12.699	2.07714e-25	1.42314e-21
rs6443926	ILMN_1651964	0.183898	12.699	2.07714e-25	1.42314e-21
rs10937158	ILMN_1651964	0.183898	12.699	2.07714e-25	1.42314e-21
rs4148571	ILMN_1651964	0.183898	12.699	2.07714e-25	1.42314e-21
rs1389308	ILMN_1675191	-0.285788	-12.6952	2.12645e-25	1.45519e-21
rs11167280	ILMN_1670841	-0.340192	-12.6932	2.15178e-25	1.47078e-21
rs1538535	ILMN_1789196	-0.285624	-12.6928	2.15725e-25	1.47277e-21
rs7224683	ILMN_1797155	0.188598	12.6881	2.22032e-25	1.51403e-21
rs28698667	ILMN_1738369	0.179771	12.6791	2.34481e-25	1.59514e-21
rs12446550	ILMN_1738369	0.179771	12.6791	2.34481e-25	1.59514e-21
rs7617773	ILMN_1654612	0.170866	12.6755	2.39738e-25	1.62897e-21
rs2298428	ILMN_1677877	0.182549	12.6676	2.51545e-25	1.70719e-21
rs10057028	ILMN_1675191	-0.286571	-12.6545	2.7249e-25	1.84716e-21
rs2071474	ILMN_1759250	0.189834	12.6429	2.92494e-25	1.9781e-21
rs2071472	ILMN_1759250	0.189834	12.6429	2.92494e-25	1.9781e-21
rs6462446	ILMN_2352121	0.265607	12.6387	3.00048e-25	2.02443e-21
rs10251079	ILMN_2352121	0.265607	12.6387	3.00048e-25	2.02443e-21
rs933489	ILMN_2330382	0.145812	12.6307	3.15071e-25	2.1233e-21
rs1880296	ILMN_1694671	0.163923	12.6271	3.22001e-25	2.16746e-21
rs9295957	ILMN_3309634	0.228632	12.6215	3.33186e-25	2.24013e-21
rs1046028	ILMN_1776723	-0.130679	-12.6195	3.37286e-25	2.26505e-21
rs10807081	ILMN_3309634	0.307311	12.6156	3.45311e-25	2.31624e-21
rs4942840	ILMN_1776723	-0.12988	-12.6116	3.5388e-25	2.36271e-21
rs1046027	ILMN_1776723	-0.12988	-12.6116	3.5388e-25	2.36271e-21
rs3186013	ILMN_1776723	-0.12988	-12.6116	3.5388e-25	2.36271e-21
rs7317982	ILMN_1776723	-0.12988	-12.6116	3.5388e-25	2.36271e-21
rs10772817	ILMN_1655261	-0.18296	-12.6081	3.61545e-25	2.40829e-21
rs10846082	ILMN_1655261	-0.18296	-12.6081	3.61545e-25	2.40829e-21
rs646782	ILMN_2208495	0.193311	12.5948	3.92079e-25	2.60866e-21
rs6058296	ILMN_1670841	-0.301503	-12.5886	4.07173e-25	2.69973e-21
rs2050729	ILMN_1670841	-0.301503	-12.5886	4.07173e-25	2.69973e-21
rs2425090	ILMN_1670841	-0.301503	-12.5886	4.07173e-25	2.69973e-21
rs10786344	ILMN_1767253	0.296085	12.5804	4.28035e-25	2.83478e-21
rs570840	ILMN_1657129	0.259216	12.5757	4.40464e-25	2.91375e-21
rs2269720	ILMN_1723846	0.241769	12.5738	4.45674e-25	2.94483e-21
rs1533682	ILMN_1651964	0.181954	12.5675	4.63078e-25	3.03543e-21
rs1533684	ILMN_1651964	0.181954	12.5675	4.63078e-25	3.03543e-21
rs2313217	ILMN_1651964	0.181954	12.5675	4.63078e-25	3.03543e-21
rs2872249	ILMN_1651964	0.181954	12.5675	4.63078e-25	3.03543e-21
rs1402002	ILMN_1651964	0.181954	12.5675	4.63078e-25	3.03543e-21
rs2037379	ILMN_1651964	0.181954	12.5675	4.63078e-25	3.03543e-21
rs9858774	ILMN_1651964	0.181954	12.5675	4.63078e-25	3.03543e-21
rs10070522	ILMN_1675191	-0.287894	-12.5598	4.85153e-25	3.17651e-21
rs1420106	ILMN_1721762	-0.609768	-12.5564	4.95372e-25	3.23973e-21
rs777486	ILMN_1734707	-0.571012	-12.5405	5.45862e-25	3.56589e-21
rs11702494	ILMN_1806733	-0.393611	-12.5338	5.68593e-25	3.71017e-21
rs10145013	ILMN_2048982	-0.129262	-12.531	5.78466e-25	3.75755e-21
rs2123459	ILMN_2048982	-0.129262	-12.531	5.78466e-25	3.75755e-21
rs10133696	ILMN_2048982	-0.129262	-12.531	5.78466e-25	3.75755e-21
rs1453007	ILMN_2048982	-0.129262	-12.531	5.78466e-25	3.75755e-21
rs7390	ILMN_1737611	0.171117	12.5294	5.84067e-25	3.78966e-21
rs2269650	ILMN_3185234	0.13995	12.5221	6.10791e-25	3.95859e-21
rs13021966	ILMN_1728380	-0.168373	-12.5179	6.26491e-25	4.05577e-21
rs2621367	ILMN_1759250	0.187278	12.5148	6.38269e-25	4.12738e-21
rs2425094	ILMN_1670841	-0.301195	-12.5131	6.45228e-25	4.1677e-21
rs806973	ILMN_1651496	-0.417083	-12.5094	6.59856e-25	4.25741e-21
rs6925536	ILMN_1678766	0.194309	12.4991	7.02495e-25	4.52743e-21
rs7132057	ILMN_1719064	0.287315	12.4964	7.13999e-25	4.5913e-21
rs11066591	ILMN_1719064	0.287315	12.4964	7.13999e-25	4.5913e-21
rs2330635	ILMN_1690982	-0.207163	-12.4842	7.69355e-25	4.93622e-21
rs2186366	ILMN_1690982	-0.207163	-12.4842	7.69355e-25	4.93622e-21
rs2296970	ILMN_2339796	0.184237	12.4835	7.72737e-25	4.9524e-21
rs12951902	ILMN_1707137	0.682526	12.4771	8.03363e-25	5.14295e-21
rs4822451	ILMN_1690982	-0.201782	-12.4589	8.97856e-25	5.7415e-21
rs10774671	ILMN_1672606	0.195186	12.4576	9.04757e-25	5.7792e-21
rs9404952	ILMN_1656670	0.466706	12.4502	9.46712e-25	6.04049e-21
rs2296971	ILMN_2339796	0.184474	12.442	9.95163e-25	6.3426e-21
rs2857118	ILMN_1759250	0.186332	12.4308	1.06581e-24	6.78537e-21
rs480299	ILMN_1694776	-0.128208	-12.4252	1.10251e-24	7.01127e-21
rs11553576	ILMN_1772644	0.119654	12.4223	1.12235e-24	7.12951e-21
rs2045024	ILMN_2048982	-0.128312	-12.418	1.15232e-24	7.31186e-21
rs11627387	ILMN_2048982	-0.128028	-12.4004	1.28236e-24	8.12803e-21
rs9457413	ILMN_1678766	0.194506	12.3939	1.33478e-24	8.451e-21
rs990960	ILMN_1754114	-0.174054	-12.3905	1.36199e-24	8.61379e-21
rs2109262	ILMN_3298167	0.331124	12.3895	1.37092e-24	8.64176e-21
rs4792728	ILMN_3298167	0.331124	12.3895	1.37092e-24	8.64176e-21
rs11868284	ILMN_3298167	0.331124	12.3895	1.37092e-24	8.64176e-21
rs7115310	ILMN_1766157	-0.23235	-12.3889	1.37537e-24	8.65088e-21
rs11042883	ILMN_1766157	-0.23235	-12.3889	1.37537e-24	8.65088e-21
rs12709089	ILMN_2413278	0.274355	12.3705	1.53917e-24	9.67053e-21
rs1609289	ILMN_3237636	0.165072	12.3625	1.61598e-24	1.0098e-20
rs1590067	ILMN_3237636	0.165072	12.3625	1.61598e-24	1.0098e-20
rs1304163	ILMN_3237636	0.165072	12.3625	1.61598e-24	1.0098e-20
rs929209	ILMN_3237636	0.165072	12.3625	1.61598e-24	1.0098e-20
rs8048741	ILMN_3237636	0.165072	12.3625	1.61598e-24	1.0098e-20
rs11066523	ILMN_1719064	0.28517	12.362	1.62077e-24	1.0117e-20
rs7180254	ILMN_2338197	0.196484	12.3516	1.7268e-24	1.07587e-20
rs2660	ILMN_1672606	0.19348	12.3516	1.72731e-24	1.07587e-20
rs7790368	ILMN_2352121	0.272721	12.3328	1.93695e-24	1.20514e-20
rs17122565	ILMN_1731666	-0.337459	-12.3303	1.96692e-24	1.21894e-20
rs2240327	ILMN_1738239	0.172652	12.3302	1.96761e-24	1.21894e-20
rs10049087	ILMN_1738239	0.172652	12.3302	1.96761e-24	1.21894e-20
rs2240326	ILMN_1738239	0.172652	12.3302	1.96761e-24	1.21894e-20
rs1046295	ILMN_1776723	-0.129424	-12.3166	2.13812e-24	1.32315e-20
rs11231141	ILMN_1772644	0.118836	12.3058	2.28353e-24	1.41011e-20
rs7124057	ILMN_1772644	0.118836	12.3058	2.28353e-24	1.41011e-20
rs8060037	ILMN_2230035	-0.162988	-12.3016	2.34265e-24	1.44506e-20
rs6120998	ILMN_2307025	-0.337321	-12.2989	2.38179e-24	1.46763e-20
rs2621358	ILMN_1759250	0.187913	12.2984	2.38879e-24	1.4688e-20
rs2621338	ILMN_1759250	0.187913	12.2984	2.38879e-24	1.4688e-20
rs11206006	ILMN_1694776	-0.127979	-12.2906	2.50623e-24	1.53937e-20
rs7342665	ILMN_1684205	-0.207688	-12.2863	2.57181e-24	1.57796e-20
rs1662955	ILMN_3262936	0.166776	12.2858	2.58047e-24	1.57823e-20
rs829584	ILMN_3262936	0.166776	12.2858	2.58047e-24	1.57823e-20
rs829573	ILMN_3262936	0.166776	12.2858	2.58047e-24	1.57823e-20
rs2981	ILMN_1776723	-0.129242	-12.2729	2.79177e-24	1.70565e-20
rs8019741	ILMN_1701512	0.230982	12.2628	2.96867e-24	1.8118e-20
rs798887	ILMN_1661631	-0.899448	-12.2625	2.97376e-24	1.81298e-20
rs7139494	ILMN_1776723	-0.130062	-12.2608	3.00632e-24	1.8309e-20
rs11790814	ILMN_1697166	-0.403941	-12.2599	3.02219e-24	1.83861e-20
rs12151188	ILMN_1655684	0.16606	12.2597	3.02538e-24	1.83861e-20
rs12150874	ILMN_2396786	0.228793	12.2576	3.06394e-24	1.86008e-20
rs1181874	ILMN_2228453	0.154248	12.2553	3.10876e-24	1.8853e-20
rs939335	ILMN_1651964	0.180586	12.2523	3.1664e-24	1.91824e-20
rs2296326	ILMN_1798177	0.687874	12.2421	3.36831e-24	2.03841e-20
rs7115616	ILMN_1667711	0.26799	12.2337	3.54568e-24	2.1435e-20
rs12933120	ILMN_1750596	0.180077	12.2294	3.6406e-24	2.19857e-20
rs10189685	ILMN_3244607	-0.192087	-12.2225	3.79719e-24	2.29073e-20
rs12225213	ILMN_1772644	0.118449	12.2204	3.84657e-24	2.3181e-20
rs7444	ILMN_1677877	0.175878	12.2186	3.88864e-24	2.34099e-20
rs4699215	ILMN_1754114	-0.171443	-12.2164	3.94179e-24	2.37051e-20
rs1750040	ILMN_2215119	0.189251	12.207	4.17266e-24	2.50151e-20
rs350292	ILMN_2215119	0.189251	12.207	4.17266e-24	2.50151e-20
rs17489860	ILMN_2215119	0.189251	12.207	4.17266e-24	2.50151e-20
rs175040	ILMN_1713380	-0.105862	-12.2002	4.35005e-24	2.60243e-20
rs1548807	ILMN_1713380	-0.105862	-12.2002	4.35005e-24	2.60243e-20
rs6599273	ILMN_1762103	0.259037	12.1887	4.66636e-24	2.78877e-20
rs2199874	ILMN_1759250	0.18432	12.1791	4.94872e-24	2.95445e-20
rs12996187	ILMN_1885771	0.158072	12.175	5.07181e-24	3.0248e-20
rs1048402	ILMN_1737611	0.169093	12.1691	5.25956e-24	3.13352e-20
rs5760102	ILMN_1690982	-0.201375	-12.1651	5.38794e-24	3.20669e-20
rs2013208	ILMN_1738239	0.172704	12.1645	5.40767e-24	3.21511e-20
rs1075403	ILMN_2158003	0.227197	12.1589	5.59567e-24	3.32345e-20
rs6993786	ILMN_1806304	-0.172154	-12.1563	5.6864e-24	3.37385e-20
rs7975825	ILMN_2344216	-0.194112	-12.1546	5.74442e-24	3.40477e-20
rs7592700	ILMN_1693317	0.163513	12.1529	5.80662e-24	3.43809e-20
rs11580229	ILMN_1731064	0.181444	12.145	6.0913e-24	3.60295e-20
rs4072980	ILMN_1705151	0.147449	12.1385	6.33899e-24	3.7456e-20
rs27741	ILMN_1738369	0.175281	12.137	6.39648e-24	3.77569e-20
rs1130663	ILMN_1794740	-0.189787	-12.1331	6.54914e-24	3.84609e-20
rs1130680	ILMN_1794740	-0.189787	-12.1331	6.54914e-24	3.84609e-20
rs1130698	ILMN_1794740	-0.189787	-12.1331	6.54914e-24	3.84609e-20
rs1130719	ILMN_1794740	-0.189787	-12.1331	6.54914e-24	3.84609e-20
rs3059	ILMN_1794740	-0.189787	-12.1331	6.54914e-24	3.84609e-20
rs1408343	ILMN_2258774	-0.189866	-12.1321	6.59114e-24	3.86626e-20
rs1492890	ILMN_1769911	-0.200517	-12.132	6.59692e-24	3.86626e-20
rs11189159	ILMN_1767253	0.30861	12.1312	6.62598e-24	3.87539e-20
rs2275581	ILMN_1767253	0.30861	12.1312	6.62598e-24	3.87539e-20
rs4889554	ILMN_3237636	0.167799	12.1275	6.77961e-24	3.96122e-20
rs879255	ILMN_1805992	0.293736	12.1264	6.82331e-24	3.98271e-20
rs7270009	ILMN_2307025	-0.302235	-12.1199	7.10115e-24	4.14069e-20
rs10415281	ILMN_2396786	-0.233611	-12.1159	7.27706e-24	4.23897e-20
rs2532501	ILMN_1737611	0.168723	12.1119	7.45694e-24	4.33935e-20
rs7847286	ILMN_1746309	-0.175923	-12.0998	8.02753e-24	4.66668e-20
rs813497	ILMN_1729868	0.147779	12.0905	8.4979e-24	4.93513e-20
rs1543985	ILMN_1694671	0.167084	12.0766	9.24711e-24	5.36482e-20
rs6431655	ILMN_1725707	-0.132425	-12.0615	1.01436e-23	5.87902e-20
rs6908994	ILMN_3309634	0.230992	12.0598	1.02455e-23	5.92018e-20
rs2394892	ILMN_3309634	0.230992	12.0598	1.02455e-23	5.92018e-20
rs28397299	ILMN_3309634	0.230992	12.0598	1.02455e-23	5.92018e-20
rs1874328	ILMN_1683811	-0.201114	-12.0591	1.02886e-23	5.93913e-20
rs13712	ILMN_1713380	-0.105586	-12.0541	1.06118e-23	6.11956e-20
rs8007089	ILMN_2403889	-0.180943	-12.0528	1.06946e-23	6.1611e-20
rs2071076	ILMN_1787541	0.231066	12.0467	1.10969e-23	6.38652e-20
rs30988	ILMN_2057566	-0.147162	-12.0409	1.15016e-23	6.61277e-20
rs17125401	ILMN_1738750	-0.170897	-12.0336	1.20221e-23	6.90515e-20
rs4266763	ILMN_1811301	-0.293053	-12.0303	1.22674e-23	7.03901e-20
rs4767030	ILMN_1672606	0.192213	12.0283	1.24184e-23	7.11857e-20
rs10483880	ILMN_1804396	-0.789517	-12.0235	1.27881e-23	7.3232e-20
rs3744750	ILMN_1706959	0.140448	12.0211	1.29744e-23	7.42247e-20
rs550638	ILMN_1730454	1.53493	12.0117	1.37442e-23	7.85507e-20
rs17722526	ILMN_3251269	0.268578	12.0102	1.38728e-23	7.92073e-20
rs2071575	ILMN_1709237	0.214392	12.0051	1.43058e-23	8.15986e-20
rs17355357	ILMN_2230035	-0.169464	-12.0016	1.46148e-23	8.32786e-20
rs10178877	ILMN_1693317	0.161623	11.9935	1.53598e-23	8.74368e-20
rs6699344	ILMN_1838313	-0.155358	-11.9926	1.54449e-23	8.78344e-20
rs12516225	ILMN_2214278	-0.154495	-11.9889	1.5798e-23	8.97538e-20
rs3173833	ILMN_1791511	0.809699	11.9837	1.63075e-23	9.2557e-20
rs3909640	ILMN_1739683	0.249379	11.983	1.6375e-23	9.28487e-20
rs10781500	ILMN_1811301	-0.291319	-11.9798	1.66922e-23	9.45543e-20
rs9421246	ILMN_1805992	0.295	11.9791	1.67625e-23	9.48591e-20
rs11602545	ILMN_1788211	0.155643	11.9763	1.70526e-23	9.63114e-20
rs2276097	ILMN_1788211	0.155643	11.9763	1.70526e-23	9.63114e-20
rs3180589	ILMN_1737611	0.165843	11.9753	1.71612e-23	9.6735e-20
rs7976498	ILMN_1737611	0.165843	11.9753	1.71612e-23	9.6735e-20
rs567086	ILMN_1685978	-0.166338	-11.971	1.76213e-23	9.92311e-20
rs14123	ILMN_1738784	0.235205	11.9677	1.7977e-23	1.01135e-19
rs26828	ILMN_2057566	-0.146097	-11.9668	1.80713e-23	1.01566e-19
rs6558610	ILMN_1716733	1.32576	11.9616	1.86521e-23	1.04728e-19
rs745952	ILMN_1771697	-0.321345	-11.957	1.91896e-23	1.07641e-19
rs13178332	ILMN_1675191	-0.280951	-11.9566	1.92309e-23	1.07768e-19
rs3751742	ILMN_3237636	0.167329	11.9544	1.94922e-23	1.09126e-19
rs9314117	ILMN_2214278	-0.155243	-11.9475	2.0339e-23	1.13756e-19
rs10853100	ILMN_1810274	-0.231227	-11.9306	2.25472e-23	1.25984e-19
rs2836961	ILMN_1801866	0.242037	11.9135	2.50265e-23	1.39702e-19
rs1744170	ILMN_2215119	0.191514	11.9087	2.57626e-23	1.43672e-19
rs995232	ILMN_2339796	0.217392	11.9066	2.61061e-23	1.45446e-19
rs7617257	ILMN_1734707	-0.50862	-11.9058	2.62232e-23	1.45957e-19
rs11762932	ILMN_1688279	-0.207017	-11.8939	2.81994e-23	1.56805e-19
rs11764558	ILMN_1657129	0.237156	11.8935	2.82627e-23	1.57005e-19
rs510379	ILMN_1685978	-0.165893	-11.8879	2.92596e-23	1.62387e-19
rs2272391	ILMN_2208495	0.186395	11.8862	2.95649e-23	1.63923e-19
rs7789890	ILMN_1688279	-0.210331	-11.8785	3.0988e-23	1.71648e-19
rs922107	ILMN_1838313	-0.153989	-11.8779	3.10969e-23	1.72085e-19
rs7303722	ILMN_1787541	0.227757	11.876	3.14615e-23	1.73936e-19
rs10863965	ILMN_1738784	0.230236	11.8748	3.16802e-23	1.74977e-19
rs3026101	ILMN_1719622	0.217665	11.8729	3.20589e-23	1.76899e-19
rs11621630	ILMN_1764321	0.146965	11.8657	3.34885e-23	1.8461e-19
rs7366048	ILMN_1705151	0.144603	11.8512	3.66033e-23	2.01588e-19
rs4149239	ILMN_1709237	0.26086	11.8485	3.71988e-23	2.04672e-19
rs10818451	ILMN_1655990	-0.32487	-11.8467	3.76073e-23	2.06722e-19
rs2416760	ILMN_2290118	-0.176843	-11.8356	4.02546e-23	2.21062e-19
rs3807306	ILMN_1670576	-0.341126	-11.8346	4.04953e-23	2.22172e-19
rs17854567	ILMN_3238452	-0.507105	-11.833	4.09055e-23	2.24209e-19
rs1801131	ILMN_1734830	0.252932	11.8251	4.29194e-23	2.35023e-19
rs7793131	ILMN_2352121	0.293712	11.8214	4.39005e-23	2.40168e-19
rs12537581	ILMN_1751051	0.227883	11.8169	4.51169e-23	2.46588e-19
rs12608504	ILMN_2158003	0.227262	11.8164	4.52704e-23	2.47192e-19
rs2325948	ILMN_1810274	-0.229872	-11.8139	4.59649e-23	2.50746e-19
rs12691276	ILMN_1680129	0.125886	11.805	4.85144e-23	2.64404e-19
rs3087822	ILMN_1813256	0.140335	11.8014	4.95874e-23	2.69741e-19
rs6544906	ILMN_1813256	0.140335	11.8014	4.95874e-23	2.69741e-19
rs324015	ILMN_1763198	0.288164	11.799	5.03349e-23	2.73548e-19
rs1274972	ILMN_1762103	0.256153	11.7914	5.27199e-23	2.857e-19
rs1274971	ILMN_1762103	0.256153	11.7914	5.27199e-23	2.857e-19
rs2949565	ILMN_1762103	0.256153	11.7914	5.27199e-23	2.857e-19
rs11595160	ILMN_1678974	0.166296	11.7843	5.50503e-23	2.98048e-19
rs3809634	ILMN_2377240	0.148628	11.783	5.54728e-23	3.00054e-19
rs1548888	ILMN_1723115	0.198376	11.7763	5.78073e-23	3.12094e-19
rs1548891	ILMN_1723115	0.198376	11.7763	5.78073e-23	3.12094e-19
rs7134136	ILMN_1737611	0.166096	11.7723	5.9239e-23	3.19524e-19
rs6990733	ILMN_1709237	0.26381	11.7672	6.10905e-23	3.29203e-19
rs12138115	ILMN_1705151	0.142518	11.7595	6.4045e-23	3.44801e-19
rs6797249	ILMN_1721842	0.348526	11.7575	6.48192e-23	3.48642e-19
rs7975825	ILMN_1747775	-0.185292	-11.7556	6.55744e-23	3.52376e-19
rs7914469	ILMN_2358626	0.319071	11.7545	6.6009e-23	3.5438e-19
rs8559	ILMN_1685978	-0.163424	-11.7469	6.91499e-23	3.70896e-19
rs10781507	ILMN_1811301	-0.286677	-11.7465	6.93348e-23	3.71542e-19
rs4266763	ILMN_1712532	0.186485	11.7451	6.99342e-23	3.74405e-19
rs1681752	ILMN_1805992	0.291352	11.7427	7.09644e-23	3.79567e-19
rs8001787	ILMN_1655557	0.205101	11.7312	7.6093e-23	4.06621e-19
rs2014725	ILMN_1771223	-0.194176	-11.7228	8.01217e-23	4.27752e-19
rs7189819	ILMN_2377240	0.147928	11.7145	8.42842e-23	4.49558e-19
rs2098433	ILMN_1655261	-0.176733	-11.7116	8.57966e-23	4.57201e-19
rs2735097	ILMN_1656670	0.499426	11.7086	8.73937e-23	4.64851e-19
rs2517715	ILMN_1656670	0.499426	11.7086	8.73937e-23	4.64851e-19
rs17770213	ILMN_1701998	0.208842	11.704	8.98332e-23	4.77385e-19
rs10283378	ILMN_1709237	0.258554	11.7024	9.07436e-23	4.81778e-19
rs7745906	ILMN_3309634	0.227136	11.7013	9.13247e-23	4.84317e-19
rs28622214	ILMN_1701998	-0.208789	-11.7012	9.139e-23	4.84317e-19
rs11596526	ILMN_2358626	0.317067	11.6988	9.27691e-23	4.91173e-19
rs4073113	ILMN_1762103	0.253988	11.6943	9.53407e-23	5.04324e-19
rs3751035	ILMN_1788211	0.155813	11.6905	9.75924e-23	5.15762e-19
rs10781500	ILMN_1712532	0.185274	11.6838	1.01619e-22	5.36549e-19
rs12119779	ILMN_1738784	0.227654	11.6815	1.03053e-22	5.43624e-19
rs11079824	ILMN_1810274	0.223375	11.6748	1.07404e-22	5.66054e-19
rs17471624	ILMN_2413278	0.270749	11.6733	1.08357e-22	5.70557e-19
rs10104	ILMN_1671374	-0.118689	-11.6647	1.14232e-22	6.00389e-19
rs2277947	ILMN_1671374	-0.118689	-11.6647	1.14232e-22	6.00389e-19
rs8026641	ILMN_3251269	0.282128	11.6498	1.25065e-22	6.5673e-19
rs2425173	ILMN_2307025	-0.287313	-11.6488	1.25806e-22	6.60019e-19
rs13439459	ILMN_1709237	0.281661	11.6448	1.28965e-22	6.75974e-19
rs10781507	ILMN_1712532	0.183802	11.6398	1.32969e-22	6.9633e-19
rs2523946	ILMN_1656670	0.469029	11.6373	1.34988e-22	7.05616e-19
rs2844804	ILMN_1656670	0.469029	11.6373	1.34988e-22	7.05616e-19
rs729609	ILMN_1709237	0.258153	11.6341	1.37666e-22	7.18961e-19
rs775450	ILMN_1803197	-0.150699	-11.6326	1.38938e-22	7.23435e-19
rs13085251	ILMN_1654612	0.165993	11.6324	1.39059e-22	7.23435e-19
rs4149247	ILMN_1709237	0.257484	11.631	1.40282e-22	7.23435e-19
rs4149248	ILMN_1709237	0.257484	11.631	1.40282e-22	7.23435e-19
rs10503812	ILMN_1709237	0.257484	11.631	1.40282e-22	7.23435e-19
rs7843805	ILMN_1709237	0.257484	11.631	1.40282e-22	7.23435e-19
rs6558002	ILMN_1709237	0.257484	11.631	1.40282e-22	7.23435e-19
rs6558003	ILMN_1709237	0.257484	11.631	1.40282e-22	7.23435e-19
rs747276	ILMN_1709237	0.257484	11.631	1.40282e-22	7.23435e-19
rs7828349	ILMN_1709237	0.257484	11.631	1.40282e-22	7.23435e-19
rs6558004	ILMN_1709237	0.257484	11.631	1.40282e-22	7.23435e-19
rs10282967	ILMN_1709237	0.257484	11.631	1.40282e-22	7.23435e-19
rs4149252	ILMN_1709237	0.257484	11.631	1.40282e-22	7.23435e-19
rs4149255	ILMN_1709237	0.257484	11.631	1.40282e-22	7.23435e-19
rs1919040	ILMN_3237636	0.168572	11.6297	1.41372e-22	7.284e-19
rs1640778	ILMN_2057566	0.145844	11.629	1.42006e-22	7.31015e-19
rs704959	ILMN_1762103	0.253007	11.6276	1.43216e-22	7.36586e-19
rs4149259	ILMN_1709237	0.259958	11.622	1.48191e-22	7.60811e-19
rs4149260	ILMN_1709237	0.259958	11.622	1.48191e-22	7.60811e-19
rs10096092	ILMN_1709237	0.281636	11.6173	1.52497e-22	7.82222e-19
rs2256175	ILMN_3241692	-0.187572	-11.6149	1.54743e-22	7.93032e-19
rs6537837	ILMN_1696003	-0.206608	-11.6139	1.55718e-22	7.96614e-19
rs7371	ILMN_1696003	-0.206608	-11.6139	1.55718e-22	7.96614e-19
rs175049	ILMN_1713380	-0.105315	-11.6131	1.56432e-22	7.97429e-19
rs2098251	ILMN_1713380	-0.105315	-11.6131	1.56432e-22	7.97429e-19
rs175084	ILMN_1713380	-0.105315	-11.6131	1.56432e-22	7.97429e-19
rs175490	ILMN_1713380	-0.105315	-11.6131	1.56432e-22	7.97429e-19
rs3006475	ILMN_1748915	0.688634	11.5987	1.70834e-22	8.68536e-19
rs4772	ILMN_1748915	0.688634	11.5987	1.70834e-22	8.68536e-19
rs3006483	ILMN_1748915	0.688634	11.5987	1.70834e-22	8.68536e-19
rs11766651	ILMN_1694671	0.161272	11.5975	1.7206e-22	8.73999e-19
rs2222103	ILMN_1705921	0.17871	11.5961	1.73512e-22	8.80596e-19
rs10517685	ILMN_1761941	0.283621	11.5944	1.75329e-22	8.89033e-19
rs11073891	ILMN_1763837	-0.223043	-11.5938	1.76021e-22	8.91758e-19
rs13059037	ILMN_1654612	0.164019	11.5848	1.85912e-22	9.35281e-19
rs13068265	ILMN_1654612	0.164019	11.5848	1.85912e-22	9.35281e-19
rs3197223	ILMN_1654612	0.164019	11.5848	1.85912e-22	9.35281e-19
rs4479622	ILMN_1654612	0.164019	11.5848	1.85912e-22	9.35281e-19
rs11706277	ILMN_1654612	0.164019	11.5848	1.85912e-22	9.35281e-19
rs11718350	ILMN_1654612	0.164019	11.5848	1.85912e-22	9.35281e-19
rs11716371	ILMN_1654612	0.164019	11.5848	1.85912e-22	9.35281e-19
rs11710257	ILMN_1654612	0.164019	11.5848	1.85912e-22	9.35281e-19
rs2509982	ILMN_1772644	0.116072	11.5831	1.87877e-22	9.4434e-19
rs10781499	ILMN_1712532	0.180882	11.5796	1.91909e-22	9.63764e-19
rs10070258	ILMN_2214278	-0.151895	-11.5779	1.9392e-22	9.73016e-19
rs490633	ILMN_1685978	-0.177747	-11.5758	1.96435e-22	9.8392e-19
rs9508	ILMN_1685978	-0.177747	-11.5758	1.96435e-22	9.8392e-19
rs6815457	ILMN_1745522	0.497341	11.5696	2.0395e-22	1.02067e-18
rs1044733	ILMN_1671374	-0.11801	-11.5665	2.07866e-22	1.03937e-18
rs10747573	ILMN_2208495	0.165223	11.5634	2.11852e-22	1.05838e-18
rs4149243	ILMN_1709237	0.249221	11.5609	2.15114e-22	1.07374e-18
rs569	ILMN_1709227	0.153903	11.5569	2.20437e-22	1.09841e-18
rs11006	ILMN_1709227	0.153903	11.5569	2.20437e-22	1.09841e-18
rs7515284	ILMN_1716004	0.136492	11.5513	2.28042e-22	1.13043e-18
rs17361763	ILMN_1716004	0.136492	11.5513	2.28042e-22	1.13043e-18
rs5013330	ILMN_1716004	0.136492	11.5513	2.28042e-22	1.13043e-18
rs1053624	ILMN_1716004	0.136492	11.5513	2.28042e-22	1.13043e-18
rs17361833	ILMN_1716004	0.136492	11.5513	2.28042e-22	1.13043e-18
rs12062	ILMN_1716004	0.136492	11.5513	2.28042e-22	1.13043e-18
rs2284555	ILMN_1757391	-0.129412	-11.5471	2.33999e-22	1.15797e-18
rs1059293	ILMN_1757391	-0.129412	-11.5471	2.33999e-22	1.15797e-18
rs7161	ILMN_1718771	0.167397	11.5468	2.34388e-22	1.15889e-18
rs3115627	ILMN_1656670	0.510541	11.5405	2.4357e-22	1.20326e-18
rs925284	ILMN_1810274	-0.228521	-11.5384	2.46792e-22	1.21813e-18
rs4414157	ILMN_2358626	0.314683	11.5373	2.4845e-22	1.22526e-18
rs11669128	ILMN_2396786	-0.226091	-11.5184	2.78766e-22	1.37359e-18
rs11070245	ILMN_3251269	0.249369	11.512	2.89782e-22	1.42665e-18
rs3736952	ILMN_1727271	0.353204	11.5108	2.92004e-22	1.43513e-18
rs3742384	ILMN_1727271	0.353204	11.5108	2.92004e-22	1.43513e-18
rs10047541	ILMN_1655261	-0.1727	-11.5087	2.95764e-22	1.45237e-18
rs1324473	ILMN_2290118	-0.177817	-11.5019	3.0826e-22	1.51152e-18
rs2687965	ILMN_2393341	0.157855	11.5019	3.08334e-22	1.51152e-18
rs3795453	ILMN_1731064	0.177774	11.5008	3.10353e-22	1.52012e-18
rs12453162	ILMN_1652333	0.233119	11.5002	3.1146e-22	1.52425e-18
rs3087835	ILMN_1787541	0.221693	11.497	3.17695e-22	1.55212e-18
rs1044189	ILMN_1787541	0.221693	11.497	3.17695e-22	1.55212e-18
rs13015714	ILMN_1721762	-0.577238	-11.4964	3.18736e-22	1.55589e-18
rs2058623	ILMN_1721762	-0.586217	-11.4941	3.23215e-22	1.57641e-18
rs7839733	ILMN_1709237	0.255503	11.484	3.43772e-22	1.67242e-18
rs7000388	ILMN_1709237	0.255503	11.484	3.43772e-22	1.67242e-18
rs7018249	ILMN_1709237	0.255503	11.484	3.43772e-22	1.67242e-18
rs6962405	ILMN_2323385	-0.191705	-11.483	3.45935e-22	1.68152e-18
rs4617229	ILMN_2290118	-0.17573	-11.4806	3.51067e-22	1.7036e-18
rs2416799	ILMN_2290118	-0.17573	-11.4806	3.51067e-22	1.7036e-18
rs11395	ILMN_1782579	0.101997	11.4752	3.62693e-22	1.75705e-18
rs876242	ILMN_1782579	0.101997	11.4752	3.62693e-22	1.75705e-18
rs12035710	ILMN_1748915	0.685461	11.4749	3.63466e-22	1.75931e-18
rs1044213	ILMN_1757391	-0.128112	-11.4712	3.71736e-22	1.79632e-18
rs2834224	ILMN_1757391	-0.128112	-11.4712	3.71736e-22	1.79632e-18
rs6662706	ILMN_2228453	0.148665	11.4693	3.76148e-22	1.81611e-18
rs17361887	ILMN_1716004	0.137668	11.4682	3.78589e-22	1.82637e-18
rs12477274	ILMN_1782579	0.102407	11.454	4.12909e-22	1.99026e-18
rs647618	ILMN_1751051	0.187021	11.4407	4.47737e-22	2.15633e-18
rs17200733	ILMN_1718936	-0.524862	-11.4353	4.62809e-22	2.22706e-18
rs2193359	ILMN_1655261	-0.177846	-11.4285	4.82224e-22	2.31854e-18
rs7846038	ILMN_1709237	0.277659	11.4204	5.06794e-22	2.43261e-18
rs17057284	ILMN_1709237	0.277659	11.4204	5.06794e-22	2.43261e-18
rs9461680	ILMN_3309634	0.223382	11.4172	5.16708e-22	2.47813e-18
rs15801	ILMN_1805827	0.208574	11.4057	5.54255e-22	2.65599e-18
rs11709691	ILMN_1654612	0.162973	11.4026	5.64743e-22	2.704e-18
rs7220464	ILMN_1794522	0.299198	11.4024	5.65369e-22	2.70475e-18
rs10814535	ILMN_1664798	0.181546	11.3946	5.92852e-22	2.83387e-18
rs1881316	ILMN_3237636	0.166101	11.3803	6.47225e-22	3.08865e-18
rs7206101	ILMN_3237636	0.166101	11.3803	6.47225e-22	3.08865e-18
rs11089637	ILMN_1677877	0.194472	11.3774	6.58693e-22	3.14077e-18
rs17663697	ILMN_2129388	-0.161925	-11.377	6.60227e-22	3.14548e-18
rs10781510	ILMN_1712532	0.184696	11.3767	6.61541e-22	3.14913e-18
rs4374473	ILMN_1762103	0.250187	11.3626	7.20698e-22	3.4279e-18
rs9649520	ILMN_1683811	-0.183427	-11.3583	7.39838e-22	3.51603e-18
rs10111	ILMN_1709227	0.155857	11.3556	7.52101e-22	3.56842e-18
rs7131534	ILMN_1709227	0.155857	11.3556	7.52101e-22	3.56842e-18
rs11079828	ILMN_1810274	-0.218424	-11.3531	7.63645e-22	3.62021e-18
rs3817604	ILMN_2140700	0.380731	11.3446	8.04157e-22	3.80283e-18
rs28429103	ILMN_2140700	0.380731	11.3446	8.04157e-22	3.80283e-18
rs10024529	ILMN_2140700	0.380731	11.3446	8.04157e-22	3.80283e-18
rs10492150	ILMN_1655261	-0.154156	-11.3444	8.05471e-22	3.80283e-18
rs12316046	ILMN_1655261	-0.154156	-11.3444	8.05471e-22	3.80283e-18
rs28397289	ILMN_3309634	0.221386	11.3387	8.33839e-22	3.93354e-18
rs17301608	ILMN_1796335	-0.390531	-11.3377	8.39064e-22	3.95494e-18
rs12044531	ILMN_1705151	-0.132096	-11.332	8.68506e-22	4.09037e-18
rs1800801	ILMN_1655261	-0.155126	-11.3287	8.86234e-22	4.17045e-18
rs1762482	ILMN_2234229	-0.128196	-11.3247	9.08136e-22	4.26653e-18
rs1730859	ILMN_2234229	-0.128196	-11.3247	9.08136e-22	4.26653e-18
rs11732351	ILMN_1701998	-0.204284	-11.3161	9.56603e-22	4.49057e-18
rs2949170	ILMN_1694671	0.157905	11.3128	9.76243e-22	4.57903e-18
rs2857	ILMN_1764694	0.188756	11.3016	1.04533e-21	4.89348e-18
rs1477017	ILMN_1796335	-0.39101	-11.3015	1.04583e-21	4.89348e-18
rs9302671	ILMN_1796335	-0.39101	-11.3015	1.04583e-21	4.89348e-18
rs11713193	ILMN_1738239	0.171271	11.2993	1.06026e-21	4.95694e-18
rs7003694	ILMN_1709237	0.268507	11.2968	1.07598e-21	5.02636e-18
rs4986122	ILMN_1652333	0.230255	11.293	1.10178e-21	5.14271e-18
rs4794915	ILMN_1797155	0.178878	11.2927	1.10339e-21	5.14605e-18
rs1046747	ILMN_1805827	0.208651	11.2887	1.13099e-21	5.27049e-18
rs12441485	ILMN_2338197	0.18471	11.2846	1.15941e-21	5.39859e-18
rs4447905	ILMN_1761941	0.280467	11.2837	1.16592e-21	5.42452e-18
rs12534422	ILMN_1701403	-0.297833	-11.282	1.17819e-21	5.47716e-18
rs2404977	ILMN_2323385	-0.191861	-11.2788	1.20132e-21	5.58017e-18
rs1534507	ILMN_3237636	0.162845	11.2775	1.21048e-21	5.61821e-18
rs4077515	ILMN_1712532	0.179206	11.2773	1.21187e-21	5.62011e-18
rs7867490	ILMN_1697166	-0.426524	-11.2769	1.21485e-21	5.62941e-18
rs8207	ILMN_1728380	-0.154527	-11.2755	1.22517e-21	5.67267e-18
rs2430692	ILMN_1655261	-0.159775	-11.2749	1.22966e-21	5.68858e-18
rs2523409	ILMN_1656670	0.503984	11.2748	1.23059e-21	5.68858e-18
rs6865297	ILMN_1674551	0.149226	11.2709	1.26006e-21	5.80618e-18
rs3206634	ILMN_1674551	0.149226	11.2709	1.26006e-21	5.80618e-18
rs3206635	ILMN_1674551	0.149226	11.2709	1.26006e-21	5.80618e-18
rs6596294	ILMN_1674551	0.149226	11.2709	1.26006e-21	5.80618e-18
rs8033436	ILMN_1684205	-0.154362	-11.2666	1.29384e-21	5.95704e-18
rs704228	ILMN_1802557	-0.358406	-11.2627	1.32446e-21	6.09314e-18
rs7518571	ILMN_1685978	-0.17358	-11.2618	1.33195e-21	6.12271e-18
rs11614333	ILMN_1655261	-0.155864	-11.261	1.3384e-21	6.14748e-18
rs4430650	ILMN_1776723	-0.122554	-11.2582	1.36137e-21	6.24799e-18
rs1062633	ILMN_1738239	0.168105	11.2571	1.37072e-21	6.28088e-18
rs2230590	ILMN_1738239	0.168105	11.2571	1.37072e-21	6.28088e-18
rs701836	ILMN_1678974	0.158441	11.2537	1.39946e-21	6.40746e-18
rs2523484	ILMN_3241692	-0.186708	-11.2495	1.4356e-21	6.5677e-18
rs11603014	ILMN_1788211	0.149853	11.2485	1.44495e-21	6.60522e-18
rs11600990	ILMN_1815024	0.370634	11.2471	1.45718e-21	6.65583e-18
rs11639960	ILMN_1796335	-0.40107	-11.2467	1.4604e-21	6.66525e-18
rs2110735	ILMN_1721762	-0.58299	-11.246	1.46632e-21	6.66586e-18
rs2110734	ILMN_1721762	-0.58299	-11.246	1.46632e-21	6.66586e-18
rs6734736	ILMN_1721762	-0.58299	-11.246	1.46632e-21	6.66586e-18
rs7559479	ILMN_1721762	-0.58299	-11.246	1.46632e-21	6.66586e-18
rs917997	ILMN_1721762	-0.58299	-11.246	1.46632e-21	6.66586e-18
rs8105239	ILMN_1771697	-0.252048	-11.2456	1.47017e-21	6.67808e-18
rs6596293	ILMN_1674551	0.148925	11.2416	1.50615e-21	6.83613e-18
rs40837	ILMN_1738369	0.166554	11.2313	1.6045e-21	7.26531e-18
rs26528	ILMN_1738369	0.166554	11.2313	1.6045e-21	7.26531e-18
rs153109	ILMN_1738369	0.166554	11.2313	1.6045e-21	7.26531e-18
rs2109427	ILMN_1737611	0.170062	11.2277	1.63987e-21	7.41966e-18
rs12485160	ILMN_1688178	-0.47812	-11.226	1.65671e-21	7.48994e-18
rs6547660	ILMN_1782579	0.100348	11.2256	1.66085e-21	7.50279e-18
rs12719481	ILMN_1674551	0.149143	11.2229	1.68858e-21	7.62207e-18
rs11761199	ILMN_1670576	-0.314663	-11.2106	1.8194e-21	8.20612e-18
rs2064864	ILMN_1658016	0.133047	11.2015	1.92354e-21	8.66902e-18
rs1372045	ILMN_1812552	0.270388	11.1964	1.98436e-21	8.93613e-18
rs9428043	ILMN_1838313	-0.152016	-11.1942	2.01085e-21	9.04837e-18
rs10781510	ILMN_1811301	-0.284212	-11.1922	2.03558e-21	9.1525e-18
rs2906829	ILMN_1674551	0.144593	11.1913	2.04645e-21	9.19418e-18
rs6891	ILMN_1657624	-0.163923	-11.1906	2.05527e-21	9.22658e-18
rs3088080	ILMN_1657624	-0.163938	-11.1882	2.08535e-21	9.35432e-18
rs1128287	ILMN_1714393	0.152995	11.1865	2.10711e-21	9.44459e-18
rs4691455	ILMN_1761941	0.257929	11.1833	2.14916e-21	9.61807e-18
rs4501266	ILMN_1761941	0.257929	11.1833	2.14916e-21	9.61807e-18
rs6431655	ILMN_2365881	-0.13133	-11.1793	2.20228e-21	9.84816e-18
rs6700410	ILMN_1739210	0.171343	11.1788	2.20842e-21	9.86795e-18
rs10493008	ILMN_1776519	1.01177	11.1771	2.23205e-21	9.9658e-18
rs7562391	ILMN_1770020	-0.288051	-11.1759	2.24797e-21	1.00291e-17
rs1599750	ILMN_1723846	0.196851	11.1743	2.26976e-21	1.01185e-17
rs2834210	ILMN_1757391	-0.130614	-11.1729	2.28922e-21	1.01973e-17
rs2359455	ILMN_3237636	0.163969	11.1721	2.30091e-21	1.02335e-17
rs4889693	ILMN_3237636	0.163969	11.1721	2.30091e-21	1.02335e-17
rs149299	ILMN_1738369	0.169381	11.1695	2.33724e-21	1.03791e-17
rs151181	ILMN_1738369	0.169381	11.1695	2.33724e-21	1.03791e-17
rs8043	ILMN_1683811	-0.182136	-11.168	2.35817e-21	1.0464e-17
rs3132571	ILMN_1737585	-0.138893	-11.1677	2.3628e-21	1.04764e-17
rs17715613	ILMN_1691112	0.117632	11.1665	2.37995e-21	1.05362e-17
rs4940548	ILMN_1691112	0.117632	11.1665	2.37995e-21	1.05362e-17
rs4303700	ILMN_1739942	-0.239562	-11.1638	2.41912e-21	1.06954e-17
rs10781499	ILMN_1811301	-0.275381	-11.1638	2.41962e-21	1.06954e-17
rs7024	ILMN_1684205	-0.154874	-11.1605	2.46851e-21	1.09031e-17
rs8370	ILMN_1761941	0.257865	11.1511	2.61415e-21	1.15376e-17
rs12913645	ILMN_1729179	0.18158	11.1502	2.62816e-21	1.15905e-17
rs12108892	ILMN_1804854	-0.175808	-11.1457	2.7012e-21	1.19035e-17
rs13166063	ILMN_1674551	0.150915	11.1414	2.77274e-21	1.22012e-17
rs9806913	ILMN_1653319	0.282726	11.1413	2.77513e-21	1.22012e-17
rs7196840	ILMN_1653319	0.282726	11.1413	2.77513e-21	1.22012e-17
rs12055237	ILMN_1804854	-0.175869	-11.1403	2.79106e-21	1.22619e-17
rs17355759	ILMN_2313901	0.37177	11.1365	2.85692e-21	1.25321e-17
rs385827	ILMN_2313901	0.37177	11.1365	2.85692e-21	1.25321e-17
rs2900177	ILMN_2290118	-0.173294	-11.136	2.86504e-21	1.25582e-17
rs3118625	ILMN_1737992	-0.165002	-11.1353	2.87866e-21	1.26083e-17
rs11848309	ILMN_1701512	0.186001	11.1332	2.91506e-21	1.2758e-17
rs2541161	ILMN_1737992	-0.169446	-11.1321	2.9351e-21	1.28359e-17
rs7513934	ILMN_2149935	0.133209	11.1301	2.97108e-21	1.29834e-17
rs12891009	ILMN_1764321	0.141246	11.124	3.08402e-21	1.34264e-17
rs864061	ILMN_1802557	-0.358616	-11.1236	3.08969e-21	1.34264e-17
rs2734985	ILMN_1656670	-0.520799	-11.1236	3.0911e-21	1.34264e-17
rs2523759	ILMN_1656670	-0.520799	-11.1236	3.0911e-21	1.34264e-17
rs5013093	ILMN_1656670	-0.520799	-11.1236	3.0911e-21	1.34264e-17
rs2734981	ILMN_1656670	-0.520799	-11.1236	3.0911e-21	1.34264e-17
rs2734980	ILMN_1656670	-0.520799	-11.1236	3.0911e-21	1.34264e-17
rs2517861	ILMN_1656670	-0.520799	-11.1236	3.0911e-21	1.34264e-17
rs11650335	ILMN_1652333	0.228674	11.1215	3.13001e-21	1.35851e-17
rs3212371	ILMN_1653319	0.281135	11.1181	3.19629e-21	1.38623e-17
rs1611704	ILMN_1656670	0.504002	11.1162	3.23209e-21	1.4007e-17
rs11640526	ILMN_3237636	0.169488	11.1105	3.34658e-21	1.44923e-17
rs17654757	ILMN_1682197	0.399723	11.1099	3.36001e-21	1.45395e-17
rs6574316	ILMN_1796216	0.308855	11.1085	3.38833e-21	1.4651e-17
rs11067376	ILMN_1719064	0.255712	11.1061	3.43703e-21	1.48504e-17
rs966396	ILMN_2290118	-0.177623	-11.0994	3.58104e-21	1.54611e-17
rs7313235	ILMN_1657527	0.120902	11.0949	3.67959e-21	1.58747e-17
rs1009964	ILMN_2094396	-0.130932	-11.0939	3.70205e-21	1.59596e-17
rs9940872	ILMN_2230035	-0.145599	-11.0906	3.778e-21	1.62748e-17
rs9526569	ILMN_1776723	-0.126306	-11.0847	3.91667e-21	1.68595e-17
rs6707029	ILMN_1782579	0.0996243	11.0768	4.10883e-21	1.76735e-17
rs3006488	ILMN_1748915	0.663412	11.0705	4.27012e-21	1.83536e-17
rs8101040	ILMN_1771697	-0.298186	-11.0703	4.27373e-21	1.83554e-17
rs1112438	ILMN_1762103	0.251782	11.0632	4.4643e-21	1.91596e-17
rs10783853	ILMN_1723846	0.208959	11.063	4.46925e-21	1.91665e-17
rs4845346	ILMN_1748915	0.663517	11.0527	4.75758e-21	2.03878e-17
rs1050755	ILMN_1793915	0.202415	11.0524	4.76623e-21	2.04097e-17
rs12335	ILMN_1778032	0.173765	11.0511	4.80488e-21	2.05599e-17
rs11688004	ILMN_1717524	-0.101749	-11.0478	4.90075e-21	2.09545e-17
rs2278536	ILMN_1782579	0.101065	11.0446	4.99705e-21	2.13505e-17
rs7916294	ILMN_1671703	-0.464344	-11.0438	5.02189e-21	2.14407e-17
rs12105811	ILMN_1770020	-0.241922	-11.0433	5.0367e-21	2.14879e-17
rs451819	ILMN_2313901	0.392797	11.0426	5.05888e-21	2.15506e-17
rs397605	ILMN_2313901	0.392797	11.0426	5.05888e-21	2.15506e-17
rs3212346	ILMN_1653319	0.280168	11.0403	5.12963e-21	2.18197e-17
rs2228478	ILMN_1653319	0.280168	11.0403	5.12963e-21	2.18197e-17
rs426965	ILMN_1671374	-0.113443	-11.0333	5.35342e-21	2.27548e-17
rs2596542	ILMN_3241692	-0.198408	-11.0322	5.39142e-21	2.28489e-17
rs2428475	ILMN_3241692	-0.198408	-11.0322	5.39142e-21	2.28489e-17
rs2251731	ILMN_3241692	-0.198408	-11.0322	5.39142e-21	2.28489e-17
rs2844521	ILMN_3241692	-0.198408	-11.0322	5.39142e-21	2.28489e-17
rs2012627	ILMN_1713380	-0.10216	-11.032	5.39825e-21	2.28609e-17
rs1895213	ILMN_2313901	0.387399	11.0303	5.45172e-21	2.30704e-17
rs138785	ILMN_2082314	0.142145	11.0301	5.46008e-21	2.30888e-17
rs1110038	ILMN_1690223	-0.32659	-11.0281	5.52743e-21	2.33393e-17
rs1110144	ILMN_1690223	-0.32659	-11.0281	5.52743e-21	2.33393e-17
rs17465420	ILMN_1705151	0.136586	11.024	5.66667e-21	2.38922e-17
rs28435150	ILMN_1705151	0.136586	11.024	5.66667e-21	2.38922e-17
rs7568438	ILMN_3244607	-0.185945	-11.0237	5.67507e-21	2.38926e-17
rs1039968	ILMN_3244607	-0.185945	-11.0237	5.67507e-21	2.38926e-17
rs2060222	ILMN_1804854	-0.175042	-11.0225	5.71894e-21	2.40421e-17
rs2882667	ILMN_1804854	-0.175042	-11.0225	5.71894e-21	2.40421e-17
rs745116	ILMN_1654612	0.15954	11.0207	5.77899e-21	2.42414e-17
rs11710861	ILMN_1654612	0.15954	11.0207	5.77899e-21	2.42414e-17
rs3937	ILMN_1654612	0.15954	11.0207	5.77899e-21	2.42414e-17
rs1680032	ILMN_2140700	0.37861	11.0202	5.79661e-21	2.428e-17
rs1732115	ILMN_2140700	0.37861	11.0202	5.79661e-21	2.428e-17
rs11658072	ILMN_1794522	0.293307	11.0087	6.21905e-21	2.60305e-17
rs12142240	ILMN_1716004	0.132658	11.0056	6.336e-21	2.65007e-17
rs3814492	ILMN_1737992	-0.164013	-10.9963	6.70419e-21	2.80203e-17
rs2735048	ILMN_1656670	0.493732	10.9815	7.33552e-21	3.06367e-17
rs1048445	ILMN_1767253	0.283639	10.9796	7.42419e-21	3.09846e-17
rs701008	ILMN_1723846	0.207599	10.9776	7.51269e-21	3.13312e-17
rs4701005	ILMN_1676895	-0.191567	-10.9766	7.55782e-21	3.14966e-17
rs1874328	ILMN_1670576	-0.341709	-10.9746	7.64953e-21	3.18557e-17
rs11079016	ILMN_1750511	0.222789	10.9725	7.7517e-21	3.22579e-17
rs10850379	ILMN_1719064	0.250881	10.9714	7.80109e-21	3.24399e-17
rs11580467	ILMN_1748915	0.660945	10.9693	7.90122e-21	3.28326e-17
rs4337818	ILMN_1676895	-0.193805	-10.9667	8.0259e-21	3.33266e-17
rs12462725	ILMN_1764694	0.173693	10.9644	8.14249e-21	3.37863e-17
rs12669824	ILMN_1791511	-0.81555	-10.9586	8.43119e-21	3.49591e-17
rs7305307	ILMN_1803197	-0.145837	-10.9574	8.49275e-21	3.51637e-17
rs1921075	ILMN_1803197	-0.145837	-10.9574	8.49275e-21	3.51637e-17
rs835592	ILMN_2208495	0.178844	10.9508	8.84434e-21	3.65931e-17
rs4077515	ILMN_1811301	-0.273752	-10.9486	8.96227e-21	3.70544e-17
rs2844529	ILMN_3241692	-0.196203	-10.9444	9.19349e-21	3.79014e-17
rs2428486	ILMN_3241692	-0.196203	-10.9444	9.19349e-21	3.79014e-17
rs2596562	ILMN_3241692	-0.196203	-10.9444	9.19349e-21	3.79014e-17
rs2523475	ILMN_3241692	-0.196203	-10.9444	9.19349e-21	3.79014e-17
rs12328100	ILMN_1782579	-0.0966687	-10.939	9.50277e-21	3.91484e-17
rs3803643	ILMN_2335072	-0.170639	-10.9324	9.89066e-21	4.07173e-17
rs6079138	ILMN_1657624	-0.159682	-10.9309	9.98034e-21	4.10571e-17
rs13110240	ILMN_1781819	0.271151	10.9229	1.04758e-20	4.30643e-17
rs9469917	ILMN_3242462	0.129704	10.9181	1.07888e-20	4.43196e-17
rs1662955	ILMN_3186473	0.146153	10.9174	1.08305e-20	4.43957e-17
rs829584	ILMN_3186473	0.146153	10.9174	1.08305e-20	4.43957e-17
rs829573	ILMN_3186473	0.146153	10.9174	1.08305e-20	4.43957e-17
rs2413769	ILMN_1729179	0.183192	10.9171	1.08553e-20	4.4466e-17
rs1122634	ILMN_1687247	0.28588	10.9077	1.14933e-20	4.70458e-17
rs4148567	ILMN_1651964	0.169323	10.9029	1.18281e-20	4.83818e-17
rs2180834	ILMN_2403889	-0.163771	-10.882	1.3431e-20	5.48603e-17
rs10134257	ILMN_2403889	-0.163771	-10.882	1.3431e-20	5.48603e-17
rs7985656	ILMN_1797893	0.157756	10.8776	1.37948e-20	5.63061e-17
rs3888972	ILMN_1734707	-0.56238	-10.8749	1.4028e-20	5.72176e-17
rs7762253	ILMN_1762861	-0.222369	-10.8722	1.42542e-20	5.80989e-17
rs1991310	ILMN_1705066	-0.183207	-10.8687	1.45669e-20	5.93314e-17
rs2517930	ILMN_1656670	0.486813	10.8681	1.46174e-20	5.9495e-17
rs10461245	ILMN_1761941	0.251653	10.868	1.463e-20	5.95045e-17
rs8007089	ILMN_1771003	-0.307292	-10.858	1.55463e-20	6.31864e-17
rs6569843	ILMN_1804935	-0.289718	-10.8551	1.58157e-20	6.40425e-17
rs9899634	ILMN_1663035	-0.178021	-10.8551	1.58237e-20	6.40425e-17
rs9902941	ILMN_1663035	-0.178021	-10.8551	1.58237e-20	6.40425e-17
rs1889018	ILMN_1663035	-0.178021	-10.8551	1.58237e-20	6.40425e-17
rs9915248	ILMN_1663035	-0.178021	-10.8551	1.58237e-20	6.40425e-17
rs1052299	ILMN_1663035	-0.178021	-10.8551	1.58237e-20	6.40425e-17
rs2814992	ILMN_3242462	0.13038	10.8531	1.60136e-20	6.45387e-17
rs2744949	ILMN_3242462	0.13038	10.8531	1.60136e-20	6.45387e-17
rs2744943	ILMN_3242462	0.13038	10.8531	1.60136e-20	6.45387e-17
rs2814945	ILMN_3242462	0.13038	10.8531	1.60136e-20	6.45387e-17
rs4513788	ILMN_3242462	0.13038	10.8531	1.60136e-20	6.45387e-17
rs2814953	ILMN_3242462	0.13038	10.8531	1.60136e-20	6.45387e-17
rs4323025	ILMN_2124187	0.22396	10.8518	1.61441e-20	6.50191e-17
rs9404983	ILMN_3309634	0.196453	10.8448	1.68374e-20	6.77169e-17
rs4122189	ILMN_3309634	0.196453	10.8448	1.68374e-20	6.77169e-17
rs3783345	ILMN_1727271	0.338968	10.8439	1.69379e-20	6.80735e-17
rs3785354	ILMN_1738369	0.168915	10.8425	1.70769e-20	6.85361e-17
rs4788074	ILMN_1738369	0.168915	10.8425	1.70769e-20	6.85361e-17
rs3812560	ILMN_1811301	-0.276503	-10.8424	1.70915e-20	6.85471e-17
rs10781496	ILMN_1712532	0.171736	10.8384	1.75082e-20	7.01695e-17
rs745686	ILMN_2048982	-0.121267	-10.8271	1.87571e-20	7.50704e-17
rs926803	ILMN_2048982	-0.121267	-10.8271	1.87571e-20	7.50704e-17
rs2302188	ILMN_1745949	-0.148982	-10.8233	1.91878e-20	7.67406e-17
rs3018561	ILMN_1772644	0.106915	10.8219	1.93553e-20	7.73568e-17
rs2288236	ILMN_1766157	-0.219811	-10.8152	2.01542e-20	8.04939e-17
rs910619	ILMN_1657624	-0.154351	-10.8146	2.02328e-20	8.07518e-17
rs11852395	ILMN_1811178	0.10635	10.8131	2.042e-20	8.14424e-17
rs6033807	ILMN_1657624	-0.161878	-10.8119	2.05657e-20	8.19667e-17
rs4803480	ILMN_1745949	-0.154866	-10.8113	2.06413e-20	8.22108e-17
rs6581907	ILMN_1803197	-0.142126	-10.805	2.14448e-20	8.5352e-17
rs885932	ILMN_1656670	-0.430488	-10.8008	2.20025e-20	8.75113e-17
rs2516633	ILMN_1772644	0.113631	10.7953	2.27492e-20	9.03888e-17
rs2280406	ILMN_1738239	0.167393	10.7952	2.27574e-20	9.03888e-17
rs10888274	ILMN_1771209	0.181162	10.7942	2.28992e-20	9.08893e-17
rs1050755	ILMN_1670570	0.32034	10.7931	2.30548e-20	9.1444e-17
rs7126805	ILMN_1794740	-0.183417	-10.7929	2.30863e-20	9.15058e-17
rs9595946	ILMN_1797893	0.159248	10.792	2.32108e-20	9.19359e-17
rs2000467	ILMN_1690982	-0.18463	-10.7842	2.43304e-20	9.63042e-17
rs4764137	ILMN_1655261	-0.165759	-10.7773	2.53759e-20	1.00305e-16
rs7295480	ILMN_1655261	-0.165759	-10.7773	2.53759e-20	1.00305e-16
rs2839196	ILMN_1795836	0.251191	10.7764	2.55126e-20	1.00776e-16
rs7581601	ILMN_3244607	-0.182973	-10.7722	2.61688e-20	1.03297e-16
rs12815655	ILMN_1802557	-0.329307	-10.7704	2.64664e-20	1.044e-16
rs2517860	ILMN_1656670	-0.516364	-10.7658	2.72066e-20	1.07246e-16
rs6749090	ILMN_1782579	0.101683	10.7603	2.81254e-20	1.10792e-16
rs3108680	ILMN_2234229	-0.123684	-10.7589	2.83691e-20	1.11676e-16
rs10057103	ILMN_3227060	0.137525	10.7559	2.8895e-20	1.13668e-16
rs6092765	ILMN_1658016	0.12843	10.7494	3.00602e-20	1.18171e-16
rs6120998	ILMN_1670841	-0.292892	-10.7491	3.01076e-20	1.18277e-16
rs2272784	ILMN_3185234	0.12763	10.7479	3.03329e-20	1.1908e-16
rs1045452	ILMN_2405756	0.106352	10.7452	3.08327e-20	1.20878e-16
rs2534712	ILMN_2405756	0.106352	10.7452	3.08327e-20	1.20878e-16
rs7358373	ILMN_1766157	-0.218524	-10.7435	3.11555e-20	1.21894e-16
rs1062912	ILMN_1766157	-0.218524	-10.7435	3.11555e-20	1.21894e-16
rs11042882	ILMN_1766157	-0.218524	-10.7435	3.11555e-20	1.21894e-16
rs11683188	ILMN_1717524	-0.0998381	-10.7432	3.12079e-20	1.21933e-16
rs2516835	ILMN_1717524	-0.0998381	-10.7432	3.12079e-20	1.21933e-16
rs12613624	ILMN_1717524	-0.100566	-10.7412	3.15969e-20	1.23369e-16
rs3828194	ILMN_3238662	0.171568	10.7402	3.17716e-20	1.23967e-16
rs7270009	ILMN_1670841	-0.264207	-10.7391	3.19948e-20	1.24754e-16
rs10760160	ILMN_1801043	0.161895	10.7382	3.21692e-20	1.25349e-16
rs6590535	ILMN_1788211	0.154928	10.7376	3.22876e-20	1.25725e-16
rs3737933	ILMN_1797191	0.17339	10.7295	3.39065e-20	1.3194e-16
rs1005900	ILMN_1787885	0.173048	10.7287	3.40881e-20	1.32557e-16
rs1059495	ILMN_1684205	-0.20965	-10.7223	3.54263e-20	1.37668e-16
rs13025261	ILMN_3238662	0.172007	10.7215	3.56e-20	1.38249e-16
rs6830702	ILMN_1761941	0.256788	10.7156	3.68869e-20	1.4315e-16
rs932524	ILMN_1657624	-0.160604	-10.7152	3.69922e-20	1.43462e-16
rs6123870	ILMN_1658016	0.127734	10.7138	3.73075e-20	1.44587e-16
rs9591191	ILMN_1797893	0.160625	10.7079	3.86538e-20	1.49704e-16
rs11718329	ILMN_1654612	0.156937	10.7063	3.90402e-20	1.51099e-16
rs6557826	ILMN_1787885	0.177307	10.7042	3.95439e-20	1.52946e-16
rs4788073	ILMN_1738369	0.167717	10.6874	4.37816e-20	1.69109e-16
rs17640009	ILMN_1738369	0.167717	10.6874	4.37816e-20	1.69109e-16
rs6769051	ILMN_1762103	0.234319	10.6871	4.38478e-20	1.69251e-16
rs17707300	ILMN_1738369	0.167506	10.6848	4.44726e-20	1.71547e-16
rs10774697	ILMN_1719064	0.25281	10.6765	4.6768e-20	1.80281e-16
rs424992	ILMN_2355486	0.306181	10.6743	4.74144e-20	1.8265e-16
rs1264333	ILMN_1737585	0.138944	10.6712	4.82887e-20	1.8344e-16
rs1264309	ILMN_1737585	0.138944	10.6712	4.82887e-20	1.8344e-16
rs1264307	ILMN_1737585	0.138944	10.6712	4.82887e-20	1.8344e-16
rs1264305	ILMN_1737585	0.138944	10.6712	4.82887e-20	1.8344e-16
rs1264303	ILMN_1737585	0.138944	10.6712	4.82887e-20	1.8344e-16
rs1264302	ILMN_1737585	0.138944	10.6712	4.82887e-20	1.8344e-16
rs1264301	ILMN_1737585	0.138944	10.6712	4.82887e-20	1.8344e-16
rs9262288	ILMN_1737585	0.138944	10.6712	4.82887e-20	1.8344e-16
rs9262290	ILMN_1737585	0.138944	10.6712	4.82887e-20	1.8344e-16
rs9262293	ILMN_1737585	0.138944	10.6712	4.82887e-20	1.8344e-16
rs7756286	ILMN_1737585	0.138944	10.6712	4.82887e-20	1.8344e-16
rs7738138	ILMN_1737585	0.138944	10.6712	4.82887e-20	1.8344e-16
rs2249459	ILMN_1737585	0.138944	10.6712	4.82887e-20	1.8344e-16
rs2517468	ILMN_1737585	0.138944	10.6712	4.82887e-20	1.8344e-16
rs2074506	ILMN_1737585	0.138944	10.6712	4.82887e-20	1.8344e-16
rs2532942	ILMN_1737585	0.138944	10.6712	4.82887e-20	1.8344e-16
rs2252856	ILMN_1737585	0.138944	10.6712	4.82887e-20	1.8344e-16
rs2532938	ILMN_1737585	0.138944	10.6712	4.82887e-20	1.8344e-16
rs2532936	ILMN_1737585	0.138944	10.6712	4.82887e-20	1.8344e-16
rs2517462	ILMN_1737585	0.138944	10.6712	4.82887e-20	1.8344e-16
rs2844652	ILMN_1737585	0.138944	10.6712	4.82887e-20	1.8344e-16
rs4794975	ILMN_1715760	-0.197183	-10.6707	4.84471e-20	1.8392e-16
rs3753555	ILMN_3185234	0.127534	10.6667	4.96323e-20	1.88295e-16
rs3759406	ILMN_1738750	-0.159424	-10.6662	4.97905e-20	1.88771e-16
rs12094001	ILMN_1771209	0.189432	10.6656	4.99789e-20	1.8936e-16
rs3734264	ILMN_3242462	0.128479	10.6602	5.16174e-20	1.9544e-16
rs2532929	ILMN_1737585	0.136955	10.6572	5.2588e-20	1.98984e-16
rs9953509	ILMN_1691112	0.111259	10.6558	5.30248e-20	2.00505e-16
rs9453	ILMN_1727271	0.301421	10.6536	5.373e-20	2.02905e-16
rs1009812	ILMN_1727271	0.301421	10.6536	5.373e-20	2.02905e-16
rs1051794	ILMN_3241692	-0.22426	-10.6524	5.41346e-20	2.04299e-16
rs2744974	ILMN_3242462	0.129035	10.6478	5.56733e-20	2.09968e-16
rs4031031	ILMN_1718771	0.160706	10.6458	5.63516e-20	2.12387e-16
rs4802863	ILMN_2392569	-0.223763	-10.6457	5.6392e-20	2.124e-16
rs2681781	ILMN_1738239	0.163756	10.6446	5.6762e-20	2.13654e-16
rs9653508	ILMN_1782579	0.0992129	10.6418	5.77347e-20	2.17173e-16
rs4747277	ILMN_1795336	0.197861	10.6412	5.79356e-20	2.17786e-16
rs10851892	ILMN_1811178	0.10412	10.6394	5.85881e-20	2.20096e-16
rs10912899	ILMN_3185234	0.121719	10.6385	5.8886e-20	2.2107e-16
rs4337818	ILMN_3292448	-0.148231	-10.6372	5.93579e-20	2.22697e-16
rs459202	ILMN_2313901	0.414798	10.6339	6.05684e-20	2.2709e-16
rs467186	ILMN_2313901	0.386022	10.6318	6.13528e-20	2.29881e-16
rs6786437	ILMN_1734707	-0.546069	-10.6289	6.24053e-20	2.33673e-16
rs4131080	ILMN_3246409	-0.200446	-10.6254	6.37742e-20	2.38644e-16
rs7559061	ILMN_1728380	-0.158426	-10.6172	6.70091e-20	2.50585e-16
rs2743951	ILMN_1656670	0.456485	10.6151	6.78715e-20	2.53646e-16
rs17037201	ILMN_1761941	0.273622	10.6147	6.8014e-20	2.54013e-16
rs11593869	ILMN_2129388	-0.150331	-10.6114	6.94215e-20	2.59102e-16
rs7585799	ILMN_1693317	0.142042	10.6106	6.9744e-20	2.60137e-16
rs2057522	ILMN_1767422	0.252571	10.6085	7.06379e-20	2.633e-16
rs2764211	ILMN_3242462	0.128636	10.6062	7.16486e-20	2.66895e-16
rs1868673	ILMN_1685574	0.110881	10.6013	7.38105e-20	2.7477e-16
rs7219151	ILMN_1806510	-0.116399	-10.5962	7.61016e-20	2.83116e-16
rs11746090	ILMN_1768867	-0.101707	-10.5947	7.68004e-20	2.85531e-16
rs12440965	ILMN_1811178	0.103668	10.5917	7.81984e-20	2.89979e-16
rs11072626	ILMN_1811178	0.103668	10.5917	7.81984e-20	2.89979e-16
rs4312276	ILMN_1811178	0.103668	10.5917	7.81984e-20	2.89979e-16
rs3812908	ILMN_1811178	0.103668	10.5917	7.81984e-20	2.89979e-16
rs937213	ILMN_3251269	0.237046	10.589	7.94836e-20	2.94555e-16
rs2523822	ILMN_1656670	0.507901	10.5832	8.23166e-20	3.04857e-16
rs4803006	ILMN_1655684	0.154422	10.5822	8.28498e-20	3.06635e-16
rs6656025	ILMN_1739001	0.45408	10.5814	8.32479e-20	3.0791e-16
rs3744115	ILMN_1663035	-0.176734	-10.5809	8.34946e-20	3.08625e-16
rs12960	ILMN_2413278	0.253709	10.5776	8.51602e-20	3.14579e-16
rs4941643	ILMN_1776723	-0.123513	-10.5754	8.63084e-20	3.18616e-16
rs9462853	ILMN_1683279	0.429828	10.5729	8.76411e-20	3.23328e-16
rs11204557	ILMN_1771209	0.184616	10.5726	8.77813e-20	3.23638e-16
rs15702	ILMN_1739210	0.178788	10.5707	8.88207e-20	3.27261e-16
rs730830	ILMN_2140700	0.372903	10.5673	9.06783e-20	3.33891e-16
rs2844654	ILMN_1737585	0.139903	10.5657	9.15605e-20	3.36924e-16
rs9899871	ILMN_1715760	-0.192753	-10.5643	9.23455e-20	3.39596e-16
rs6503804	ILMN_1808846	0.107745	10.5586	9.55886e-20	3.51073e-16
rs6503807	ILMN_1808846	0.107745	10.5586	9.55886e-20	3.51073e-16
rs2844702	ILMN_1737585	0.138566	10.5575	9.61835e-20	3.52808e-16
rs2517449	ILMN_1737585	0.138566	10.5575	9.61835e-20	3.52808e-16
rs4795405	ILMN_1662174	-0.145174	-10.5558	9.72211e-20	3.56387e-16
rs1199105	ILMN_2122953	-0.185809	-10.5547	9.78674e-20	3.58528e-16
rs13384245	ILMN_1770020	-0.239814	-10.5534	9.86143e-20	3.61034e-16
rs10265256	ILMN_1736863	0.19222	10.5492	1.01175e-19	3.68302e-16
rs7776519	ILMN_1736863	0.19222	10.5492	1.01175e-19	3.68302e-16
rs7809191	ILMN_1736863	0.19222	10.5492	1.01175e-19	3.68302e-16
rs10215144	ILMN_1736863	0.19222	10.5492	1.01175e-19	3.68302e-16
rs10239305	ILMN_1736863	0.19222	10.5492	1.01175e-19	3.68302e-16
rs11771999	ILMN_1736863	0.19222	10.5492	1.01175e-19	3.68302e-16
rs1962522	ILMN_1736863	0.19222	10.5492	1.01175e-19	3.68302e-16
rs10238516	ILMN_1736863	0.19222	10.5492	1.01175e-19	3.68302e-16
rs7795497	ILMN_1736863	0.19222	10.5492	1.01175e-19	3.68302e-16
rs4711731	ILMN_1683279	0.395913	10.5451	1.03705e-19	3.77271e-16
rs6079330	ILMN_1657624	-0.209968	-10.5443	1.04217e-19	3.78893e-16
rs12235416	ILMN_1815086	-0.232583	-10.5438	1.04544e-19	3.79845e-16
rs2007950	ILMN_1683279	-0.400176	-10.5433	1.04868e-19	3.8078e-16
rs11020388	ILMN_1798270	0.243848	10.5412	1.06198e-19	3.85365e-16
rs2087658	ILMN_1660544	0.175069	10.5393	1.07439e-19	3.89623e-16
rs3862518	ILMN_1685170	0.213595	10.5371	1.08873e-19	3.94575e-16
rs1552673	ILMN_1660544	0.174292	10.5341	1.10885e-19	4.01615e-16
rs8002709	ILMN_1767422	-0.242175	-10.5312	1.12829e-19	4.08369e-16
rs12244454	ILMN_1805992	0.275072	10.5311	1.12892e-19	4.08369e-16
rs10818524	ILMN_1801043	0.161218	10.5294	1.14077e-19	4.12399e-16
rs10741582	ILMN_1743232	0.296133	10.5265	1.16073e-19	4.1935e-16
rs7980899	ILMN_1655261	-0.141516	-10.5255	1.16779e-19	4.20842e-16
rs6488714	ILMN_1655261	-0.141516	-10.5255	1.16779e-19	4.20842e-16
rs6488721	ILMN_1655261	-0.141516	-10.5255	1.16779e-19	4.20842e-16
rs4236	ILMN_1655261	-0.141516	-10.5255	1.16779e-19	4.20842e-16
rs2305480	ILMN_1662174	-0.142379	-10.5226	1.18833e-19	4.27977e-16
rs11206043	ILMN_1671568	-0.153662	-10.5221	1.19207e-19	4.29056e-16
rs2277862	ILMN_2307025	-0.294772	-10.5193	1.21265e-19	4.36191e-16
rs2240867	ILMN_1737611	0.192465	10.5185	1.21817e-19	4.37903e-16
rs26848	ILMN_2057566	-0.137554	-10.5168	1.23134e-19	4.42359e-16
rs1060211	ILMN_2400935	-0.167685	-10.5138	1.25392e-19	4.49909e-16
rs4938353	ILMN_2400935	-0.167685	-10.5138	1.25392e-19	4.49909e-16
rs1136267	ILMN_3246409	-0.203394	-10.5135	1.25552e-19	4.49925e-16
rs4078141	ILMN_3246409	-0.203394	-10.5135	1.25552e-19	4.49925e-16
rs1291602	ILMN_2313926	-0.256638	-10.511	1.27496e-19	4.56607e-16
rs12945877	ILMN_3298167	0.299712	10.51	1.28275e-19	4.59108e-16
rs11759151	ILMN_3242462	0.129097	10.5071	1.30546e-19	4.66947e-16
rs6868418	ILMN_1676895	-0.189955	-10.5055	1.31851e-19	4.71323e-16
rs1008982	ILMN_1795639	-0.211872	-10.4936	1.41622e-19	5.05938e-16
rs9784019	ILMN_1813455	0.360865	10.4901	1.44735e-19	5.16736e-16
rs7490	ILMN_1787885	0.172572	10.4853	1.48931e-19	5.31389e-16
rs3739435	ILMN_1787885	0.170572	10.4846	1.49605e-19	5.33462e-16
rs1540391	ILMN_1782579	0.0975037	10.4831	1.5097e-19	5.37995e-16
rs2286614	ILMN_1815024	0.357924	10.4796	1.54172e-19	5.49065e-16
rs1075952	ILMN_1715760	-0.197567	-10.4794	1.54347e-19	5.49348e-16
rs2258342	ILMN_1731666	-0.414738	-10.4789	1.548e-19	5.5062e-16
rs1711667	ILMN_1795639	-0.201275	-10.4754	1.58203e-19	5.62377e-16
rs6755940	ILMN_2358540	-0.152733	-10.4733	1.60197e-19	5.69114e-16
rs4804108	ILMN_2396786	-0.203839	-10.4716	1.61833e-19	5.74574e-16
rs2390794	ILMN_2094396	-0.129748	-10.4674	1.66049e-19	5.89176e-16
rs11485595	ILMN_1705151	-0.126112	-10.4658	1.67623e-19	5.94395e-16
rs1762482	ILMN_1813834	-0.106498	-10.4644	1.69059e-19	5.98751e-16
rs1730859	ILMN_1813834	-0.106498	-10.4644	1.69059e-19	5.98751e-16
rs700757	ILMN_1810628	0.169708	10.4608	1.72735e-19	6.11394e-16
rs11848309	ILMN_1662617	0.209184	10.4598	1.73819e-19	6.14851e-16
rs6517175	ILMN_1757391	-0.117849	-10.4566	1.77259e-19	6.26635e-16
rs2292954	ILMN_2413278	0.252651	10.4549	1.79044e-19	6.31875e-16
rs9314454	ILMN_1716733	1.47864	10.4548	1.7918e-19	6.31875e-16
rs10217026	ILMN_1716733	1.47864	10.4548	1.7918e-19	6.31875e-16
rs1036688	ILMN_1716733	1.47864	10.4548	1.7918e-19	6.31875e-16
rs1533683	ILMN_1651964	-0.15548	-10.4485	1.86138e-19	6.54005e-16
rs1000002	ILMN_1651964	-0.15548	-10.4485	1.86138e-19	6.54005e-16
rs6768149	ILMN_1651964	-0.15548	-10.4485	1.86138e-19	6.54005e-16
rs562	ILMN_1651964	-0.15548	-10.4485	1.86138e-19	6.54005e-16
rs7646621	ILMN_1651964	-0.15548	-10.4485	1.86138e-19	6.54005e-16
rs3805112	ILMN_1651964	-0.15548	-10.4485	1.86138e-19	6.54005e-16
rs10781496	ILMN_1811301	-0.261068	-10.4439	1.91404e-19	6.72099e-16
rs3219190	ILMN_1718936	-0.503766	-10.4418	1.93824e-19	6.80075e-16
rs15739	ILMN_3298167	0.300742	10.4417	1.93912e-19	6.80075e-16
rs6868418	ILMN_3292448	-0.147261	-10.4413	1.94446e-19	6.81532e-16
rs10886031	ILMN_1805992	0.267684	10.4373	1.99197e-19	6.9776e-16
rs8074758	ILMN_1747857	0.125424	10.437	1.99571e-19	6.98644e-16
rs6457713	ILMN_1749070	0.470968	10.4363	2.00327e-19	7.00866e-16
rs10204787	ILMN_1770020	-0.238585	-10.4279	2.10785e-19	7.37005e-16
rs2425170	ILMN_2307025	-0.251401	-10.4252	2.14305e-19	7.48857e-16
rs11197843	ILMN_1805992	0.294941	10.4246	2.15031e-19	7.50939e-16
rs11865086	ILMN_2402341	0.134534	10.4231	2.16967e-19	7.57241e-16
rs2064865	ILMN_1658016	0.134073	10.4217	2.18794e-19	7.63155e-16
rs7390	ILMN_2405756	0.104687	10.4187	2.2284e-19	7.76796e-16
rs2287074	ILMN_1796335	-0.361572	-10.4178	2.24027e-19	7.79989e-16
rs1992116	ILMN_1796335	-0.361572	-10.4178	2.24027e-19	7.79989e-16
rs10985200	ILMN_1801043	0.158656	10.4169	2.25329e-19	7.84047e-16
rs4529490	ILMN_1716733	1.39251	10.4149	2.28008e-19	7.9289e-16
rs7501812	ILMN_1663035	-0.17483	-10.4143	2.28896e-19	7.95495e-16
rs1005901	ILMN_1787885	0.169276	10.4111	2.33329e-19	8.10407e-16
rs1046033	ILMN_1764228	0.170656	10.411	2.33468e-19	8.10407e-16
rs701006	ILMN_1723846	0.195392	10.4078	2.37994e-19	8.2562e-16
rs3765115	ILMN_1811178	0.0982625	10.4074	2.38631e-19	8.2733e-16
rs2296327	ILMN_1798177	0.724272	10.4059	2.40837e-19	8.34476e-16
rs9917155	ILMN_2358540	-0.147771	-10.4037	2.44071e-19	8.45173e-16
rs2535331	ILMN_1737585	0.137743	10.4027	2.45442e-19	8.49408e-16
rs6668352	ILMN_1734830	0.229704	10.4011	2.47835e-19	8.57175e-16
rs12412368	ILMN_1795336	-0.183825	-10.4003	2.49162e-19	8.61248e-16
rs2736340	ILMN_1687213	0.12553	10.3956	2.5632e-19	8.85457e-16
rs3810942	ILMN_1801043	0.158337	10.3934	2.5975e-19	8.9623e-16
rs913763	ILMN_1801043	0.158337	10.3934	2.5975e-19	8.9623e-16
rs12462194	ILMN_1745949	-0.145452	-10.3908	2.63737e-19	9.089e-16
rs714106	ILMN_1745949	-0.145452	-10.3908	2.63737e-19	9.089e-16
rs2091219	ILMN_2349138	0.1653	10.3899	2.65307e-19	9.13762e-16
rs683866	ILMN_1810628	0.172016	10.3893	2.66272e-19	9.16537e-16
rs12891109	ILMN_1804396	-0.552178	-10.3885	2.67428e-19	9.19966e-16
rs2287076	ILMN_1796335	-0.36313	-10.3877	2.68843e-19	9.24282e-16
rs4746965	ILMN_1805827	0.198607	10.3874	2.69227e-19	9.25047e-16
rs10760159	ILMN_1801043	0.158279	10.3864	2.7084e-19	9.30034e-16
rs317798	ILMN_1678766	0.173263	10.3834	2.75899e-19	9.46844e-16
rs4965320	ILMN_2338197	0.180728	10.3831	2.76453e-19	9.48178e-16
rs1575523	ILMN_1767422	-0.241946	-10.3771	2.86638e-19	9.82524e-16
rs527609	ILMN_2136068	0.144122	10.3766	2.87432e-19	9.84073e-16
rs10872020	ILMN_2136068	0.144122	10.3766	2.87432e-19	9.84073e-16
rs2278043	ILMN_2335072	-0.163807	-10.3746	2.90928e-19	9.9545e-16
rs11676323	ILMN_1813682	-0.150711	-10.3744	2.91258e-19	9.95988e-16
rs2240804	ILMN_1737585	0.139118	10.374	2.91989e-19	9.97895e-16
rs12700758	ILMN_1657129	0.21493	10.3739	2.92233e-19	9.98136e-16
rs7316224	ILMN_1737611	0.160955	10.3674	3.03874e-19	1.03728e-15
rs2240867	ILMN_1775008	0.280228	10.3603	3.17299e-19	1.08247e-15
rs11072610	ILMN_1811178	0.102416	10.359	3.19761e-19	1.09022e-15
rs11042876	ILMN_1766157	-0.214462	-10.3516	3.34423e-19	1.13953e-15
rs2535327	ILMN_1737585	0.138645	10.3495	3.38581e-19	1.15302e-15
rs6058363	ILMN_2307025	-0.255531	-10.349	3.39699e-19	1.15614e-15
rs10987908	ILMN_1746309	-0.15832	-10.3481	3.41449e-19	1.16141e-15
rs17647292	ILMN_1885771	0.161004	10.3467	3.44402e-19	1.17077e-15
rs13186	ILMN_1657129	0.211927	10.3464	3.44896e-19	1.17175e-15
rs1203010	ILMN_2396786	-0.213974	-10.3438	3.50508e-19	1.19011e-15
rs2621322	ILMN_1759250	0.196562	10.3329	3.74321e-19	1.27022e-15
rs1018102	ILMN_1776519	0.966103	10.3322	3.75988e-19	1.27513e-15
rs6781790	ILMN_1669484	0.124539	10.3307	3.794e-19	1.28503e-15
rs8002697	ILMN_1767422	-0.239802	-10.3306	3.79577e-19	1.28503e-15
rs6491217	ILMN_1767422	-0.239802	-10.3306	3.79577e-19	1.28503e-15
rs12941039	ILMN_1663035	-0.172771	-10.3287	3.83861e-19	1.29876e-15
rs6085283	ILMN_1804822	-0.310358	-10.327	3.88e-19	1.312e-15
rs7181230	ILMN_3251269	0.258584	10.3244	3.94024e-19	1.33158e-15
rs10791819	ILMN_1651788	-0.121027	-10.3229	3.97717e-19	1.3417e-15
rs7937415	ILMN_1651788	-0.121027	-10.3229	3.97717e-19	1.3417e-15
rs948577	ILMN_1651788	-0.121027	-10.3229	3.97717e-19	1.3417e-15
rs3759091	ILMN_1729868	0.137969	10.3182	4.09149e-19	1.37946e-15
rs2104417	ILMN_2307025	-0.288503	-10.3071	4.37328e-19	1.4736e-15
rs3736952	ILMN_2337655	0.326981	10.3055	4.4167e-19	1.48649e-15
rs3742384	ILMN_2337655	0.326981	10.3055	4.4167e-19	1.48649e-15
rs2881373	ILMN_1761941	0.249081	10.3049	4.43314e-19	1.49115e-15
rs1002286	ILMN_1690982	-0.181309	-10.3035	4.47048e-19	1.50284e-15
rs12700761	ILMN_1657129	0.214995	10.3008	4.54399e-19	1.52666e-15
rs10194347	ILMN_1770020	-0.238901	-10.2958	4.68331e-19	1.57254e-15
rs13375820	ILMN_1674985	0.336459	10.2909	4.82214e-19	1.61822e-15
rs1531133	ILMN_1813256	0.132357	10.2883	4.89907e-19	1.64307e-15
rs13277113	ILMN_1687213	0.124391	10.2876	4.92018e-19	1.64919e-15
rs40831	ILMN_1738369	0.158179	10.2866	4.95127e-19	1.65865e-15
rs11702450	ILMN_1795836	-0.241995	-10.2864	4.95758e-19	1.65883e-15
rs9975588	ILMN_1795836	-0.241995	-10.2864	4.95758e-19	1.65883e-15
rs11585570	ILMN_1671568	-0.149016	-10.2852	4.99383e-19	1.66963e-15
rs10136948	ILMN_1713380	0.0935838	10.2841	5.02468e-19	1.66963e-15
rs7303	ILMN_1713380	0.0935838	10.2841	5.02468e-19	1.66963e-15
rs175512	ILMN_1713380	0.0935838	10.2841	5.02468e-19	1.66963e-15
rs1043674	ILMN_1713380	0.0935838	10.2841	5.02468e-19	1.66963e-15
rs10146482	ILMN_1713380	0.0935838	10.2841	5.02468e-19	1.66963e-15
rs4322591	ILMN_1713380	0.0935838	10.2841	5.02468e-19	1.66963e-15
rs876402	ILMN_1713380	0.0935838	10.2841	5.02468e-19	1.66963e-15
rs1047418	ILMN_1713380	0.0935838	10.2841	5.02468e-19	1.66963e-15
rs12588240	ILMN_1713380	0.0935838	10.2841	5.02468e-19	1.66963e-15
rs10138183	ILMN_1713380	0.0935838	10.2841	5.02468e-19	1.66963e-15
rs10149880	ILMN_1713380	0.0935838	10.2841	5.02468e-19	1.66963e-15
rs4886493	ILMN_1811178	0.0977876	10.282	5.08935e-19	1.69015e-15
rs2305479	ILMN_1662174	0.142817	10.2815	5.105e-19	1.69144e-15
rs2290400	ILMN_1662174	0.142817	10.2815	5.105e-19	1.69144e-15
rs7216389	ILMN_1662174	0.142817	10.2815	5.105e-19	1.69144e-15
rs7224129	ILMN_1662174	0.142817	10.2815	5.105e-19	1.69144e-15
rs437131	ILMN_1811178	0.098002	10.279	5.18156e-19	1.71582e-15
rs2242473	ILMN_2391512	0.235306	10.2762	5.26974e-19	1.74401e-15
rs10509554	ILMN_3243466	0.126517	10.2735	5.35919e-19	1.7726e-15
rs2240147	ILMN_1694479	0.198983	10.2717	5.4154e-19	1.79016e-15
rs11619265	ILMN_1776723	-0.120902	-10.2681	5.53495e-19	1.82863e-15
rs4804109	ILMN_2396786	-0.200933	-10.2639	5.67556e-19	1.87401e-15
rs6857766	ILMN_1741003	0.21701	10.2637	5.68493e-19	1.87603e-15
rs2299102	ILMN_1657129	0.214686	10.2572	5.90989e-19	1.94915e-15
rs1898354	ILMN_1805992	0.265704	10.2539	6.03082e-19	1.98789e-15
rs3865350	ILMN_1719622	0.198285	10.2514	6.12269e-19	2.01702e-15
rs11130176	ILMN_1669484	0.123548	10.2498	6.18301e-19	2.0334e-15
rs4974079	ILMN_1669484	0.123548	10.2498	6.18301e-19	2.0334e-15
rs11924597	ILMN_1669484	0.123548	10.2498	6.18301e-19	2.0334e-15
rs4619875	ILMN_2403906	0.135435	10.2484	6.23372e-19	2.04891e-15
rs1944080	ILMN_2130514	-0.117486	-10.2467	6.29681e-19	2.06728e-15
rs3748256	ILMN_2130514	-0.117486	-10.2467	6.29681e-19	2.06728e-15
rs10110395	ILMN_1716733	1.23843	10.2447	6.37546e-19	2.09191e-15
rs1467616	ILMN_2258774	-0.158875	-10.2421	6.47538e-19	2.12348e-15
rs2782	ILMN_1690939	-0.210492	-10.2416	6.49614e-19	2.12787e-15
rs12148	ILMN_1690939	-0.210492	-10.2416	6.49614e-19	2.12787e-15
rs6670984	ILMN_1798006	-0.116432	-10.2396	6.57212e-19	2.15153e-15
rs3822432	ILMN_1680129	0.119701	10.2392	6.58779e-19	2.15543e-15
rs4324103	ILMN_1684205	-0.192443	-10.2364	6.7006e-19	2.1911e-15
rs8450	ILMN_1657771	-0.131551	-10.2361	6.71251e-19	2.19374e-15
rs2517912	ILMN_1762861	-0.222597	-10.2352	6.74996e-19	2.20473e-15
rs10749291	ILMN_2363361	-0.107733	-10.2328	6.84981e-19	2.23608e-15
rs4384542	ILMN_1713380	0.093336	10.2296	6.98395e-19	2.27857e-15
rs4711209	ILMN_1656670	0.526183	10.2291	7.00157e-19	2.28303e-15
rs4934434	ILMN_1671703	0.387181	10.2268	7.09917e-19	2.31354e-15
rs1437891	ILMN_2221673	-0.140291	-10.2241	7.21953e-19	2.35047e-15
rs7219923	ILMN_1662174	0.142799	10.224	7.22064e-19	2.35047e-15
rs3814095	ILMN_2049766	-0.149038	-10.2228	7.27315e-19	2.36622e-15
rs10791821	ILMN_1651788	-0.119026	-10.2215	7.33047e-19	2.38352e-15
rs10783232	ILMN_1731666	-0.395742	-10.2211	7.34771e-19	2.38778e-15
rs941288	ILMN_1688279	-0.186981	-10.2206	7.37048e-19	2.39383e-15
rs3745913	ILMN_1660723	-0.221414	-10.2202	7.39046e-19	2.39896e-15
rs7900067	ILMN_1808824	0.190645	10.2137	7.68311e-19	2.49255e-15
rs11264467	ILMN_1698243	-0.327761	-10.2094	7.88815e-19	2.55763e-15
rs8074284	ILMN_1652333	0.218619	10.2058	8.05831e-19	2.61133e-15
rs11755393	ILMN_3242462	0.125237	10.2001	8.3431e-19	2.70209e-15
rs7025992	ILMN_1697166	-0.337214	-10.1996	8.36657e-19	2.70817e-15
rs3108680	ILMN_1813834	-0.104106	-10.1984	8.42505e-19	2.72557e-15
rs4795856	ILMN_1715760	-0.183489	-10.1978	8.45985e-19	2.73529e-15
rs2158354	ILMN_2355486	0.297691	10.1961	8.54391e-19	2.76092e-15
rs3812560	ILMN_1712532	0.171976	10.1957	8.56476e-19	2.7661e-15
rs9267431	ILMN_1718936	-0.384171	-10.1956	8.5731e-19	2.76724e-15
rs17622208	ILMN_1699357	-0.0792933	-10.1948	8.61158e-19	2.7781e-15
rs10509748	ILMN_2258774	-0.158571	-10.1945	8.62825e-19	2.78192e-15
rs9655959	ILMN_1772036	-0.155778	-10.1923	8.74172e-19	2.81693e-15
rs10088178	ILMN_1806304	0.184154	10.1922	8.74683e-19	2.817e-15
rs10417481	ILMN_2396786	-0.198496	-10.192	8.75743e-19	2.81884e-15
rs11698601	ILMN_2307025	-0.257227	-10.1918	8.76971e-19	2.82121e-15
rs3812042	ILMN_1764228	0.167716	10.1906	8.8318e-19	2.83643e-15
rs4578	ILMN_1764228	0.167716	10.1906	8.8318e-19	2.83643e-15
rs2686162	ILMN_1764228	0.167716	10.1906	8.8318e-19	2.83643e-15
rs2241876	ILMN_2365881	-0.124713	-10.1857	9.09689e-19	2.91852e-15
rs2309399	ILMN_1719622	0.195498	10.1857	9.09754e-19	2.91852e-15
rs2735052	ILMN_1656670	0.440305	10.1847	9.15108e-19	2.92916e-15
rs2523395	ILMN_1656670	0.440305	10.1847	9.15108e-19	2.92916e-15
rs2394160	ILMN_1656670	0.440305	10.1847	9.15108e-19	2.92916e-15
rs2844831	ILMN_1656670	0.440305	10.1847	9.15108e-19	2.92916e-15
rs2532501	ILMN_2405756	0.103579	10.1841	9.18733e-19	2.93913e-15
rs6938061	ILMN_1720595	-0.13971	-10.1828	9.25715e-19	2.95982e-15
rs1054083	ILMN_1706959	0.139036	10.1789	9.48121e-19	3.02978e-15
rs13063	ILMN_1657624	0.159929	10.1777	9.54452e-19	3.0392e-15
rs3171292	ILMN_1657624	0.159929	10.1777	9.54452e-19	3.0392e-15
rs644799	ILMN_2130514	-0.117862	-10.1777	9.54767e-19	3.0392e-15
rs7749	ILMN_2130514	-0.117862	-10.1777	9.54767e-19	3.0392e-15
rs525404	ILMN_2130514	-0.117862	-10.1777	9.54767e-19	3.0392e-15
rs611020	ILMN_2130514	-0.117862	-10.1777	9.54767e-19	3.0392e-15
rs566204	ILMN_2130514	-0.117862	-10.1777	9.54767e-19	3.0392e-15
rs964426	ILMN_1766157	-0.19931	-10.1752	9.69042e-19	3.08294e-15
rs10774679	ILMN_1672606	0.173289	10.1739	9.76969e-19	3.10644e-15
rs324011	ILMN_1763198	-0.225705	-10.1711	9.93535e-19	3.15737e-15
rs2290562	ILMN_1722738	0.186487	10.1687	1.00791e-18	3.20129e-15
rs2739024	ILMN_1739683	0.23678	10.1675	1.01548e-18	3.22356e-15
rs2430723	ILMN_1655261	-0.138476	-10.1672	1.01708e-18	3.22508e-15
rs3088189	ILMN_1655261	-0.138476	-10.1672	1.01708e-18	3.22508e-15
rs2955382	ILMN_1663035	-0.169479	-10.1657	1.02605e-18	3.25171e-15
rs898098	ILMN_1652333	0.219712	10.1634	1.04081e-18	3.2967e-15
rs4711206	ILMN_1656670	0.52213	10.1617	1.05129e-18	3.31892e-15
rs4711207	ILMN_1656670	0.52213	10.1617	1.05129e-18	3.31892e-15
rs3910312	ILMN_1656670	0.52213	10.1617	1.05129e-18	3.31892e-15
rs9380150	ILMN_1656670	0.52213	10.1617	1.05129e-18	3.31892e-15
rs9295829	ILMN_1656670	0.52213	10.1617	1.05129e-18	3.31892e-15
rs9393989	ILMN_1656670	0.52213	10.1617	1.05129e-18	3.31892e-15
rs3748848	ILMN_1657771	-0.130547	-10.1566	1.08443e-18	3.4179e-15
rs946682	ILMN_1657771	-0.130547	-10.1566	1.08443e-18	3.4179e-15
rs10559	ILMN_1657771	-0.130547	-10.1566	1.08443e-18	3.4179e-15
rs7106	ILMN_1694711	0.131652	10.1531	1.10753e-18	3.48883e-15
rs425694	ILMN_2342638	0.31021	10.1517	1.11674e-18	3.51589e-15
rs10058074	ILMN_1699357	-0.0791558	-10.1513	1.1192e-18	3.52171e-15
rs562641	ILMN_1671568	-0.151394	-10.151	1.12145e-18	3.52686e-15
rs1654431	ILMN_1660723	-0.163226	-10.1507	1.12341e-18	3.53112e-15
rs11083627	ILMN_1745949	-0.143296	-10.1479	1.14278e-18	3.59002e-15
rs10127983	ILMN_1657771	-0.130601	-10.1457	1.15763e-18	3.63471e-15
rs506965	ILMN_1810628	0.164848	10.1445	1.16608e-18	3.65922e-15
rs10008757	ILMN_2391512	0.232728	10.144	1.16999e-18	3.66949e-15
rs12692588	ILMN_2358540	-0.143553	-10.1396	1.20129e-18	3.76562e-15
rs2109427	ILMN_2405756	0.108314	10.1394	1.20222e-18	3.76646e-15
rs14528	ILMN_1680341	0.206927	10.1381	1.21175e-18	3.79427e-15
rs4624474	ILMN_1801866	-0.217788	-10.1363	1.22487e-18	3.83327e-15
rs1894008	ILMN_1812552	0.263218	10.1315	1.26078e-18	3.9435e-15
rs10908558	ILMN_1657771	-0.130656	-10.1261	1.30287e-18	4.07223e-15
rs12603332	ILMN_1662174	0.143503	10.126	1.30335e-18	4.07223e-15
rs890448	ILMN_1754114	-0.151453	-10.1245	1.31535e-18	4.1075e-15
rs10400748	ILMN_1796216	0.290031	10.123	1.32761e-18	4.14352e-15
rs4711253	ILMN_3309634	0.209118	10.1226	1.33092e-18	4.15161e-15
rs2523404	ILMN_1762861	-0.221858	-10.1186	1.36301e-18	4.24711e-15
rs2735059	ILMN_1762861	-0.221858	-10.1186	1.36301e-18	4.24711e-15
rs2057763	ILMN_2049766	-0.147712	-10.1181	1.36715e-18	4.2577e-15
rs4951639	ILMN_1739210	0.172394	10.1141	1.40059e-18	4.35477e-15
rs10864002	ILMN_1739210	0.172394	10.1141	1.40059e-18	4.35477e-15
rs2884675	ILMN_1739210	0.172394	10.1141	1.40059e-18	4.35477e-15
rs620985	ILMN_1810628	0.17002	10.1131	1.40888e-18	4.3782e-15
rs4942892	ILMN_1797893	0.15127	10.1124	1.41516e-18	4.39059e-15
rs1924606	ILMN_1797893	0.15127	10.1124	1.41516e-18	4.39059e-15
rs9596233	ILMN_1797893	0.15127	10.1124	1.41516e-18	4.39059e-15
rs4752993	ILMN_1696463	-0.223133	-10.1098	1.43718e-18	4.4565e-15
rs7448707	ILMN_3246409	-0.215805	-10.1094	1.44049e-18	4.46194e-15
rs4701143	ILMN_3246409	-0.215805	-10.1094	1.44049e-18	4.46194e-15
rs11761199	ILMN_1683811	-0.166225	-10.1076	1.45661e-18	4.50947e-15
rs4438071	ILMN_2183784	-0.0963661	-10.1073	1.4592e-18	4.51506e-15
rs1671218	ILMN_1660723	-0.157626	-10.1052	1.4773e-18	4.5686e-15
rs9808685	ILMN_1757391	-0.12408	-10.1046	1.48268e-18	4.58278e-15
rs3743046	ILMN_1689968	-0.119275	-10.102	1.50643e-18	4.65368e-15
rs2264803	ILMN_1657129	0.203597	10.1019	1.50724e-18	4.65368e-15
rs7895695	ILMN_1767253	0.269753	10.101	1.51492e-18	4.6749e-15
rs2808470	ILMN_1810752	0.874752	10.1001	1.52343e-18	4.69862e-15
rs2070610	ILMN_1717868	0.158184	10.0995	1.52926e-18	4.71408e-15
rs6861	ILMN_2365881	-0.126475	-10.098	1.54331e-18	4.75486e-15
rs3736771	ILMN_2176251	-0.174121	-10.0958	1.56318e-18	4.81092e-15
rs7268634	ILMN_2176251	-0.174121	-10.0958	1.56318e-18	4.81092e-15
rs2632277	ILMN_1717524	-0.0971315	-10.0945	1.57602e-18	4.84785e-15
rs4275	ILMN_1695432	-0.14368	-10.0937	1.58291e-18	4.86642e-15
rs10400343	ILMN_1702168	-0.173253	-10.0896	1.62267e-18	4.98601e-15
rs10780033	ILMN_1669484	0.122652	10.0885	1.63366e-18	5.01711e-15
rs12674777	ILMN_1720059	-0.331286	-10.0882	1.6369e-18	5.02436e-15
rs7201780	ILMN_2402341	0.130466	10.0863	1.65555e-18	5.07889e-15
rs3761793	ILMN_2372398	-0.281589	-10.0854	1.66497e-18	5.10508e-15
rs10760165	ILMN_1801043	0.159564	10.0837	1.68184e-18	5.15132e-15
rs2239696	ILMN_1801043	0.159564	10.0837	1.68184e-18	5.15132e-15
rs241437	ILMN_1759250	0.150195	10.0819	1.69939e-18	5.2023e-15
rs9357092	ILMN_1656670	0.523551	10.0801	1.71886e-18	5.25912e-15
rs12731309	ILMN_2061565	0.288703	10.0782	1.73869e-18	5.31694e-15
rs3812595	ILMN_1811301	-0.286521	-10.0779	1.74134e-18	5.32223e-15
rs1016752	ILMN_1651964	0.168193	10.077	1.75085e-18	5.34844e-15
rs2298126	ILMN_1795336	0.190111	10.0768	1.75267e-18	5.35118e-15
rs11145974	ILMN_1811301	-0.306108	-10.0757	1.76431e-18	5.38385e-15
rs10750763	ILMN_1651788	-0.117822	-10.0755	1.76664e-18	5.38811e-15
rs2732478	ILMN_1731666	-0.402395	-10.0742	1.78014e-18	5.42641e-15
rs6585429	ILMN_1805992	0.264543	10.0738	1.78465e-18	5.43728e-15
rs4870139	ILMN_1661432	-0.119214	-10.0732	1.79105e-18	5.4539e-15
rs7257399	ILMN_2396786	-0.19866	-10.0721	1.80327e-18	5.48531e-15
rs10854157	ILMN_2396786	-0.19866	-10.0721	1.80327e-18	5.48531e-15
rs3812570	ILMN_1811301	-0.266644	-10.0652	1.8799e-18	5.71538e-15
rs7950506	ILMN_1812552	0.270011	10.0646	1.88644e-18	5.73224e-15
rs10819461	ILMN_1737992	-0.165271	-10.0643	1.89005e-18	5.74018e-15
rs2123458	ILMN_2048982	-0.120186	-10.0626	1.90929e-18	5.79554e-15
rs3776019	ILMN_2313926	-0.251088	-10.0619	1.91727e-18	5.81669e-15
rs6676190	ILMN_2349138	0.165795	10.0535	2.0172e-18	6.11663e-15
rs11750399	ILMN_1783627	-0.356266	-10.0495	2.06585e-18	6.25756e-15
rs1559085	ILMN_1783627	-0.356266	-10.0495	2.06585e-18	6.25756e-15
rs2268417	ILMN_1813682	-0.147454	-10.0487	2.07627e-18	6.27594e-15
rs11676733	ILMN_1813682	-0.147454	-10.0487	2.07627e-18	6.27594e-15
rs2301984	ILMN_1813682	-0.147454	-10.0487	2.07627e-18	6.27594e-15
rs3755447	ILMN_1813682	-0.147454	-10.0487	2.07627e-18	6.27594e-15
rs4797368	ILMN_2214144	0.251871	10.0483	2.08092e-18	6.28667e-15
rs6791542	ILMN_1669484	0.121382	10.0466	2.10214e-18	6.34746e-15
rs4133457	ILMN_2396786	-0.196337	-10.0457	2.11322e-18	6.37756e-15
rs8007089	ILMN_1811955	-0.170643	-10.0441	2.13424e-18	6.43761e-15
rs894100	ILMN_1725707	-0.120176	-10.0428	2.1501e-18	6.48159e-15
rs9840684	ILMN_1669484	0.123811	10.0428	2.15107e-18	6.48159e-15
rs6060656	ILMN_2307025	-0.248951	-10.039	2.20047e-18	6.62441e-15
rs898097	ILMN_1652333	0.217067	10.039	2.20077e-18	6.62441e-15
rs2582093	ILMN_1688464	-0.0979797	-10.0352	2.25175e-18	6.77301e-15
rs3903160	ILMN_1656670	0.505487	10.035	2.25367e-18	6.77301e-15
rs4713275	ILMN_1656670	0.505487	10.035	2.25367e-18	6.77301e-15
rs3812594	ILMN_1811301	-0.284366	-10.0328	2.2842e-18	6.86118e-15
rs10892079	ILMN_2400935	-0.131204	-10.0321	2.29297e-18	6.88035e-15
rs10790175	ILMN_2400935	-0.131204	-10.0321	2.29297e-18	6.88035e-15
rs6532939	ILMN_1754114	-0.153544	-10.0267	2.36872e-18	7.10023e-15
rs1863575	ILMN_1754114	-0.153544	-10.0267	2.36872e-18	7.10023e-15
rs6058383	ILMN_2307025	-0.251079	-10.0242	2.40537e-18	7.20634e-15
rs17384008	ILMN_1741003	0.227763	10.0241	2.40695e-18	7.20733e-15
rs717183	ILMN_1680344	-0.147958	-10.0234	2.4174e-18	7.23487e-15
rs2454450	ILMN_1811178	0.0959679	10.0183	2.4917e-18	7.45335e-15
rs7806458	ILMN_1731433	0.174975	10.0115	2.59517e-18	7.75882e-15
rs3783345	ILMN_2337655	0.318568	10.0082	2.64851e-18	7.91419e-15
rs1048402	ILMN_2405756	0.102499	10.0077	2.65554e-18	7.92749e-15
rs9261438	ILMN_1656670	0.468549	10.0077	2.65572e-18	7.92749e-15
rs1242330	ILMN_1694776	-0.116277	-10.0075	2.65887e-18	7.93279e-15
rs837550	ILMN_1796335	0.409832	10.0061	2.68102e-18	7.99473e-15
rs1526601	ILMN_1747857	0.123209	10.0027	2.73646e-18	8.14316e-15
rs2469825	ILMN_1747857	0.123209	10.0027	2.73646e-18	8.14316e-15
rs2462960	ILMN_1747857	0.123209	10.0027	2.73646e-18	8.14316e-15
rs2462961	ILMN_1747857	0.123209	10.0027	2.73646e-18	8.14316e-15
rs8001325	ILMN_1767422	0.242558	9.99685	2.83479e-18	8.43141e-15
rs2527923	ILMN_2323385	0.177413	9.99547	2.85846e-18	8.49744e-15
rs2462966	ILMN_1747857	0.122055	9.99507	2.86535e-18	8.50912e-15
rs2429552	ILMN_1747857	0.122055	9.99507	2.86535e-18	8.50912e-15
rs11645860	ILMN_2413278	0.25523	9.9937	2.88897e-18	8.57484e-15
rs2839181	ILMN_1795836	0.238339	9.99328	2.89633e-18	8.59226e-15
rs4846217	ILMN_1735552	0.256153	9.98705	3.00665e-18	8.91494e-15
rs3802141	ILMN_1694671	0.15149	9.98589	3.0277e-18	8.96813e-15
rs10765777	ILMN_2130514	-0.11863	-9.98581	3.02927e-18	8.96813e-15
rs3824874	ILMN_2130514	-0.11863	-9.98581	3.02927e-18	8.96813e-15
rs2836999	ILMN_2085922	0.126225	9.98531	3.03835e-18	8.98577e-15
rs2837006	ILMN_2085922	0.126225	9.98531	3.03835e-18	8.98577e-15
rs2235529	ILMN_3272768	-0.308269	-9.98437	3.05561e-18	9.03218e-15
rs10852936	ILMN_1662174	-0.138575	-9.98298	3.08124e-18	9.09861e-15
rs2872507	ILMN_1662174	-0.138575	-9.98298	3.08124e-18	9.09861e-15
rs3777949	ILMN_1661432	-0.120983	-9.9793	3.14995e-18	9.29671e-15
rs10852440	ILMN_1812559	-0.128124	-9.97892	3.15719e-18	9.31331e-15
rs12693551	ILMN_2221673	-0.138062	-9.97671	3.19938e-18	9.40578e-15
rs893784	ILMN_2221673	-0.138062	-9.97671	3.19938e-18	9.40578e-15
rs10931430	ILMN_2221673	-0.138062	-9.97671	3.19938e-18	9.40578e-15
rs11679767	ILMN_2221673	-0.138062	-9.97671	3.19938e-18	9.40578e-15
rs11078400	ILMN_1663035	-0.168763	-9.97668	3.19998e-18	9.40578e-15
rs8079321	ILMN_1663035	-0.168763	-9.97668	3.19998e-18	9.40578e-15
rs9907246	ILMN_1663035	-0.168763	-9.97668	3.19998e-18	9.40578e-15
rs7772549	ILMN_3241692	-0.213285	-9.97278	3.2758e-18	9.59901e-15
rs9469007	ILMN_3241692	-0.213285	-9.97278	3.2758e-18	9.59901e-15
rs9935025	ILMN_1812559	-0.127032	-9.9726	3.27948e-18	9.59901e-15
rs10782310	ILMN_1661432	-0.11955	-9.97186	3.29407e-18	9.59901e-15
rs12529698	ILMN_1661432	-0.11955	-9.97186	3.29407e-18	9.59901e-15
rs11155671	ILMN_1661432	-0.11955	-9.97186	3.29407e-18	9.59901e-15
rs9767123	ILMN_1661432	-0.11955	-9.97186	3.29407e-18	9.59901e-15
rs9800736	ILMN_1661432	-0.11955	-9.97186	3.29407e-18	9.59901e-15
rs3924871	ILMN_1661432	-0.11955	-9.97186	3.29407e-18	9.59901e-15
rs3798761	ILMN_1661432	-0.11955	-9.97186	3.29407e-18	9.59901e-15
rs11155674	ILMN_1661432	-0.11955	-9.97186	3.29407e-18	9.59901e-15
rs12174349	ILMN_1661432	-0.11955	-9.97186	3.29407e-18	9.59901e-15
rs9479094	ILMN_1661432	-0.11955	-9.97186	3.29407e-18	9.59901e-15
rs12526675	ILMN_1661432	-0.11955	-9.97186	3.29407e-18	9.59901e-15
rs10872646	ILMN_1661432	-0.11955	-9.97186	3.29407e-18	9.59901e-15
rs12528279	ILMN_1661432	-0.11955	-9.97186	3.29407e-18	9.59901e-15
rs10782316	ILMN_1661432	-0.11955	-9.97186	3.29407e-18	9.59901e-15
rs8111589	ILMN_1743646	0.289799	9.96169	3.50137e-18	1.01979e-14
rs4237	ILMN_1752728	-0.170714	-9.95738	3.59317e-18	1.04441e-14
rs1018396	ILMN_1752728	-0.170714	-9.95738	3.59317e-18	1.04441e-14
rs2179395	ILMN_1752728	-0.170714	-9.95738	3.59317e-18	1.04441e-14
rs2502979	ILMN_1752728	-0.170714	-9.95738	3.59317e-18	1.04441e-14
rs8051680	ILMN_2413278	0.247189	9.95519	3.64072e-18	1.0577e-14
rs2249828	ILMN_1774949	0.109349	9.95174	3.71702e-18	1.07933e-14
rs2167273	ILMN_1683811	-0.170516	-9.94921	3.77381e-18	1.09526e-14
rs9840050	ILMN_1669484	0.122187	9.94713	3.82124e-18	1.10847e-14
rs1042852	ILMN_1685580	-0.164382	-9.94138	3.95548e-18	1.14683e-14
rs1110165	ILMN_1657771	-0.131193	-9.94113	3.96147e-18	1.14799e-14
rs9611497	ILMN_2336109	-0.116103	-9.93777	4.04209e-18	1.17017e-14
rs139460	ILMN_2336109	-0.116103	-9.93777	4.04209e-18	1.17017e-14
rs1063588	ILMN_1813682	-0.147719	-9.93644	4.07462e-18	1.17841e-14
rs17009998	ILMN_1813682	-0.147719	-9.93644	4.07462e-18	1.17841e-14
rs3809112	ILMN_1805750	0.712407	9.93378	4.14024e-18	1.19678e-14
rs1230361	ILMN_1743145	-0.893396	-9.93164	4.19359e-18	1.21099e-14
rs2549779	ILMN_1743145	-0.893396	-9.93164	4.19359e-18	1.21099e-14
rs7944394	ILMN_1805750	0.681467	9.9311	4.20723e-18	1.21432e-14
rs1004664	ILMN_2053829	-0.186969	-9.92685	4.3161e-18	1.24511e-14
rs4667297	ILMN_2221673	-0.137942	-9.92174	4.45049e-18	1.28324e-14
rs1047912	ILMN_2180352	-0.118346	-9.92105	4.46892e-18	1.28791e-14
rs12096438	ILMN_1809040	0.132748	9.91885	4.52837e-18	1.30439e-14
rs7017417	ILMN_1709237	0.236285	9.91456	4.64642e-18	1.33772e-14
[truncated: 44,977 more rows]

## Sheet: 2000+4000-12months-1.eQTL_trans
SNP	gene	beta	t-stat	p-value	FDR
rs3761268	ILMN_1742442	0.671249	34.9651	5.46661e-76	4.55163e-66
rs10876864	ILMN_1750636	1.44654	30.3179	1.63078e-67	6.78913e-58
rs17691610	ILMN_2393693	-0.40297	-29.8135	1.54233e-66	1.31519e-57
rs17334797	ILMN_2393693	-0.401904	-29.8081	1.57958e-66	1.31519e-57
rs17426064	ILMN_2393693	-0.401904	-29.8081	1.57958e-66	1.31519e-57
rs17763596	ILMN_2393693	-0.401904	-29.8081	1.57958e-66	1.31519e-57
rs12185233	ILMN_2393693	-0.401904	-29.8081	1.57958e-66	1.31519e-57
rs12185268	ILMN_2393693	-0.401904	-29.8081	1.57958e-66	1.31519e-57
rs12373123	ILMN_2393693	-0.401904	-29.8081	1.57958e-66	1.31519e-57
rs17650901	ILMN_2393693	-0.401904	-29.8081	1.57958e-66	1.31519e-57
rs1396862	ILMN_2393693	-0.401526	-29.3196	1.42792e-65	1.08084e-56
rs10876864	ILMN_1678522	1.2425	29.1228	3.49143e-65	2.24188e-56
rs12373168	ILMN_2393693	-0.399507	-29.1223	3.50031e-65	2.24188e-56
rs16940665	ILMN_2393693	-0.401039	-28.9314	8.36683e-65	4.97602e-56
rs418891	ILMN_2393693	-0.402929	-28.7929	1.5784e-64	8.76145e-56
rs10876864	ILMN_1726647	1.25589	28.6751	2.71253e-64	1.41157e-55
rs12185235	ILMN_2393693	-0.39919	-28.1125	3.67761e-63	1.80121e-54
rs11171739	ILMN_1750636	1.42582	27.0793	4.83881e-61	2.23829e-52
rs11171739	ILMN_1678522	1.23061	26.8877	1.21231e-60	5.31261e-52
rs11171739	ILMN_1726647	1.23769	25.8253	2.1309e-58	8.8712e-50
rs12373142	ILMN_2393693	-0.40083	-25.3323	2.45475e-57	9.73278e-49
rs1635291	ILMN_2393693	-0.386817	-23.4977	2.83488e-53	9.83495e-45
rs1724400	ILMN_2393693	-0.386817	-23.4977	2.83488e-53	9.83495e-45
rs7215239	ILMN_2393693	-0.386817	-23.4977	2.83488e-53	9.83495e-45
rs10784774	ILMN_1815205	-0.665938	-23.3467	6.23368e-53	1.99628e-44
rs1384	ILMN_1815205	-0.665938	-23.3467	6.23368e-53	1.99628e-44
rs10876864	ILMN_3308808	0.399482	22.7579	1.386e-51	4.27414e-43
rs11171739	ILMN_3308808	0.398345	22.1364	3.83653e-50	1.14085e-41
rs705699	ILMN_1750636	1.35966	21.8105	2.23113e-49	6.40582e-41
rs705699	ILMN_1678522	1.17251	21.6269	6.05246e-49	1.67981e-40
rs705699	ILMN_1726647	1.18033	21.0834	1.19026e-47	3.1969e-39
rs2168029	ILMN_1815205	-0.636056	-21.0346	1.55823e-47	4.05445e-39
rs2966449	ILMN_3235221	1.40547	19.4429	1.19759e-43	3.02165e-35
rs417968	ILMN_2393693	-0.356647	-19.1426	6.71004e-43	1.64322e-34
rs705699	ILMN_3308808	0.380107	18.7915	5.1036e-42	1.21411e-33
rs7324744	ILMN_1727389	0.235674	16.961	2.52967e-37	5.69262e-29
rs9590409	ILMN_1727389	0.235674	16.961	2.52967e-37	5.69262e-29
rs6581889	ILMN_1815205	-0.601439	-16.8675	4.44051e-37	9.72968e-29
rs2250199	ILMN_1742442	0.654059	16.3853	8.18204e-36	1.74681e-27
rs772921	ILMN_1678522	1.11631	16.3403	1.07549e-35	2.1841e-27
rs1701704	ILMN_1678522	1.11631	16.3403	1.07549e-35	2.1841e-27
rs860781	ILMN_1738992	-0.29622	-16.2988	1.38396e-35	2.74361e-27
rs2249317	ILMN_1742442	0.653312	16.285	1.50501e-35	2.9142e-27
rs705704	ILMN_1678522	1.11209	16.1581	3.25704e-35	6.1634e-27
rs10784774	ILMN_2178088	-0.298342	-15.9693	1.03003e-34	1.86442e-26
rs1384	ILMN_2178088	-0.298342	-15.9693	1.03003e-34	1.86442e-26
rs17690703	ILMN_2393693	-0.308911	-15.9481	1.17293e-34	2.07789e-26
rs589448	ILMN_1815205	-0.57147	-15.9056	1.52057e-34	2.63762e-26
rs772921	ILMN_1750636	1.27655	15.8357	2.33252e-34	3.88422e-26
rs1701704	ILMN_1750636	1.27655	15.8357	2.33252e-34	3.88422e-26
rs852432	ILMN_3235221	1.30851	15.8141	2.66181e-34	4.28221e-26
rs6874	ILMN_3227023	-0.484309	-15.8133	2.67437e-34	4.28221e-26
rs11617448	ILMN_1727389	0.230707	15.7811	3.2583e-34	5.11875e-26
rs705704	ILMN_1750636	1.27178	15.6677	6.52924e-34	1.00674e-25
rs17631676	ILMN_2393693	-0.396696	-15.5117	1.70296e-33	2.57805e-25
rs10878964	ILMN_1815205	-0.568281	-15.4815	2.04993e-33	3.0479e-25
rs772921	ILMN_1726647	1.10461	15.3641	4.22377e-33	6.06347e-25
rs1701704	ILMN_1726647	1.10461	15.3641	4.22377e-33	6.06347e-25
rs199533	ILMN_1784428	0.215273	15.224	1.0025e-32	1.41475e-24
rs705704	ILMN_1726647	1.10066	15.2128	1.07432e-32	1.49084e-24
rs4761154	ILMN_1815205	-0.558745	-15.1824	1.29633e-32	1.76944e-24
rs1021156	ILMN_1789558	-0.21094	-15.1428	1.65513e-32	2.22274e-24
rs2168029	ILMN_2178088	-0.2861	-15.1299	1.7922e-32	2.36861e-24
rs1054283	ILMN_1789558	-0.208918	-15.0649	2.67977e-32	3.48631e-24
rs1046988	ILMN_2348503	0.188375	15.0075	3.8223e-32	4.89622e-24
rs4739134	ILMN_1789558	-0.209264	-14.9945	4.14316e-32	5.1488e-24
rs1966115	ILMN_1789558	-0.209264	-14.9945	4.14316e-32	5.1488e-24
rs12074147	ILMN_2348503	0.188251	14.9719	4.76595e-32	5.83565e-24
rs367035	ILMN_2382505	-0.271684	-14.7675	1.69313e-31	2.0167e-23
rs1405655	ILMN_1784040	-0.392963	-14.7672	1.69547e-31	2.0167e-23
rs12947718	ILMN_2393693	-0.397361	-14.7268	2.17921e-31	2.52009e-23
rs11012	ILMN_2393693	-0.397361	-14.7268	2.17921e-31	2.52009e-23
rs3808619	ILMN_1789558	-0.208678	-14.7116	2.39535e-31	2.73209e-23
rs1026920	ILMN_1789558	-0.205932	-14.6759	2.98946e-31	3.36365e-23
rs1274517	ILMN_1784040	-0.388718	-14.6161	4.33745e-31	4.75193e-23
rs1274514	ILMN_1784040	-0.388718	-14.6161	4.33745e-31	4.75193e-23
rs415430	ILMN_1784428	0.209732	14.5558	6.31339e-31	6.82686e-23
rs877636	ILMN_1678522	1.06762	14.5361	7.13516e-31	7.52014e-23
rs2292239	ILMN_1678522	1.06762	14.5361	7.13516e-31	7.52014e-23
rs2305641	ILMN_1815205	-0.553214	-14.4571	1.16665e-30	1.19924e-22
rs7300266	ILMN_1815205	-0.553214	-14.4571	1.16665e-30	1.19924e-22
rs7135092	ILMN_1815205	-0.551404	-14.4273	1.40555e-30	1.42719e-22
rs13960	ILMN_1658486	-0.190012	-14.4096	1.569e-30	1.57396e-22
rs11999246	ILMN_3227023	-0.446882	-14.3921	1.74988e-30	1.73452e-22
rs12310416	ILMN_1682259	0.251323	14.2647	3.87338e-30	3.7942e-22
rs6488608	ILMN_1682259	0.254434	14.2503	4.23786e-30	4.10296e-22
rs7308481	ILMN_1815205	-0.552125	-14.2439	4.41034e-30	4.22087e-22
rs2915223	ILMN_3260618	-0.176785	-14.1062	1.04285e-29	9.86703e-22
rs1571134	ILMN_3260618	-0.176363	-14.074	1.27566e-29	1.19342e-21
rs2956103	ILMN_3260618	-0.176763	-13.9704	2.43821e-29	2.25568e-21
rs877636	ILMN_1750636	1.21239	13.9234	3.27226e-29	2.96148e-21
rs2292239	ILMN_1750636	1.21239	13.9234	3.27226e-29	2.96148e-21
rs1860883	ILMN_3235221	1.23345	13.8482	5.24188e-29	4.69303e-21
rs103294	ILMN_1786303	-0.829596	-13.8216	6.19254e-29	5.48517e-21
rs4378650	ILMN_1666206	0.255109	13.7569	9.2891e-29	8.1414e-21
rs877636	ILMN_1726647	1.04805	13.5352	3.73312e-28	3.20442e-20
rs2292239	ILMN_1726647	1.04805	13.5352	3.73312e-28	3.20442e-20
rs11171739	ILMN_3262348	0.214827	13.4176	7.81819e-28	6.64246e-20
rs10934586	ILMN_1686920	0.167612	13.3281	1.37186e-27	1.15378e-19
rs2295716	ILMN_1700477	0.209748	13.2831	1.82087e-27	1.48637e-19
rs722435	ILMN_1700477	0.209748	13.2831	1.82087e-27	1.48637e-19
rs2863095	ILMN_1700477	0.209748	13.2831	1.82087e-27	1.48637e-19
rs1056295	ILMN_1700477	0.208208	12.9031	1.99124e-26	1.60967e-18
rs772921	ILMN_3308808	0.339851	12.8725	2.41355e-26	1.91389e-18
rs1701704	ILMN_3308808	0.339851	12.8725	2.41355e-26	1.91389e-18
rs1002286	ILMN_1730054	-0.367048	-12.8404	2.9552e-26	2.32129e-18
rs2296970	ILMN_1727389	0.194163	12.7841	4.21377e-26	3.22064e-18
rs2231700	ILMN_1815205	0.526451	12.784	4.21618e-26	3.22064e-18
rs7980936	ILMN_1815205	0.526451	12.784	4.21618e-26	3.22064e-18
rs113413	ILMN_1730054	-0.399052	-12.6729	8.49303e-26	6.42864e-18
rs1131964	ILMN_1732467	0.167358	12.6615	9.12324e-26	6.84345e-18
rs2422577	ILMN_1742442	0.555599	12.653	9.62451e-26	7.155e-18
rs9975738	ILMN_1732467	0.164664	12.6445	1.0158e-25	7.48474e-18
rs2074404	ILMN_1784428	0.187206	12.6405	1.04156e-25	7.60727e-18
rs2290776	ILMN_1723235	-0.176749	-12.6241	1.15524e-25	8.36422e-18
rs2296971	ILMN_1727389	0.193386	12.6097	1.26434e-25	9.0717e-18
rs705704	ILMN_3308808	0.336537	12.6084	1.27475e-25	9.0717e-18
rs7210728	ILMN_2393693	-0.27672	-12.5962	1.3772e-25	9.71774e-18
rs529268	ILMN_1815205	0.50897	12.5029	2.47985e-25	1.73511e-17
rs11190786	ILMN_1700477	0.205008	12.4608	3.23312e-25	2.24331e-17
rs10876864	ILMN_3262348	0.205864	12.3854	5.2e-25	3.56269e-17
rs798887	ILMN_1786303	-0.77536	-12.3848	5.22022e-25	3.56269e-17
rs2446195	ILMN_1723235	-0.174449	-12.3592	6.13593e-25	4.1536e-17
rs4919510	ILMN_1700477	0.202123	12.3259	7.5691e-25	5.08243e-17
rs11171710	ILMN_1750636	-1.07877	-12.3158	8.06428e-25	5.37162e-17
rs2436493	ILMN_1723235	-0.174875	-12.2817	1.00009e-24	6.55668e-17
rs2446210	ILMN_1723235	-0.174875	-12.2817	1.00009e-24	6.55668e-17
rs420537	ILMN_1793724	-0.166906	-12.2761	1.03563e-24	6.73665e-17
rs10500316	ILMN_1763455	0.372403	12.2439	1.26942e-24	8.1934e-17
rs6581889	ILMN_2178088	-0.262639	-12.2355	1.33835e-24	8.57188e-17
rs4683017	ILMN_2055477	-0.132741	-12.2008	1.6654e-24	1.05851e-16
rs11171710	ILMN_1678522	-0.927225	-12.1863	1.82419e-24	1.15066e-16
rs3826798	ILMN_1723235	-0.17999	-12.1476	2.32893e-24	1.45799e-16
VG01S2022	ILMN_1734830	0.252643	12.1393	2.45381e-24	1.5247e-16
rs11171710	ILMN_1726647	-0.936735	-12.1165	2.83377e-24	1.74775e-16
rs10783431	ILMN_1805902	0.151476	12.0049	5.72328e-24	3.50393e-16
rs4147592	ILMN_1751956	-0.189707	-11.994	6.13117e-24	3.67263e-16
rs4147594	ILMN_1751956	-0.189707	-11.994	6.13117e-24	3.67263e-16
rs4147596	ILMN_1751956	-0.189707	-11.994	6.13117e-24	3.67263e-16
rs7577293	ILMN_2256295	0.61225	11.9687	7.19096e-24	4.27669e-16
rs2263664	ILMN_1742442	0.509527	11.9562	7.77934e-24	4.59381e-16
rs4802703	ILMN_1784040	-0.361127	-11.9253	9.45302e-24	5.54283e-16
rs6581886	ILMN_1815205	0.491807	11.8933	1.15629e-23	6.73256e-16
rs1007888	ILMN_1730054	-0.348191	-11.8722	1.32052e-23	7.63542e-16
rs2070902	ILMN_2123743	0.268226	11.8565	1.4578e-23	8.37105e-16
rs3847862	ILMN_1805902	0.150641	11.7836	2.30715e-23	1.31575e-15
rs589448	ILMN_2178088	-0.24927	-11.7132	3.59527e-23	2.0364e-15
rs877636	ILMN_3308808	0.324223	11.6933	4.07383e-23	2.27649e-15
rs2292239	ILMN_3308808	0.324223	11.6933	4.07383e-23	2.27649e-15
rs440746	ILMN_1793724	-0.164973	-11.6767	4.52219e-23	2.51019e-15
rs995232	ILMN_1727389	0.2191	11.6274	6.16913e-23	3.4017e-15
rs2000468	ILMN_1730054	-0.345328	-11.5573	9.58699e-23	5.25155e-15
rs4233366	ILMN_2123743	0.266762	11.5485	1.01353e-22	5.51563e-15
rs701836	ILMN_1700477	0.182141	11.5171	1.23457e-22	6.67488e-15
rs8031147	ILMN_3249618	0.329543	11.4949	1.4193e-22	7.62417e-15
rs705699	ILMN_3262348	0.198261	11.4881	1.48132e-22	7.90631e-15
rs10786612	ILMN_1700477	0.198627	11.4772	1.58689e-22	8.4158e-15
rs1112001	ILMN_1739885	0.124607	11.4379	2.03096e-22	1.07027e-14
rs6993386	ILMN_1789558	-0.17438	-11.4316	2.11303e-22	1.10651e-14
rs430373	ILMN_1793724	-0.163119	-11.4114	2.39987e-22	1.24887e-14
rs8031664	ILMN_1704376	0.210036	11.3591	3.33334e-22	1.72387e-14
rs7959814	ILMN_1805902	0.166292	11.2885	5.19396e-22	2.66952e-14
rs1866140	ILMN_1790692	-0.512145	-11.2829	5.37849e-22	2.72646e-14
rs7982132	ILMN_3229467	-0.172617	-11.2822	5.40298e-22	2.72646e-14
rs9596183	ILMN_3229467	-0.172617	-11.2822	5.40298e-22	2.72646e-14
rs4908393	ILMN_1685978	-0.173255	-11.2176	8.10352e-22	4.06457e-14
rs2235529	ILMN_3282321	0.272086	11.2026	8.90485e-22	4.43976e-14
rs4320462	ILMN_3235221	1.09612	11.1609	1.15655e-21	5.73196e-14
rs2986429	ILMN_3260618	-0.164699	-11.1531	1.21474e-21	5.98474e-14
rs3177979	ILMN_1672606	0.183252	11.087	1.83803e-21	9.00226e-14
rs1520077	ILMN_2055477	0.125572	11.0845	1.8672e-21	9.09166e-14
rs6438726	ILMN_1686920	0.164055	11.078	1.94447e-21	9.41285e-14
rs2215324	ILMN_1657455	-0.164919	-11.061	2.16349e-21	1.04126e-13
rs16961474	ILMN_1683390	0.253359	11.0109	2.96106e-21	1.40883e-13
rs2294155	ILMN_1683390	0.253359	11.0109	2.96106e-21	1.40883e-13
rs4090570	ILMN_1657455	-0.169846	-10.9967	3.23701e-21	1.53137e-13
[truncated: 87,731 more rows]

## Sheet: FC_4000+2000.eQTL_cis
SNP	gene	beta	t-stat	p-value	FDR
[truncated: 64 more rows]

## Sheet: FC_4000+2000.eQTL_trans
SNP	gene	beta	t-stat	p-value	FDR
[truncated: 85 more rows]
