# Supplementary material for: Genomic Response to Vitamin D Supplementation in the Setting of a Randomized, Placebo-Controlled Trial
Source: eBioMedicine. 2018 Apr 10;31:133–42. doi: 10.1016/j.ebiom.2018.04.010 (PMC6013786; doi:10.1016/j.ebiom.2018.04.010)
Supplement: Supplementary Table 5: — Vitamin D and Mendelian Randomization literature review [file mmc5.xlsx]

## Sheet: search_terms
Full search:
(("vitamin d"[MeSH Terms] OR "vitamin d"[All Fields] OR "ergocalciferols"[MeSH Terms] OR "ergocalciferols"[All Fields]) AND mendelian[All Fields] AND ("random allocation"[MeSH Terms] OR ("random"[All Fields] AND "allocation"[All Fields]) OR "random allocation"[All Fields] OR "randomization"[All Fields])) AND "humans"[MeSH Terms]
No date range

## Sheet: pubmed_result
ST5. Vitamin D and Mendelian Randomization literature review
Included_final	Excluded_by_full_text	Excluded_by_abstract	Excluded_by_title	Title	URL	Description	Details	ShortDetails	Resource	Type	Identifiers	Db	EntrezUID	Properties
Y		N	?	Evidence for a causal relationship between low vitamin D, high BMI, and pediatric-onset MS.	/pubmed/28356466	Gianfrancesco MA, Stridh P, Rhead B, Shao X, Xu E, Graves JS, Chitnis T, Waldman A, Lotze T, Schreiner T, Belman A, Greenberg B, Weinstock-Guttman B, Aaen G, Tillema JM, Hart J, Caillier S, Ness J, Harris Y, Rubin J, Candee M, Krupp L, et al.	Neurology. 2017 Apr 25;88(17):1623-1629. doi: 10.1212/WNL.0000000000003849. Epub 2017 Mar 29.	Neurology. 2017	PubMed	citation	PMID:28356466 | PMCID:PMC5405763	pubmed	28356466	create date:2017/03/31 | first author:Gianfrancesco MA
Y		N	?	Genetically decreased vitamin D and risk of Alzheimer disease.	/pubmed/27856775	Mokry LE, Ross S, Morris JA, Manousaki D, Forgetta V, Richards JB.	Neurology. 2016 Dec 13;87(24):2567-2574. Epub 2016 Nov 16.	Neurology. 2016	PubMed	citation	PMID:27856775 | PMCID:PMC5207000	pubmed	27856775	create date:2016/11/20 | first author:Mokry LE
Y	N	?	?	Genetic Evidence for Causal Relationships Between Maternal Obesity-Related Traits and Birth Weight.	/pubmed/26978208	Tyrrell J, Richmond RC, Palmer TM, Feenstra B, Rangarajan J, Metrustry S, Cavadino A, Paternoster L, Armstrong LL, De Silva NM, Wood AR, Horikoshi M, Geller F, Myhre R, Bradfield JP, Kreiner-MÃ¸ller E, Huikari V, Painter JN, Hottenga JJ, Allard C, Berry DJ, Bouchard L, et al.	JAMA. 2016 Mar 15;315(11):1129-40. doi: 10.1001/jama.2016.1975. Erratum in: JAMA. 2016 Apr 19;315(15):1661.	JAMA. 2016	PubMed	citation	PMID:26978208 | PMCID:PMC4811305	pubmed	26978208	create date:2016/03/16 | first author:Tyrrell J
Y		N	?	State- and trait-dependent associations of vitamin-D with brain function during aging.	/pubmed/26923400	Kueider AM, Tanaka T, An Y, Kitner-Triolo MH, Palchamy E, Ferrucci L, Thambisetty M.	Neurobiol Aging. 2016 Mar;39:38-45. doi: 10.1016/j.neurobiolaging.2015.11.002. Epub 2015 Nov 18.	Neurobiol Aging. 2016	PubMed	citation	PMID:26923400 | PMCID:PMC4773992	pubmed	26923400	create date:2016/03/01 | first author:Kueider AM
Y		N	?	Re-Examining the Association between Vitamin D and Childhood Caries.	/pubmed/26692013	Dudding T, Thomas SJ, Duncan K, Lawlor DA, Timpson NJ.	PLoS One. 2015 Dec 21;10(12):e0143769. doi: 10.1371/journal.pone.0143769. eCollection 2015.	PLoS One. 2015	PubMed	citation	PMID:26692013 | PMCID:PMC4686942	pubmed	26692013	create date:2015/12/23 | first author:Dudding T
Y		N	?	Vitamin D and cognitive function: The TromsÃ¸ Study.	/pubmed/26092373	Jorde R, Mathiesen EB, Rogne S, Wilsgaard T, KjÃ¦rgaard M, Grimnes G, Schirmer H.	J Neurol Sci. 2015 Aug 15;355(1-2):155-61. doi: 10.1016/j.jns.2015.06.009. Epub 2015 Jun 7.	J Neurol Sci. 2015	PubMed	citation	PMID:26092373	pubmed	26092373	create date:2015/06/21 | first author:Jorde R
N		Y, review	?	Role of Vitamin D deficiency in extraskeletal complications: predictor of health outcome or marker of health status?	/pubmed/26075246	Guessous I.	Biomed Res Int. 2015;2015:563403. doi: 10.1155/2015/563403. Epub 2015 May 5. Review.	Biomed Res Int. 2015	PubMed	citation	PMID:26075246 | PMCID:PMC4436443	pubmed	26075246	create date:2015/06/16 | first author:Guessous I
N		Y, comment	?	Vitamin D genes and mortality.	/pubmed/25406190	Welsh P, Sattar N.	BMJ. 2014 Nov 18;349:g6599. doi: 10.1136/bmj.g6599. No abstract available.	BMJ. 2014	PubMed	citation	PMID:25406190	pubmed	25406190	create date:2014/11/20 | first author:Welsh P
Y		N	?	Vitamin D and high blood pressure: causal association or epiphenomenon?	/pubmed/24374742	Kunutsor SK, Burgess S, Munroe PB, Khan H.	Eur J Epidemiol. 2014 Jan;29(1):1-14. doi: 10.1007/s10654-013-9874-z. Epub 2013 Dec 29. Review.	Eur J Epidemiol. 2014	PubMed	citation	PMID:24374742	pubmed	24374742	create date:2014/01/01 | first author:Kunutsor SK
Y		N	?	An inherited variant in the gene coding for vitamin D-binding protein and survival from cutaneous melanoma: a BioGenoMEL study.	/pubmed/24219834	Davies JR, Field S, Randerson-Moor J, Harland M, Kumar R, Anic GM, Nagore E, Hansson J, HÃ¶iom V, JÃ¶nsson G, Gruis NA, Park JY, Guan J, Sivaramakrishna Rachakonda P, Wendt J, Pjanova D, Puig S, Schadendorf D, Okamoto I, Olsson H, Affleck P, GarcÃ­a-Casado Z, et al.	Pigment Cell Melanoma Res. 2014 Mar;27(2):234-43. doi: 10.1111/pcmr.12193. Epub 2013 Dec 11.	Pigment Cell Melanoma Res. 2014	PubMed	citation	PMID:24219834 | PMCID:PMC4065372	pubmed	24219834	create date:2013/11/14 | first author:Davies JR
N		Y, not MR	?	An analysis of the association between the vitamin D pathway and serum 25-hydroxyvitamin D levels in a healthy Chinese population.	/pubmed/23505139	Zhang Z, He JW, Fu WZ, Zhang CQ, Zhang ZL.	J Bone Miner Res. 2013 Aug;28(8):1784-92. doi: 10.1002/jbmr.1926.	J Bone Miner Res. 2013	PubMed	citation	PMID:23505139	pubmed	23505139	create date:2013/03/19 | first author:Zhang Z
N		Y, not MR	?	Using genetic proxies for lifecourse sun exposure to assess the causal relationship of sun exposure with circulating vitamin d and prostate cancer risk.	/pubmed/23441100	Bonilla C, Gilbert R, Kemp JP, Timpson NJ, Evans DM, Donovan JL, Hamdy FC, Neal DE, Fraser WD, Davey SG, Lewis SJ, Lathrop M, Martin RM.	Cancer Epidemiol Biomarkers Prev. 2013 Apr;22(4):597-606. doi: 10.1158/1055-9965.EPI-12-1248. Epub 2013 Feb 25.	Cancer Epidemiol Biomarkers Prev. 2013	PubMed	citation	PMID:23441100 | PMCID:PMC3616836	pubmed	23441100	create date:2013/02/27 | first author:Bonilla C
N		Y, review	?	Evaluation of genetic markers as instruments for Mendelian randomization studies on vitamin D.	/pubmed/22629401	Berry DJ, Vimaleswaran KS, Whittaker JC, Hingorani AD, HyppÃ¶nen E.	PLoS One. 2012;7(5):e37465. doi: 10.1371/journal.pone.0037465. Epub 2012 May 21.	PLoS One. 2012	PubMed	citation	PMID:22629401 | PMCID:PMC3357436	pubmed	22629401	create date:2012/05/26 | first author:Berry DJ
N		Y, review	?	Determinants of vitamin D status: focus on genetic variations.	/pubmed/21654390	Berry D, HyppÃ¶nen E.	Curr Opin Nephrol Hypertens. 2011 Jul;20(4):331-6. doi: 10.1097/MNH.0b013e328346d6ba. Review.	Curr Opin Nephrol Hypertens. 2011	PubMed	citation	PMID:21654390	pubmed	21654390	create date:2011/06/10 | first author:Berry D
N		Y, not MR	?	Familial correlation of dietary intakes among postmenopausal women.	/pubmed/9811418	Vachon CM, Sellers TA, Kushi LH, Folsom AR.	Genet Epidemiol. 1998;15(6):553-63.	Genet Epidemiol. 1998	PubMed	citation	PMID:9811418	pubmed	9811418	create date:1998/11/12 | first author:Vachon CM
N			Y	Rebuttal to "Causal effect of vitamin D on prostate cancer using Mendelian randomization approach".	/pubmed/26391483	Trummer O, Renner W, Langsenlehner T.	World J Urol. 2016 Apr;34(4):615. doi: 10.1007/s00345-015-1681-6. Epub 2015 Sep 21. No abstract available.	World J Urol. 2016	PubMed	citation	PMID:26391483	pubmed	26391483	create date:2015/09/24 | first author:Trummer O
Y				Vitamin D and Risk of Multiple Sclerosis: A Mendelian Randomization Study.	/pubmed/26305103	Mokry LE, Ross S, Ahmad OS, Forgetta V, Smith GD, Goltzman D, Leong A, Greenwood CM, Thanassoulis G, Richards JB.	PLoS Med. 2015 Aug 25;12(8):e1001866. doi: 10.1371/journal.pmed.1001866. eCollection 2015 Aug. Erratum in: PLoS Med. 2016 Mar;13(3):e1001981. Goltzman, David [added].	PLoS Med. 2015	PubMed	citation	PMID:26305103 | PMCID:PMC4549308	pubmed	26305103	create date:2015/08/26 | first author:Mokry LE
Y				Causal effect of vitamin D on prostate cancer using Mendelian randomization approach.	/pubmed/26293118	Yu H, Xu P, Cui Y.	World J Urol. 2016 Apr;34(4):613-4. doi: 10.1007/s00345-015-1672-7. Epub 2015 Aug 21. No abstract available.	World J Urol. 2016	PubMed	citation	PMID:26293118	pubmed	26293118	create date:2015/08/22 | first author:Yu H
Y				Vitamin D and prostate cancer prognosis: a Mendelian randomization study.	/pubmed/26209090	Trummer O, Langsenlehner U, Krenn-Pilko S, Pieber TR, Obermayer-Pietsch B, Gerger A, Renner W, Langsenlehner T.	World J Urol. 2016 Apr;34(4):607-11. doi: 10.1007/s00345-015-1646-9. Epub 2015 Jul 25.	World J Urol. 2016	PubMed	citation	PMID:26209090	pubmed	26209090	create date:2015/07/26 | first author:Trummer O
Y				Vitamin D and C-Reactive Protein: A Mendelian Randomization Study.	/pubmed/26147588	Liefaard MC, Ligthart S, Vitezova A, Hofman A, Uitterlinden AG, Kiefte-de Jong JC, Franco OH, Zillikens MC, Dehghan A.	PLoS One. 2015 Jul 6;10(7):e0131740. doi: 10.1371/journal.pone.0131740. eCollection 2015.	PLoS One. 2015	PubMed	citation	PMID:26147588 | PMCID:PMC4492676	pubmed	26147588	create date:2015/07/07 | first author:Liefaard MC
Y				No evidence that genetically reduced 25-hydroxyvitamin D is associated with increased risk of ischaemic heart disease or myocardial infarction: a Mendelian randomization study.	/pubmed/25981321	BrÃ¸ndum-Jacobsen P, Benn M, Afzal S, Nordestgaard BG.	Int J Epidemiol. 2015 Apr;44(2):651-61. doi: 10.1093/ije/dyv078. Epub 2015 May 16.	Int J Epidemiol. 2015	PubMed	citation	PMID:25981321	pubmed	25981321	create date:2015/05/20 | first author:BrÃ¸ndum-Jacobsen P
Y				Genetically low vitamin D concentrations and increased mortality: Mendelian randomisation analysis in three large cohorts.	/pubmed/25406188	Afzal S, BrÃ¸ndum-Jacobsen P, Bojesen SE, Nordestgaard BG.	BMJ. 2014 Nov 18;349:g6330. doi: 10.1136/bmj.g6330.	BMJ. 2014	PubMed	citation	PMID:25406188 | PMCID:PMC4238742	pubmed	25406188	create date:2014/11/20 | first author:Afzal S
Y				The causal effect of vitamin D binding protein (DBP) levels on calcemic and cardiometabolic diseases: a Mendelian randomization study.	/pubmed/25350643	Leong A, Rehman W, Dastani Z, Greenwood C, Timpson N, Langsetmo L, Berger C; METASTROKE., Fu L, Wong BY, Malik S, Malik R, Hanley DA, Cole DE, Goltzman D, Richards JB.	PLoS Med. 2014 Oct 28;11(10):e1001751. doi: 10.1371/journal.pmed.1001751. eCollection 2014 Oct.	PLoS Med. 2014	PubMed	citation	PMID:25350643 | PMCID:PMC4211663	pubmed	25350643	create date:2014/10/29 | first author:Leong A
Y				Association between circulating 25-hydroxyvitamin D and incident type 2 diabetes: a mendelian randomisation study.	/pubmed/25281353	Ye Z, Sharp SJ, Burgess S, Scott RA, Imamura F; InterAct Consortium., Langenberg C, Wareham NJ, Forouhi NG.	Lancet Diabetes Endocrinol. 2015 Jan;3(1):35-42. doi: 10.1016/S2213-8587(14)70184-6. Epub 2014 Sep 30. Erratum in: Lancet Diabetes Endocrinol. 2015 Jan;3(1):e1.	Lancet Diabetes Endocrinol. 2015	PubMed	citation	PMID:25281353 | PMCID:PMC4286815	pubmed	25281353	create date:2014/10/05 | first author:Ye Z
Y				Elevated remnant cholesterol in 25-hydroxyvitamin D deficiency in the general population: Mendelian randomization study.	/pubmed/25065375	Ooi EM, Afzal S, Nordestgaard BG.	Circ Cardiovasc Genet. 2014 Oct;7(5):650-8. doi: 10.1161/CIRCGENETICS.113.000416. Epub 2014 Jul 27.	Circ Cardiovasc Genet. 2014	PubMed	citation	PMID:25065375	pubmed	25065375	create date:2014/07/30 | first author:Ooi EM
Y				Association of vitamin D status with arterial blood pressure and hypertension risk: a mendelian randomisation study.	/pubmed/24974252	Vimaleswaran KS, Cavadino A, Berry DJ; LifeLines Cohort Study investigators., Jorde R, Dieffenbach AK, Lu C, Alves AC, Heerspink HJ, Tikkanen E, Eriksson J, Wong A, Mangino M, Jablonski KA, Nolte IM, Houston DK, Ahluwalia TS, van der Most PJ, Pasko D, Zgaga L, Thiering E, Vitart V, et al.	Lancet Diabetes Endocrinol. 2014 Sep;2(9):719-29. doi: 10.1016/S2213-8587(14)70113-5. Epub 2014 Jun 25.	Lancet Diabetes Endocrinol. 2014	PubMed	citation	PMID:24974252 | PMCID:PMC4582411	pubmed	24974252	create date:2014/06/30 | first author:Vimaleswaran KS
Y				The role of genetic polymorphisms regulating vitamin D levels in rheumatoid arthritis outcome: a Mendelian randomisation approach.	/pubmed/24651622	Viatte S, Yarwood A, McAllister K, Al-Mudhaffer S, Fu B, Flynn E, Symmons DP, Young A, Barton A.	Ann Rheum Dis. 2014 Jul;73(7):1430-3. doi: 10.1136/annrheumdis-2013-204972. Epub 2014 Mar 20. No abstract available.	Ann Rheum Dis. 2014	PubMed	citation	PMID:24651622	pubmed	24651622	create date:2014/03/22 | first author:Viatte S
Y				Investigating the causal effect of vitamin D on serum adiponectin using a Mendelian randomization approach.	/pubmed/24219894	Husemoen LL, Skaaby T, Martinussen T, JÃ¸rgensen T, Thuesen BH, Kistorp C, Jeppesen J, Thyssen JP, Meldgaard M, Szecsi PB, Fenger M, Linneberg A.	Eur J Clin Nutr. 2014 Feb;68(2):189-95. doi: 10.1038/ejcn.2013.233. Epub 2013 Nov 13.	Eur J Clin Nutr. 2014	PubMed	citation	PMID:24219894	pubmed	24219894	create date:2013/11/14 | first author:Husemoen LL
Y				Vitamin D status, filaggrin genotype, and cardiovascular risk factors: a Mendelian randomization approach.	/pubmed/23460889	Skaaby T, Husemoen LL, Martinussen T, Thyssen JP, Melgaard M, Thuesen BH, Pisinger C, JÃ¸rgensen T, Johansen JD, MennÃ© T, Carlsen B, Szecsi PB, Stender S, Fenger RV, Fenger M, Linneberg A.	PLoS One. 2013;8(2):e57647. doi: 10.1371/journal.pone.0057647. Epub 2013 Feb 27.	PLoS One. 2013	PubMed	citation	PMID:23460889 | PMCID:PMC3584055	pubmed	23460889	create date:2013/03/06 | first author:Skaaby T
Y				Causal relationship between obesity and vitamin D status: bi-directional Mendelian randomization analysis of multiple cohorts.	/pubmed/23393431	Vimaleswaran KS, Berry DJ, Lu C, Tikkanen E, Pilz S, Hiraki LT, Cooper JD, Dastani Z, Li R, Houston DK, Wood AR, MichaÃ«lsson K, Vandenput L, Zgaga L, Yerges-Armstrong LM, McCarthy MI, Dupuis J, Kaakinen M, Kleber ME, Jameson K, Arden N, Raitakari O, et al.	PLoS Med. 2013;10(2):e1001383. doi: 10.1371/journal.pmed.1001383. Epub 2013 Feb 5.	PLoS Med. 2013	PubMed	citation	PMID:23393431 | PMCID:PMC3564800	pubmed	23393431	create date:2013/02/09 | first author:Vimaleswaran KS
Y				Vitamin D and mortality: a Mendelian randomization study.	/pubmed/23319826	Trummer O, Pilz S, Hoffmann MM, Winkelmann BR, Boehm BO, MÃ¤rz W, Pieber TR, Obermayer-Pietsch B, Renner W.	Clin Chem. 2013 May;59(5):793-7. doi: 10.1373/clinchem.2012.193185. Epub 2013 Jan 14.	Clin Chem. 2013	PubMed	citation	PMID:23319826	pubmed	23319826	create date:2013/01/16 | first author:Trummer O
Y				Instrumental variable estimation of the causal effect of plasma 25-hydroxy-vitamin D on colorectal cancer risk: a mendelian randomization analysis.	/pubmed/22701574	Theodoratou E, Palmer T, Zgaga L, Farrington SM, McKeigue P, Din FV, Tenesa A, Davey-Smith G, Dunlop MG, Campbell H.	PLoS One. 2012;7(6):e37662. doi: 10.1371/journal.pone.0037662. Epub 2012 Jun 6.	PLoS One. 2012	PubMed	citation	PMID:22701574 | PMCID:PMC3368918	pubmed	22701574	create date:2012/06/16 | first author:Theodoratou E

## Sheet: counts
total_included	24
total_excluded	8
total	32
