# Supplementary material for: Genomic Response to Vitamin D Supplementation in the Setting of a Randomized, Placebo-Controlled Trial
Source: eBioMedicine. 2018 Apr 10;31:133–42. doi: 10.1016/j.ebiom.2018.04.010 (PMC6013786; doi:10.1016/j.ebiom.2018.04.010)
Supplement: Supplementary Table 6: — Literature review of vitamin D clinical trials in the 12 months to June 12, 2017. [file mmc6.xlsx]

## Sheet: search_terms
Short search:
("vitamin d"[MeSH Terms] OR "vitamin d"[All Fields] OR "ergocalciferols"[MeSH Terms] OR "ergocalciferols"[All Fields]) AND (Clinical Trial[ptyp] AND ("2016/06/12"[PDAT] : "3000/12/31"[PDAT]) AND "humans"[MeSH Terms])
AND (supplement* OR replet* OR treat* OR administ*)
Full search:
("vitamin d"[MeSH Terms] OR "vitamin d"[All Fields] OR "ergocalciferols"[MeSH Terms] OR "ergocalciferols"[All Fields]) AND ((supplement[All Fields] OR supplement'[All Fields] OR supplement's[All Fields] OR supplementa[All Fields] OR supplementability[All Fields] OR supplementable[All Fields] OR supplementacior[All Fields] OR supplementaer[All Fields] OR supplementaerobic[All Fields] OR supplement…

## Sheet: results
Title	URL	Description	Details	ShortDetails	Resource	Type	Identifiers	Db	EntrezUID	Properties
Relationship between bone turnover and left ventricular function in primary hyperparathyroidism: The EPATH trial.	/pubmed/28406904	Verheyen N, Fahrleitner-Pammer A, Belyavskiy E, Gruebler MR, Dimai HP, Amrein K, Ablasser K, Martensen J, Catena C, Pieske-Kraigher E, Colantonio C, Voelkl J, Lang F, Alesutan I, Meinitzer A, MÃ¤rz W, Brussee H, Pieske B, Pilz S, Tomaschitz A.	PLoS One. 2017 Apr 13;12(4):e0173799. doi: 10.1371/journal.pone.0173799. eCollection 2017.	PLoS One. 2017	PubMed	citation	PMID:28406904 | PMCID:PMC5390970	pubmed	28406904	create date:2017/04/14 | first author:Verheyen N
Plasma metabolomics in adults with cystic fibrosis during a pulmonary exacerbation: A pilot randomized study of high-dose vitamin D(3) administration.	/pubmed/28403943	Alvarez JA, Chong EY, Walker DI, Chandler JD, Michalski ES, Grossmann RE, Uppal K, Li S, Frediani JK, Tirouvanziam R, Tran VT, Tangpricha V, Jones DP, Ziegler TR.	Metabolism. 2017 May;70:31-41. doi: 10.1016/j.metabol.2017.02.006. Epub 2017 Feb 11.	Metabolism. 2017	PubMed	citation	PMID:28403943 | PMCID:PMC5407388	pubmed	28403943	create date:2017/04/14 | first author:Alvarez JA
High dose vitamin D supplementation does not affect biochemical bone markers in multiple sclerosis - a randomized controlled trial.	/pubmed/28376767	HolmÃ¸y T, LindstrÃ¸m JC, Eriksen EF, Steffensen LH, Kampman MT.	BMC Neurol. 2017 Apr 4;17(1):67. doi: 10.1186/s12883-017-0851-0.	BMC Neurol. 2017	PubMed	citation	PMID:28376767 | PMCID:PMC5381015	pubmed	28376767	create date:2017/04/06 | first author:HolmÃ¸y T
Effect of Vitamin D and Calcium Supplementation on Cancer Incidence in Older Women: A Randomized Clinical Trial.	/pubmed/28350929	Lappe J, Watson P, Travers-Gustafson D, Recker R, Garland C, Gorham E, Baggerly K, McDonnell SL.	JAMA. 2017 Mar 28;317(12):1234-1243. doi: 10.1001/jama.2017.2115.	JAMA. 2017	PubMed	citation	PMID:28350929	pubmed	28350929	create date:2017/03/30 | first author:Lappe J
Linking vitamin D status, executive functioning and self-perceived mental health in adolescents through multivariate analysis: A randomized double-blind placebo control trial.	/pubmed/28252190	Grung B, Sandvik AM, Hjelle K, Dahl L, FrÃ¸yland L, NygÃ¥rd I, Hansen AL.	Scand J Psychol. 2017 Apr;58(2):123-130. doi: 10.1111/sjop.12353.	Scand J Psychol. 2017	PubMed	citation	PMID:28252190	pubmed	28252190	create date:2017/03/03 | first author:Grung B
Differential effects of vitamin D2 and D3 supplements on 25-hydroxyvitamin D level are dose, sex, and time dependent: a randomized controlled trial.	/pubmed/28231782	Hammami MM, Yusuf A.	BMC Endocr Disord. 2017 Feb 24;17(1):12. doi: 10.1186/s12902-017-0163-9.	BMC Endocr Disord. 2017	PubMed	citation	PMID:28231782 | PMCID:PMC5324269	pubmed	28231782	create date:2017/02/25 | first author:Hammami MM
The effect of alfacalcidiol and metformin on metabolic disturbances in women with polycystic ovary syndrome.	/pubmed/28157691	FigurovÃ¡ J, DraveckÃ¡ I, PetrÃ­kovÃ¡ J, JavorskÃ½ M, LazÃºrovÃ¡ I.	Horm Mol Biol Clin Investig. 2017 Mar 1;29(3):85-91. doi: 10.1515/hmbci-2016-0039.	Horm Mol Biol Clin Investig. 2017	PubMed	citation	PMID:28157691	pubmed	28157691	create date:2017/02/06 | first author:FigurovÃ¡ J
Cholecalciferol v. ergocalciferol for 25-hydroxyvitamin D (25(OH)D) repletion in chronic kidney disease: a randomised clinical trial.	/pubmed/28065190	Wetmore JB, Kimber C, Mahnken JD, Stubbs JR.	Br J Nutr. 2016 Dec;116(12):2074-2081. doi: 10.1017/S000711451600427X. Epub 2017 Jan 9.	Br J Nutr. 2016	PubMed	citation	PMID:28065190	pubmed	28065190	create date:2017/01/10 | first author:Wetmore JB
Baseline Vitamin D Deficiency Decreases the Effectiveness of Statins in HIV-Infected Adults on Antiretroviral Therapy.	/pubmed/28045766	Hileman CO, Tangpricha V, Sattar A, McComsey GA.	J Acquir Immune Defic Syndr. 2017 Apr 15;74(5):539-547. doi: 10.1097/QAI.0000000000001281.	J Acquir Immune Defic Syndr. 2017	PubMed	citation	PMID:28045766 | PMCID:PMC5340572	pubmed	28045766	create date:2017/01/04 | first author:Hileman CO
Hypovitaminosis D and "small burden" uterine fibroids: Opportunity for a vitamin D supplementation.	/pubmed/28033263	Ciavattini A, Delli Carpini G, Serri M, Vignini A, Sabbatinelli J, Tozzi A, Aggiusti A, Clemente N.	Medicine (Baltimore). 2016 Dec;95(52):e5698. doi: 10.1097/MD.0000000000005698.	Medicine (Baltimore). 2016	PubMed	citation	PMID:28033263 | PMCID:PMC5207559	pubmed	28033263	create date:2016/12/30 | first author:Ciavattini A
Effect of vitamin D3 on self-perceived fatigue: A double-blind randomized placebo-controlled trial.	/pubmed/28033244	Nowak A, Boesch L, Andres E, Battegay E, Hornemann T, Schmid C, Bischoff-Ferrari HA, Suter PM, Krayenbuehl PA.	Medicine (Baltimore). 2016 Dec;95(52):e5353. doi: 10.1097/MD.0000000000005353.	Medicine (Baltimore). 2016	PubMed	citation	PMID:28033244 | PMCID:PMC5207540	pubmed	28033244	create date:2016/12/30 | first author:Nowak A
The effect of vitamin D supplementation on pain, quality of life, and nerve conduction studies in women with chronic widespread pain.	/pubmed/28030514	Akyuz G, Sanal-Toprak C, Yagci I, Giray E, Kuru-Bektasoglu P.	Int J Rehabil Res. 2017 Mar;40(1):76-83. doi: 10.1097/MRR.0000000000000211.	Int J Rehabil Res. 2017	PubMed	citation	PMID:28030514	pubmed	28030514	create date:2016/12/29 | first author:Akyuz G
Clinical and Genetic Characterization of Tunisian Children with Hereditary 1,25-Dihydroxyvitamin D-Resistant Rickets.	/pubmed/28013309	Ben Ameur S, Silve C, Chabchoub I, Damak F, Kamoun F, Toussaint A, Kmiha S, Sfaihi L, Maaloul I, Kamoun T, Aloulou H, Hachicha M.	Horm Res Paediatr. 2017;87(1):23-29. doi: 10.1159/000452886. Epub 2016 Dec 24.	Horm Res Paediatr. 2017	PubMed	citation	PMID:28013309	pubmed	28013309	create date:2016/12/26 | first author:Ben Ameur S
Changes in Serum Concentrations of Fibroblast Growth Factor 23 and Soluble Klotho in Hemodialysis Patients after Total Parathyroidectomy.	/pubmed/27999806	Liao SC, Moi SH, Chou FF, Yang CH, Chen JB.	Biomed Res Int. 2016;2016:6453803. doi: 10.1155/2016/6453803. Epub 2016 Nov 24.	Biomed Res Int. 2016	PubMed	citation	PMID:27999806 | PMCID:PMC5143687	pubmed	27999806	create date:2016/12/22 | first author:Liao SC
Efficacy and Safety of Calcipotriol Plus Betamethasone Dipropionate Aerosol Foam Compared with Betamethasone 17-Valerate-Medicated Plaster for the Treatment of Psoriasis.	/pubmed/27995521	Queille-Roussel C, Rosen M, Clonier F, NÃ¸rremark K, Lacour JP.	Clin Drug Investig. 2017 Apr;37(4):355-361. doi: 10.1007/s40261-016-0489-5.	Clin Drug Investig. 2017	PubMed	citation	PMID:27995521 | PMCID:PMC5346111	pubmed	27995521	create date:2016/12/21 | first author:Queille-Roussel C
Effects of Vitamin D on Endometriosis-Related Pain: A Double-Blind Clinical Trial.	/pubmed/27986972	Almassinokiani F, Khodaverdi S, Solaymani-Dodaran M, Akbari P, Pazouki A.	Med Sci Monit. 2016 Dec 17;22:4960-4966.	Med Sci Monit. 2016	PubMed	citation	PMID:27986972 | PMCID:PMC5189720	pubmed	27986972	create date:2016/12/18 | first author:Almassinokiani F
Vitamin D Supplementation for Treatment and Prevention of Pneumonia in Under-five Children: A Randomized Double-blind Placebo Controlled Trial.	/pubmed/27889723	Gupta P, Dewan P, Shah D, Sharma N, Bedi N, Kaur IR, Bansal AK, Madhu SV.	Indian Pediatr. 2016 Nov 15;53(11):967-976.	Indian Pediatr. 2016	PubMed	citation	PMID:27889723	pubmed	27889723	create date:2016/11/28 | first author:Gupta P
Effects of Two-Year Vitamin B(12) and Folic Acid Supplementation on Depressive Symptoms and Quality of Life in Older Adults with Elevated Homocysteine Concentrations: Additional Results from the B-PROOF Study, an RCT.	/pubmed/27886078	de Koning EJ, van der Zwaluw NL, van Wijngaarden JP, Sohl E, Brouwer-Brolsma EM, van Marwijk HW, Enneman AW, Swart KM, van Dijk SC, Ham AC, van der Velde N, Uitterlinden AG, Penninx BW, Elders PJ, Lips P, Dhonukshe-Rutten RA, van Schoor NM, de Groot LC.	Nutrients. 2016 Nov 23;8(11). pii: E748.	Nutrients. 2016	PubMed	citation	PMID:27886078 | PMCID:PMC5133130	pubmed	27886078	create date:2016/11/26 | first author:de Koning EJ
Effects of Vitamin D Receptor Activation and Dietary Sodium Restriction on Residual Albuminuria in CKD: The ViRTUE-CKD Trial.	/pubmed/27856633	Keyzer CA, van Breda GF, Vervloet MG, de Jong MA, Laverman GD, Hemmelder MH, Janssen WM, Lambers Heerspink HJ, Kwakernaak AJ, Bakker SJ, Navis G, de Borst MH; Holland Nephrology Study (HONEST) Network..	J Am Soc Nephrol. 2017 Apr;28(4):1296-1305. doi: 10.1681/ASN.2016040407. Epub 2016 Nov 17.	J Am Soc Nephrol. 2017	PubMed	citation	PMID:27856633 | PMCID:PMC5373450	pubmed	27856633	create date:2016/11/20 | first author:Keyzer CA
Effects of Teriparatide Compared with Risedronate on Recovery After Pertrochanteric Hip Fracture: Results of a Randomized, Active-Controlled, Double-Blind Clinical Trial at 26 Weeks.	/pubmed/27852903	Aspenberg P, Malouf J, Tarantino U, GarcÃ­a-HernÃ¡ndez PA, Corradini C, Overgaard S, Stepan JJ, Borris L, Lespessailles E, Frihagen F, Papavasiliou K, Petto H, Caeiro JR, Marin F.	J Bone Joint Surg Am. 2016 Nov 16;98(22):1868-1878.	J Bone Joint Surg Am. 2016	PubMed	citation	PMID:27852903	pubmed	27852903	create date:2016/11/18 | first author:Aspenberg P
A randomized, controlled trial evaluating the efficacy of an online intervention targeting vitamin D intake, knowledge and status among young adults.	/pubmed/27836017	Goodman S, Morrongiello B, Meckling K.	Int J Behav Nutr Phys Act. 2016 Nov 11;13(1):116.	Int J Behav Nutr Phys Act. 2016	PubMed	citation	PMID:27836017 | PMCID:PMC5106840	pubmed	27836017	create date:2016/11/12 | first author:Goodman S
Cholecalciferol Additively Reduces Serum Parathyroid Hormone and Increases Vitamin D and Cathelicidin Levels in Paricalcitol-Treated Secondary Hyperparathyroid Hemodialysis Patients.	/pubmed/27827962	Zheng JQ, Hou YC, Zheng CM, Lu CL, Liu WC, Wu CC, Huang MT, Lin YF, Lu KC.	Nutrients. 2016 Nov 5;8(11). pii: E708.	Nutrients. 2016	PubMed	citation	PMID:27827962 | PMCID:PMC5133095	pubmed	27827962	create date:2016/11/10 | first author:Zheng JQ
Bone Mineral Density and Vitamin D Levels in HIV Treatment-NaÃ¯ve African American Individuals Randomized to Receive HIV Drug Regimens.	/pubmed/27812717	Cook PP, Stang AT, Walker LR, Akula SM, Cook FJ.	South Med J. 2016 Nov;109(11):712-717.	South Med J. 2016	PubMed	citation	PMID:27812717	pubmed	27812717	create date:2016/11/05 | first author:Cook PP
PTH(1-34) for the Primary Prevention of Postthyroidectomy Hypocalcemia: The THYPOS Trial.	/pubmed/27525532	Palermo A, Mangiameli G, Tabacco G, Longo F, Pedone C, Briganti SI, Maggi D, Vescini F, Naciu A, Lauria Pantano A, Napoli N, Angeletti S, Pozzilli P, Crucitti P, Manfrini S.	J Clin Endocrinol Metab. 2016 Nov;101(11):4039-4045. Epub 2016 Aug 15.	J Clin Endocrinol Metab. 2016	PubMed	citation	PMID:27525532	pubmed	27525532	create date:2016/11/05 | first author:Palermo A
Daily Cholecalciferol Supplementation during Pregnancy Alters Markers of Regulatory Immunity, Inflammation, and Clinical Outcomes in a Randomized Controlled Trial.	/pubmed/27655755	Zerofsky MS, Jacoby BN, Pedersen TL, Stephensen CB.	J Nutr. 2016 Nov;146(11):2388-2397. Epub 2016 Sep 21.	J Nutr. 2016	PubMed	citation	PMID:27655755	pubmed	27655755	create date:2016/11/03 | first author:Zerofsky MS
Higher response with bone mineral density increase with monthly injectable ibandronate 1Â mg compared with oral risedronate in the MOVER study.	/pubmed/26462480	Nakano T, Yamamoto M, Hashimoto J, Tobinai M, Yoshida S, Nakamura T.	J Bone Miner Metab. 2016 Nov;34(6):678-684. Epub 2015 Oct 13.	J Bone Miner Metab. 2016	PubMed	citation	PMID:26462480	pubmed	26462480	create date:2016/11/01 | first author:Nakano T
Analysis of bone metabolism during early stage and clinical benefits of early intervention with alendronate in patients with systemic rheumatic diseases treated with high-dose glucocorticoid: Early DIagnosis and Treatment of OsteopoRosis in Japan (EDITOR-J) study.	/pubmed/26308708	Tanaka Y, Mori H, Aoki T, Atsumi T, Kawahito Y, Nakayama H, Tohma S, Yamanishi Y, Hasegawa H, Tanimura K, Negoro N, Ueki Y, Kawakami A, Eguchi K, Saito K, Okada Y.	J Bone Miner Metab. 2016 Nov;34(6):646-654. Epub 2015 Aug 26.	J Bone Miner Metab. 2016	PubMed	citation	PMID:26308708	pubmed	26308708	create date:2016/11/01 | first author:Tanaka Y
Effects of maxacalcitol ointment on skin lesions in patients with psoriasis receiving treatment with adalimumab.	/pubmed/27450634	Karakawa M, Komine M, Kishimoto M, Maki N, Matsumoto A, Sugai J, Ohtsuki M.	J Dermatol. 2016 Nov;43(11):1354-1357. doi: 10.1111/1346-8138.13515. Epub 2016 Jul 23.	J Dermatol. 2016	PubMed	citation	PMID:27450634	pubmed	27450634	create date:2016/10/28 | first author:Karakawa M
Vitamin D3 supplementation in healthy adults: a comparison between capsule and oral spray solution as a method of delivery in a wintertime, randomised, open-label, cross-over study.	/pubmed/27724992	Todd JJ, McSorley EM, Pourshahidi LK, Madigan SM, Laird E, Healy M, Magee PJ.	Br J Nutr. 2016 Oct;116(8):1402-1408. Epub 2016 Oct 11.	Br J Nutr. 2016	PubMed	citation	PMID:27724992	pubmed	27724992	create date:2016/10/22 | first author:Todd JJ
Effect of high-dose vitamin D supplementation on cardiometabolic risk factors in subjects with metabolic syndrome: a randomized controlled double-blind clinical trial.	/pubmed/27400997	Salekzamani S, Mehralizadeh H, Ghezel A, Salekzamani Y, Jafarabadi MA, Bavil AS, Gargari BP.	J Endocrinol Invest. 2016 Nov;39(11):1303-1313. Epub 2016 Jul 11.	J Endocrinol Invest. 2016	PubMed	citation	PMID:27400997	pubmed	27400997	create date:2016/10/21 | first author:Salekzamani S
25 hydroxy vitamin D is higher when a renal multivitamin is given with cholecalciferol at hemodialysis.	/pubmed/27702718	Subih HS, Behrens J, Burt B, Clement L, Pannell R, Macha L, Spallholz J, Boylan M.	Asia Pac J Clin Nutr. 2016 Dec;25(4):754-759. doi: 10.6133/apjcn.012016.08.	Asia Pac J Clin Nutr. 2016	PubMed	citation	PMID:27702718	pubmed	27702718	create date:2016/10/06 | first author:Subih HS
Effect of 12-Week Vitamin D Supplementation on 25[OH]D Status and Performance in Athletes with a Spinal Cord Injury.	/pubmed/27669288	Flueck JL, Schlaepfer MW, Perret C.	Nutrients. 2016 Sep 22;8(10). pii: E586. doi: 10.3390/nu8100586.	Nutrients. 2016	PubMed	citation	PMID:27669288 | PMCID:PMC5083975	pubmed	27669288	create date:2016/09/27 | first author:Flueck JL
Regression of Non-Alcoholic Fatty Liver by Vitamin D Supplement: A Double-Blind Randomized Controlled Clinical Trial.	/pubmed/27631178	Lorvand Amiri H, Agah S, Mousavi SN, Hosseini AF, Shidfar F.	Arch Iran Med. 2016 Sep;19(9):631-8. doi: 0161909/AIM.006.	Arch Iran Med. 2016	PubMed	citation	PMID:27631178	pubmed	27631178	create date:2016/09/16 | first author:Lorvand Amiri H
Vitamin K2 (menaquinone-7) prevents age-related deterioration of trabecular bone microarchitecture at the tibia in postmenopausal women.	/pubmed/27625301	RÃ¸nn SH, HarslÃ¸f T, Pedersen SB, Langdahl BL.	Eur J Endocrinol. 2016 Dec;175(6):541-549. Epub 2016 Sep 13.	Eur J Endocrinol. 2016	PubMed	citation	PMID:27625301	pubmed	27625301	create date:2016/09/15 | first author:RÃ¸nn SH
High dose Vitamin D intake and quality of life in relapsing-remitting multiple sclerosis: a randomized, double-blind, placebo-controlled clinical trial.	/pubmed/27597724	Ashtari F, Toghianifar N, Zarkesh-Esfahani SH, Mansourian M.	Neurol Res. 2016 Oct;38(10):888-92. doi: 10.1080/01616412.2016.1227913. Epub 2016 Sep 6.	Neurol Res. 2016	PubMed	citation	PMID:27597724	pubmed	27597724	create date:2016/09/07 | first author:Ashtari F
High-Dose Monthly Maternal Cholecalciferol Supplementation during Breastfeeding Affects Maternal and Infant Vitamin D Status at 5 Months Postpartum: A Randomized Controlled Trial.	/pubmed/27558577	Wheeler BJ, Taylor BJ, Herbison P, Haszard JJ, Mikhail A, Jones S, Harper MJ, Houghton LA.	J Nutr. 2016 Oct;146(10):1999-2006. Epub 2016 Aug 24.	J Nutr. 2016	PubMed	citation	PMID:27558577	pubmed	27558577	create date:2016/08/26 | first author:Wheeler BJ
The Aerosol Foam Formulation of the Fixed Combination Calcipotriene Plus Betamethasone Dipropionate Improves the Health-Related Quality of Life in Patients With Psoriasis Vulgaris: Results from the Randomized PSO-FAST Study.	/pubmed/27537999	Leonardi C, Bagel J, Yamauchi P, Pariser D, Xu Z, Moller A, Osterdal ML, Stein Gold L.	J Drugs Dermatol. 2016 Aug 1;15(8):981-7.	J Drugs Dermatol. 2016	PubMed	citation	PMID:27537999	pubmed	27537999	create date:2016/08/19 | first author:Leonardi C
Aerosol Foam Formulation of Fixed Combination Calcipotriene Plus Betamethasone Dipropionate is Highly Efficacious in Patients With Psoriasis Vulgaris: Pooled Data From Three Randomized Controlled Studies.	/pubmed/27537995	Stein Gold L, Lebwohl M, Menter A, Villumsen J, Rosen M, Koo J.	J Drugs Dermatol. 2016 Aug 1;15(8):951-7.	J Drugs Dermatol. 2016	PubMed	citation	PMID:27537995	pubmed	27537995	create date:2016/08/19 | first author:Stein Gold L
Calcipotriol plus betamethasone dipropionate aerosol foam provides superior efficacy vs. gel in patients with psoriasis vulgaris: randomized, controlled PSO-ABLE study.	/pubmed/27531752	Paul C, Stein Gold L, Cambazard F, Kalb RE, Lowson D, Bang B, Griffiths CE.	J Eur Acad Dermatol Venereol. 2017 Jan;31(1):119-126. doi: 10.1111/jdv.13859. Epub 2016 Aug 17.	J Eur Acad Dermatol Venereol. 2017	PubMed	citation	PMID:27531752	pubmed	27531752	create date:2016/08/18 | first author:Paul C
Analytical and clinical validation of the new Abbot Architect 25(OH)D assay: fit for purpose?	/pubmed/27522099	Cavalier E, Lukas P, Bekaert AC, Carlisi A, Le Goff C, Delanaye P, Souberbielle JC.	Clin Chem Lab Med. 2017 Mar 1;55(3):378-384. doi: 10.1515/cclm-2016-0566.	Clin Chem Lab Med. 2017	PubMed	citation	PMID:27522099	pubmed	27522099	create date:2016/08/16 | first author:Cavalier E
A 1-year prospective study of the effect of infliximab on bone metabolism in inflammatory bowel disease patients.	/pubmed/27508327	Veerappan SG, Healy M, Walsh B, O'Morain CA, Daly JS, Ryan BM.	Eur J Gastroenterol Hepatol. 2016 Nov;28(11):1335-44. doi: 10.1097/MEG.0000000000000719.	Eur J Gastroenterol Hepatol. 2016	PubMed	citation	PMID:27508327	pubmed	27508327	create date:2016/08/11 | first author:Veerappan SG
The impact of sleeping with reduced glycogen stores on immunity and sleep in triathletes.	/pubmed/27491620	Louis J, Marquet LA, Tiollier E, Bermon S, Hausswirth C, Brisswalter J.	Eur J Appl Physiol. 2016 Oct;116(10):1941-54. doi: 10.1007/s00421-016-3446-3. Epub 2016 Aug 4.	Eur J Appl Physiol. 2016	PubMed	citation	PMID:27491620 | PMCID:PMC5020129	pubmed	27491620	create date:2016/08/06 | first author:Louis J
A randomized controlled trial on the effect of vitamin D3 on inflammation and cathelicidin gene expression in ulcerative colitis patients.	/pubmed/27488327	Sharifi A, Hosseinzadeh-Attar MJ, Vahedi H, Nedjat S.	Saudi J Gastroenterol. 2016 Jul-Aug;22(4):316-23. doi: 10.4103/1319-3767.187606.	Saudi J Gastroenterol. 2016	PubMed	citation	PMID:27488327 | PMCID:PMC4991203	pubmed	27488327	create date:2016/08/05 | first author:Sharifi A
Vitamin D-enhanced eggs are protective of wintertime serum 25-hydroxyvitamin D in a randomized controlled trial of adults.	/pubmed/27488236	Hayes A, Duffy S, O'Grady M, Jakobsen J, Galvin K, Teahan-Dillon J, Kerry J, Kelly A, O'Doherty J, Higgins S, Seamans KM, Cashman KD.	Am J Clin Nutr. 2016 Sep;104(3):629-37. doi: 10.3945/ajcn.116.132530. Epub 2016 Aug 3.	Am J Clin Nutr. 2016	PubMed	citation	PMID:27488236	pubmed	27488236	create date:2016/08/05 | first author:Hayes A
Cinacalcet but not vitamin D use modulates the survival benefit associated with sevelamer in the INDEPENDENT study.	/pubmed/27443567	Bellasi A, Cozzolino M, Russo D, Molony D, Di Iorio B.	Clin Nephrol. 2016 Sep;86(9):113-24. doi: 10.5414/CN108827.	Clin Nephrol. 2016	PubMed	citation	PMID:27443567	pubmed	27443567	create date:2016/07/23 | first author:Bellasi A
The effect of alfacalcidiol and metformin on phenotype manifestations in women with polycystic ovary syndrome - a preliminary study.	/pubmed/27429113	DraveckÃ¡ I, FigurovÃ¡ J, JavorskÃ½ M, PetrÃ­kovÃ¡ J, VaÄ¾kovÃ¡ M, LazÃºrovÃ¡ I.	Physiol Res. 2016 Nov 23;65(5):815-822. Epub 2016 Jul 15.	Physiol Res. 2016	PubMed	citation	PMID:27429113	pubmed	27429113	create date:2016/07/19 | first author:DraveckÃ¡ I
Effect of vitamin D replacement on indexes of insulin resistance in overweight elderly individuals: a randomized controlled trial.	/pubmed/27413130	El-Hajj Fuleihan G, Baddoura R, Habib RH, Halaby G, Arabi A, Rahme M, Singh RJ, Kassem M, Mahfoud Z, Hoteit M, Daher RT, Kassir MF.	Am J Clin Nutr. 2016 Aug;104(2):315-23. doi: 10.3945/ajcn.116.132589. Epub 2016 Jul 13. Erratum in: Am J Clin Nutr. 2017 Apr;105(4):1021.	Am J Clin Nutr. 2016	PubMed	citation	PMID:27413130 | PMCID:PMC4962162	pubmed	27413130	create date:2016/07/15 | first author:El-Hajj Fuleihan G
Effect of Lactobacillus rhamnosus GG and vitamin D supplementation on the immunologic effectiveness of grass-specific sublingual immunotherapy in children with allergy.	/pubmed/27401319	Jerzynska J, Stelmach W, Balcerak J, Woicka-Kolejwa K, Rychlik B, Blauz A, Wachulec M, Stelmach P, Majak P, Stelmach I.	Allergy Asthma Proc. 2016 Jul;37(4):324-34. doi: 10.2500/aap.2016.37.3958.	Allergy Asthma Proc. 2016	PubMed	citation	PMID:27401319	pubmed	27401319	create date:2016/07/13 | first author:Jerzynska J
Ergocalciferol versus calcitriol for controlling chronic kidney disease mineral bone disorder in stage 3 to 5 CKD: A randomized controlled trial.	/pubmed/27401037	Zhang D, Li H, Yin D, Wang L, Ma Y.	Eur J Pharmacol. 2016 Oct 15;789:127-33. doi: 10.1016/j.ejphar.2016.07.019. Epub 2016 Jul 9.	Eur J Pharmacol. 2016	PubMed	citation	PMID:27401037	pubmed	27401037	create date:2016/07/13 | first author:Zhang D
Dipeptidyl peptidase-4 inhibitors and bone metabolism: is vitamin D the link?	/pubmed/27379733	Barchetta I, Cimini FA, Bloise D, Cavallo MG.	Acta Diabetol. 2016 Oct;53(5):839-44. doi: 10.1007/s00592-016-0882-9. Epub 2016 Jul 5.	Acta Diabetol. 2016	PubMed	citation	PMID:27379733	pubmed	27379733	create date:2016/07/06 | first author:Barchetta I
Title	URL	Description	Details	ShortDetails	Resource	Type	Identifiers	Db	EntrezUID	Properties
Prevention of urinary tract infections with vitamin D supplementation 20,000â€‰IU per week for five years. Results from an RCT including 511 subjects.	/pubmed/27357103	Jorde R, Sollid ST, Svartberg J, Joakimsen RM, Grimnes G, Hutchinson MY.	Infect Dis (Lond). 2016 Nov-Dec;48(11-12):823-8. doi: 10.1080/23744235.2016.1201853. Epub 2016 Jun 30.	Infect Dis (Lond). 2016	PubMed	citation	PMID:27357103	pubmed	27357103	create date:2016/07/01 | first author:Jorde R
No effects of oral vitamin D supplementation on non-alcoholic fatty liver disease in patients with type 2 diabetes: a randomized, double-blind, placebo-controlled trial.	/pubmed/27353492	Barchetta I, Del Ben M, Angelico F, Di Martino M, Fraioli A, La Torre G, Saulle R, Perri L, Morini S, Tiberti C, Bertoccini L, Cimini FA, Panimolle F, Catalano C, Baroni MG, Cavallo MG.	BMC Med. 2016 Jun 29;14:92. doi: 10.1186/s12916-016-0638-y.	BMC Med. 2016	PubMed	citation	PMID:27353492 | PMCID:PMC4926287	pubmed	27353492	create date:2016/06/30 | first author:Barchetta I
Vitamin D Metabolism Varies among Women in Different Reproductive States Consuming the Same Intakes of Vitamin D and Related Nutrients.	/pubmed/27335139	Park H, Brannon PM, West AA, Yan J, Jiang X, Perry CA, Malysheva OV, Mehta S, Caudill MA.	J Nutr. 2016 Aug;146(8):1537-45. doi: 10.3945/jn.116.229971. Epub 2016 Jun 22.	J Nutr. 2016	PubMed	citation	PMID:27335139 | PMCID:PMC4958290	pubmed	27335139	create date:2016/06/24 | first author:Park H
[Journal Club].	/pubmed/27334317	Dovjak P, PÃ¼llen R.	Z Gerontol Geriatr. 2016 Jul;49(5):455-7. doi: 10.1007/s00391-016-1086-1. German. No abstract available.	Z Gerontol Geriatr. 2016	PubMed	citation	PMID:27334317	pubmed	27334317	create date:2016/06/24 | first author:Dovjak P
Dietary intake and childhood leukemia: The Diet and Acute Lymphoblastic Leukemia Treatment (DALLT) cohort study.	/pubmed/27318855	Ladas EJ, Orjuela M, Stevenson K, Cole PD, Lin M, Athale UH, Clavell LA, Leclerc JM, Michon B, Schorin MA, Welch JG, Asselin BL, Sallan SE, Silverman LB, Kelly KM.	Nutrition. 2016 Oct;32(10):1103-1109.e1. doi: 10.1016/j.nut.2016.03.014. Epub 2016 Mar 28.	Nutrition. 2016	PubMed	citation	PMID:27318855	pubmed	27318855	create date:2016/06/20 | first author:Ladas EJ
Effects of vitamin D and calcium supplementation on side effects profile in patients of breast cancer treated with letrozole.	/pubmed/27221206	Arul Vijaya Vani S, Ananthanarayanan PH, Kadambari D, Harichandrakumar KT, Niranjjan R, Nandeesha H.	Clin Chim Acta. 2016 Aug 1;459:53-6. doi: 10.1016/j.cca.2016.05.020. Epub 2016 May 21.	Clin Chim Acta. 2016	PubMed	citation	PMID:27221206	pubmed	27221206	create date:2016/05/26 | first author:Arul Vijaya Vani S
Calcium plus vitamin D supplementation during pregnancy interacts with polymorphisms in the promoter region of the VDR gene to affect postpartum bone mass of Brazilian adolescent mothers: A randomized controlled trial.	/pubmed/27211082	Normando P, Diogenes ME, Cabello PH, Cabello GM, Donangelo CM, Bezerra FF.	Nutrition. 2016 Oct;32(10):1068-74. doi: 10.1016/j.nut.2016.03.002. Epub 2016 Mar 16.	Nutrition. 2016	PubMed	citation	PMID:27211082	pubmed	27211082	create date:2016/05/24 | first author:Normando P
The effects of vitamin D, K and calcium co-supplementation on carotid intima-media thickness and metabolic status in overweight type 2 diabetic patients with CHD.	/pubmed/27198036	Asemi Z, Raygan F, Bahmani F, Rezavandi Z, Talari HR, Rafiee M, Poladchang S, Darooghegi Mofrad M, Taheri S, Mohammadi AA, Esmaillzadeh A.	Br J Nutr. 2016 Jul;116(2):286-93. doi: 10.1017/S0007114516001847. Epub 2016 May 20.	Br J Nutr. 2016	PubMed	citation	PMID:27198036	pubmed	27198036	create date:2016/05/21 | first author:Asemi Z
Vitamin D status of black and white Americans and changes in vitamin D metabolites after varied doses of vitamin D supplementation.	/pubmed/27194308	Alzaman NS, Dawson-Hughes B, Nelson J, D'Alessio D, Pittas AG.	Am J Clin Nutr. 2016 Jul;104(1):205-14. doi: 10.3945/ajcn.115.129478. Epub 2016 May 18.	Am J Clin Nutr. 2016	PubMed	citation	PMID:27194308 | PMCID:PMC4919528	pubmed	27194308	create date:2016/05/20 | first author:Alzaman NS
Vitamin D Repletion in Korean Postmenopausal Women with Osteoporosis.	/pubmed/27189286	Chung YS, Chung DJ, Kang MI, Kim IJ, Koh JM, Min YK, Oh HJ, Park IH, Lee YS, Kravitz B, Waterhouse B, Fitzpatrick LA, Nino A.	Yonsei Med J. 2016 Jul;57(4):923-7. doi: 10.3349/ymj.2016.57.4.923.	Yonsei Med J. 2016	PubMed	citation	PMID:27189286 | PMCID:PMC4951469	pubmed	27189286	create date:2016/05/18 | first author:Chung YS
Effect of vitamin D supplementation, directly or via breast milk for term infants, on serum 25 hydroxyvitamin D and related biochemistry, and propensity to infection: a randomised placebo-controlled trial.	/pubmed/27184759	Chandy DD, Kare J, Singh SN, Agarwal A, Das V, Singh U, Ramesh V, Bhatia V.	Br J Nutr. 2016 Jul;116(1):52-8. doi: 10.1017/S0007114516001756. Epub 2016 May 17.	Br J Nutr. 2016	PubMed	citation	PMID:27184759	pubmed	27184759	create date:2016/05/18 | first author:Chandy DD
Short-term Administration of Alphacalcidol is Associated with More Significant Improvement of Muscular Performance in Women with Vitamin D Deficiency Compared to Native Vitamin D.	/pubmed/27169685	Capatina C, Caragheorgheopol A, Berteanu M, Poiana C.	Exp Clin Endocrinol Diabetes. 2016 Sep;124(8):461-465. Epub 2016 May 11.	Exp Clin Endocrinol Diabetes. 2016	PubMed	citation	PMID:27169685	pubmed	27169685	create date:2016/05/14 | first author:Capatina C
Cichorium intybus root extract: A "vitamin D-like" active ingredient to improve skin barrier function.	/pubmed/27161285	Maia Campos PM, G Mercurio D, O Melo M, Closs-Gonthier B.	J Dermatolog Treat. 2017 Feb;28(1):78-81. doi: 10.1080/09546634.2016.1178695. Epub 2016 May 10.	J Dermatolog Treat. 2017	PubMed	citation	PMID:27161285	pubmed	27161285	create date:2016/05/11 | first author:Maia Campos PM
Physical exercise associated with improved BMD independently of sex and vitamin D levels in young adults.	/pubmed/27146169	TÃ¸nnesen R, Schwarz P, Hovind PH, Jensen LT.	Eur J Appl Physiol. 2016 Jul;116(7):1297-304. doi: 10.1007/s00421-016-3383-1. Epub 2016 May 5.	Eur J Appl Physiol. 2016	PubMed	citation	PMID:27146169 | PMCID:PMC4911375	pubmed	27146169	create date:2016/05/06 | first author:TÃ¸nnesen R
Effect of zinc plus multivitamin supplementation on growth in school children.	/pubmed/27083763	Rerksuppaphol S, Rerksuppaphol L.	Pediatr Int. 2016 Nov;58(11):1193-1199. doi: 10.1111/ped.13011. Epub 2016 Aug 31.	Pediatr Int. 2016	PubMed	citation	PMID:27083763	pubmed	27083763	create date:2016/04/17 | first author:Rerksuppaphol S
The effect of topical diclofenac 3% and calcitriol 3Â Î¼g/g on superficial basal cell carcinoma (sBCC) and nodular basal cell carcinoma (nBCC): A phase II, randomized controlled trial.	/pubmed/27067393	Brinkhuizen T, Frencken KJ, Nelemans PJ, Hoff ML, Kelleners-Smeets NW, Zur Hausen A, van der Horst MP, Rennspiess D, Winnepenninckx VJ, van Steensel MA, Mosterd K.	J Am Acad Dermatol. 2016 Jul;75(1):126-34. doi: 10.1016/j.jaad.2016.01.050. Epub 2016 Apr 7.	J Am Acad Dermatol. 2016	PubMed	citation	PMID:27067393	pubmed	27067393	create date:2016/04/14 | first author:Brinkhuizen T
Tacalcitol: A useful adjunct to narrow band ultraviolet B phototherapy in psoriasis.	/pubmed/27052200	Aggarwal P, Aggarwal K, Jain VK.	J Dermatolog Treat. 2016 Nov;27(6):546-551. Epub 2016 Apr 7.	J Dermatolog Treat. 2016	PubMed	citation	PMID:27052200	pubmed	27052200	create date:2016/04/08 | first author:Aggarwal P
The Effects of Vitamin D-K-Calcium Co-Supplementation on Endocrine, Inflammation, and Oxidative Stress Biomarkers in Vitamin D-Deficient Women with Polycystic Ovary Syndrome: A Randomized, Double-Blind, Placebo-Controlled Trial.	/pubmed/27050252	Razavi M, Jamilian M, Karamali M, Bahmani F, Aghadavod E, Asemi Z.	Horm Metab Res. 2016 Jul;48(7):446-51. doi: 10.1055/s-0042-104060. Epub 2016 Apr 6.	Horm Metab Res. 2016	PubMed	citation	PMID:27050252	pubmed	27050252	create date:2016/04/07 | first author:Razavi M
TRABECULAR BONE SCORE CHANGE DIFFERS WITH REGARD TO 25(OH)D LEVELS IN PATIENTS TREATED FOR ADULT-ONSET GROWTH HORMONE DEFICIENCY.	/pubmed/27042750	KuÅ¾ma M, Binkley N, BednÃ¡rovÃ¡ A, Killinger Z, VaÅˆuga P, Payer J.	Endocr Pract. 2016 Aug;22(8):951-8. doi: 10.4158/EP151183.OR. Epub 2016 Apr 4.	Endocr Pract. 2016	PubMed	citation	PMID:27042750	pubmed	27042750	create date:2016/04/05 | first author:KuÅ¾ma M
No major effects of vitamin D3 (1,25 dihydroxyvitamin D3) on absorption and pharmacokinetics of folic acid and fexofenadine in healthy volunteers.	/pubmed/27023466	Kullak-Ublick GA, Gubler C, Spanaus K, Ismair MG, Claro da Silva T, Jetter A.	Eur J Clin Pharmacol. 2016 Jul;72(7):797-805. doi: 10.1007/s00228-016-2050-0. Epub 2016 Mar 29.	Eur J Clin Pharmacol. 2016	PubMed	citation	PMID:27023466 | PMCID:PMC4909797	pubmed	27023466	create date:2016/03/30 | first author:Kullak-Ublick GA
Estimations of dietary vitamin D requirements in black and white children.	/pubmed/26959482	Rajakumar K, Moore CG, Yabes J, Olabopo F, Haralam MA, Comer D, Holick MF, Greenspan SL.	Pediatr Res. 2016 Jul;80(1):14-20. doi: 10.1038/pr.2016.46. Epub 2016 Mar 9.	Pediatr Res. 2016	PubMed	citation	PMID:26959482 | PMCID:PMC4929030	pubmed	26959482	create date:2016/03/10 | first author:Rajakumar K
Correlation between Bethatrophin and 25(OH)D Concentrations in a Group of Subjects With Normal and Impaired Glucose Metabolism.	/pubmed/26910534	Turkon H, YalcÄ±n H, Toprak B, DemirpenÃ§e M, YaÅŸar HY, Colak A.	Exp Clin Endocrinol Diabetes. 2017 Mar;125(3):147-150. doi: 10.1055/s-0042-101791. Epub 2016 Feb 24.	Exp Clin Endocrinol Diabetes. 2017	PubMed	citation	PMID:26910534	pubmed	26910534	create date:2016/02/26 | first author:Turkon H
The effect of a single dose of vitamin D on glycemic status and C-reactive protein levels in type 2 diabetic patients with ischemic heart disease: a randomized clinical trial.	/pubmed/26873242	Shaseb E, Tohidi M, Abbasinazari M, Khalili D, Talasaz AH, Omrani H, Hadaegh F.	Acta Diabetol. 2016 Aug;53(4):575-82. doi: 10.1007/s00592-016-0843-3. Epub 2016 Feb 12.	Acta Diabetol. 2016	PubMed	citation	PMID:26873242	pubmed	26873242	create date:2016/02/14 | first author:Shaseb E
Effect of Vitamin D Supplementation on Training Adaptation in Well-Trained Soccer Players.	/pubmed/26808860	JastrzÄ™bska M, Kaczmarczyk M, JastrzÄ™bski Z.	J Strength Cond Res. 2016 Sep;30(9):2648-55. doi: 10.1519/JSC.0000000000001337.	J Strength Cond Res. 2016	PubMed	citation	PMID:26808860	pubmed	26808860	create date:2016/01/26 | first author:JastrzÄ™bska M
Vitamin D Supplementation for Premenstrual Syndrome-Related Mood Disorders in Adolescents with Severe Hypovitaminosis D.	/pubmed/26724745	Tartagni M, Cicinelli MV, Tartagni MV, Alrasheed H, Matteo M, Baldini D, De Salvia M, Loverro G, Montagnani M.	J Pediatr Adolesc Gynecol. 2016 Aug;29(4):357-61. doi: 10.1016/j.jpag.2015.12.006. Epub 2015 Dec 24.	J Pediatr Adolesc Gynecol. 2016	PubMed	citation	PMID:26724745	pubmed	26724745	create date:2016/01/03 | first author:Tartagni M
The role of serum total and free 25-hydroxyvitamin D and PTH values in defining vitamin D status at the end of winter: a representative survey.	/pubmed/26661476	SzabÃ³ B, TabÃ¡k ÃG, Toldy E, Szekeres L, Szili B, Bakos B, Balla B, KÃ³sa JP, Lakatos P, TakÃ¡cs I.	J Bone Miner Metab. 2017 Jan;35(1):83-90. doi: 10.1007/s00774-015-0729-4. Epub 2015 Dec 10.	J Bone Miner Metab. 2017	PubMed	citation	PMID:26661476	pubmed	26661476	create date:2015/12/15 | first author:SzabÃ³ B
Acute Effects of Vitamin D3 Supplementation on Muscle Strength in Judoka Athletes: A Randomized Placebo-Controlled, Double-Blind Trial.	/pubmed/26535872	Wyon MA, Wolman R, Nevill AM, Cloak R, Metsios GS, Gould D, Ingham A, Koutedakis Y.	Clin J Sport Med. 2016 Jul;26(4):279-84. doi: 10.1097/JSM.0000000000000264.	Clin J Sport Med. 2016	PubMed	citation	PMID:26535872	pubmed	26535872	create date:2015/11/05 | first author:Wyon MA
Impact of Vitamin D Supplementation on Gross Motor Development of Healthy Term Infants: A Randomized Dose-Response Trial.	/pubmed/26325246	Wicklow B, Gallo S, Majnemer A, Vanstone C, Comeau K, Jones G, L'Abbe M, Khamessan A, Sharma A, Weiler H, Rodd C.	Phys Occup Ther Pediatr. 2016 Aug;36(3):330-42. doi: 10.3109/01942638.2015.1050150. Epub 2015 Sep 1.	Phys Occup Ther Pediatr. 2016	PubMed	citation	PMID:26325246	pubmed	26325246	create date:2015/09/02 | first author:Wicklow B
Effect of vitamin D3 treatment on endothelial function in obese adolescents.	/pubmed/26273791	Javed A, Kullo IJ, Balagopal PB, Kumar S.	Pediatr Obes. 2016 Aug;11(4):279-84. doi: 10.1111/ijpo.12059. Epub 2015 Aug 14.	Pediatr Obes. 2016	PubMed	citation	PMID:26273791 | PMCID:PMC4753130	pubmed	26273791	create date:2015/08/15 | first author:Javed A
Differential effects of calcium- and vitamin D-fortified milk with FOS-inulin compared to regular milk, on bone biomarkers in Chinese pre- and postmenopausal women.	/pubmed/26264387	Kruger MC, Chan YM, Kuhn-Sherlock B, Lau LT, Lau C, Chin YS, Todd JM, Schollum LM.	Eur J Nutr. 2016 Aug;55(5):1911-21. doi: 10.1007/s00394-015-1007-x. Epub 2015 Aug 12.	Eur J Nutr. 2016	PubMed	citation	PMID:26264387	pubmed	26264387	create date:2015/08/13 | first author:Kruger MC
Eldecalcitol improves muscle strength and dynamic balance in postmenopausal women with osteoporosis: an open-label randomized controlled study.	/pubmed/26209166	Saito K, Miyakoshi N, Matsunaga T, Hongo M, Kasukawa Y, Shimada Y.	J Bone Miner Metab. 2016 Sep;34(5):547-54. doi: 10.1007/s00774-015-0695-x. Epub 2015 Jul 25.	J Bone Miner Metab. 2016	PubMed	citation	PMID:26209166	pubmed	26209166	create date:2015/07/26 | first author:Saito K
Effects of strontium ranelate on bone mass and bone turnover in women with thalassemia major-related osteoporosis.	/pubmed/26204844	Morabito N, Catalano A, Gaudio A, Morini E, Bruno LM, Basile G, Tsiantouli E, Bellone F, Agostino RM, Piraino B, La Rosa MA, Salpietro C, Lasco A.	J Bone Miner Metab. 2016 Sep;34(5):540-6. doi: 10.1007/s00774-015-0689-8. Epub 2015 Jul 24.	J Bone Miner Metab. 2016	PubMed	citation	PMID:26204844	pubmed	26204844	create date:2015/07/25 | first author:Morabito N
Vitamin D status in autism spectrum disorders and the efficacy of vitamin D supplementation in autistic children.	/pubmed/25876214	Saad K, Abdel-Rahman AA, Elserogy YM, Al-Atram AA, Cannell JJ, BjÃ¸rklund G, Abdel-Reheim MK, Othman HA, El-Houfey AA, Abd El-Aziz NH, Abd El-Baseer KA, Ahmed AE, Ali AM.	Nutr Neurosci. 2016 Oct;19(8):346-351. Epub 2015 Apr 15.	Nutr Neurosci. 2016	PubMed	citation	PMID:25876214	pubmed	25876214	create date:2015/04/16 | first author:Saad K
The Effect of High-Dose Vitamin D3 on Soluble P-Selectin and hs-CRP Level in Patients With Venous Thromboembolism: A Randomized Clinical Trial.	/pubmed/25601896	Gholami K, Talasaz AH, Entezari-Maleki T, Salarifar M, Hadjibabaie M, Javadi MR, Dousti S, Hamishehkar H, Maleki S.	Clin Appl Thromb Hemost. 2016 Jul;22(5):483-9. doi: 10.1177/1076029614568715. Epub 2015 Jan 19.	Clin Appl Thromb Hemost. 2016	PubMed	citation	PMID:25601896	pubmed	25601896	create date:2015/01/21 | first author:Gholami K

## Sheet: results_exluded
ST6. Literature review of vitamin D clinical trials in the 12 months to June 12, 2017
Included_final	Excluded_by_abstract	Excluded_by_title	Title	URL	Description	Details	ShortDetails	Resource	Type	Identifiers	Db	EntrezUID	Properties
Y	N	?	Effects of Vitamin D Receptor Activation and Dietary Sodium Restriction on Residual Albuminuria in CKD: The ViRTUE-CKD Trial.	/pubmed/27856633	Keyzer CA, van Breda GF, Vervloet MG, de Jong MA, Laverman GD, Hemmelder MH, Janssen WM, Lambers Heerspink HJ, Kwakernaak AJ, Bakker SJ, Navis G, de Borst MH; Holland Nephrology Study (HONEST) Network..	J Am Soc Nephrol. 2017 Apr;28(4):1296-1305. doi: 10.1681/ASN.2016040407. Epub 2016 Nov 17.	J Am Soc Nephrol. 2017	PubMed	citation	PMID:27856633 | PMCID:PMC5373450	pubmed	27856633	create date:2016/11/20 | first author:Keyzer CA
Y	N	?	Cholecalciferol Additively Reduces Serum Parathyroid Hormone and Increases Vitamin D and Cathelicidin Levels in Paricalcitol-Treated Secondary Hyperparathyroid Hemodialysis Patients.	/pubmed/27827962	Zheng JQ, Hou YC, Zheng CM, Lu CL, Liu WC, Wu CC, Huang MT, Lin YF, Lu KC.	Nutrients. 2016 Nov 5;8(11). pii: E708.	Nutrients. 2016	PubMed	citation	PMID:27827962 | PMCID:PMC5133095	pubmed	27827962	create date:2016/11/10 | first author:Zheng JQ
Y	N	?	Analysis of bone metabolism during early stage and clinical benefits of early intervention with alendronate in patients with systemic rheumatic diseases treated with high-dose glucocorticoid: Early DIagnosis and Treatment of OsteopoRosis in Japan (EDITOR-J) study.	/pubmed/26308708	Tanaka Y, Mori H, Aoki T, Atsumi T, Kawahito Y, Nakayama H, Tohma S, Yamanishi Y, Hasegawa H, Tanimura K, Negoro N, Ueki Y, Kawakami A, Eguchi K, Saito K, Okada Y.	J Bone Miner Metab. 2016 Nov;34(6):646-654. Epub 2015 Aug 26.	J Bone Miner Metab. 2016	PubMed	citation	PMID:26308708	pubmed	26308708	create date:2016/11/01 | first author:Tanaka Y
Y	N	?	The Aerosol Foam Formulation of the Fixed Combination Calcipotriene Plus Betamethasone Dipropionate Improves the Health-Related Quality of Life in Patients With Psoriasis Vulgaris: Results from the Randomized PSO-FAST Study.	/pubmed/27537999	Leonardi C, Bagel J, Yamauchi P, Pariser D, Xu Z, Moller A, Osterdal ML, Stein Gold L.	J Drugs Dermatol. 2016 Aug 1;15(8):981-7.	J Drugs Dermatol. 2016	PubMed	citation	PMID:27537999	pubmed	27537999	create date:2016/08/19 | first author:Leonardi C
N	Y, probable overlap	?	Aerosol Foam Formulation of Fixed Combination Calcipotriene Plus Betamethasone Dipropionate is Highly Efficacious in Patients With Psoriasis Vulgaris: Pooled Data From Three Randomized Controlled Studies.	/pubmed/27537995	Stein Gold L, Lebwohl M, Menter A, Villumsen J, Rosen M, Koo J.	J Drugs Dermatol. 2016 Aug 1;15(8):951-7.	J Drugs Dermatol. 2016	PubMed	citation	PMID:27537995	pubmed	27537995	create date:2016/08/19 | first author:Stein Gold L
Y	N	?	Calcipotriol plus betamethasone dipropionate aerosol foam provides superior efficacy vs. gel in patients with psoriasis vulgaris: randomized, controlled PSO-ABLE study.	/pubmed/27531752	Paul C, Stein Gold L, Cambazard F, Kalb RE, Lowson D, Bang B, Griffiths CE.	J Eur Acad Dermatol Venereol. 2017 Jan;31(1):119-126. doi: 10.1111/jdv.13859. Epub 2016 Aug 17.	J Eur Acad Dermatol Venereol. 2017	PubMed	citation	PMID:27531752	pubmed	27531752	create date:2016/08/18 | first author:Paul C
Y	N	?	Effect of zinc plus multivitamin supplementation on growth in school children.	/pubmed/27083763	Rerksuppaphol S, Rerksuppaphol L.	Pediatr Int. 2016 Nov;58(11):1193-1199. doi: 10.1111/ped.13011. Epub 2016 Aug 31.	Pediatr Int. 2016	PubMed	citation	PMID:27083763	pubmed	27083763	create date:2016/04/17 | first author:Rerksuppaphol S
Y	N	?	Eldecalcitol improves muscle strength and dynamic balance in postmenopausal women with osteoporosis: an open-label randomized controlled study.	/pubmed/26209166	Saito K, Miyakoshi N, Matsunaga T, Hongo M, Kasukawa Y, Shimada Y.	J Bone Miner Metab. 2016 Sep;34(5):547-54. doi: 10.1007/s00774-015-0695-x. Epub 2015 Jul 25.	J Bone Miner Metab. 2016	PubMed	citation	PMID:26209166	pubmed	26209166	create date:2015/07/26 | first author:Saito K
N		Y	Relationship between bone turnover and left ventricular function in primary hyperparathyroidism: The EPATH trial.	/pubmed/28406904	Verheyen N, Fahrleitner-Pammer A, Belyavskiy E, Gruebler MR, Dimai HP, Amrein K, Ablasser K, Martensen J, Catena C, Pieske-Kraigher E, Colantonio C, Voelkl J, Lang F, Alesutan I, Meinitzer A, MÃ¤rz W, Brussee H, Pieske B, Pilz S, Tomaschitz A.	PLoS One. 2017 Apr 13;12(4):e0173799. doi: 10.1371/journal.pone.0173799. eCollection 2017.	PLoS One. 2017	PubMed	citation	PMID:28406904 | PMCID:PMC5390970	pubmed	28406904	create date:2017/04/14 | first author:Verheyen N
N		Y	Linking vitamin D status, executive functioning and self-perceived mental health in adolescents through multivariate analysis: A randomized double-blind placebo control trial.	/pubmed/28252190	Grung B, Sandvik AM, Hjelle K, Dahl L, FrÃ¸yland L, NygÃ¥rd I, Hansen AL.	Scand J Psychol. 2017 Apr;58(2):123-130. doi: 10.1111/sjop.12353.	Scand J Psychol. 2017	PubMed	citation	PMID:28252190	pubmed	28252190	create date:2017/03/03 | first author:Grung B
N		Y	Baseline Vitamin D Deficiency Decreases the Effectiveness of Statins in HIV-Infected Adults on Antiretroviral Therapy.	/pubmed/28045766	Hileman CO, Tangpricha V, Sattar A, McComsey GA.	J Acquir Immune Defic Syndr. 2017 Apr 15;74(5):539-547. doi: 10.1097/QAI.0000000000001281.	J Acquir Immune Defic Syndr. 2017	PubMed	citation	PMID:28045766 | PMCID:PMC5340572	pubmed	28045766	create date:2017/01/04 | first author:Hileman CO
N		Y	Hypovitaminosis D and "small burden" uterine fibroids: Opportunity for a vitamin D supplementation.	/pubmed/28033263	Ciavattini A, Delli Carpini G, Serri M, Vignini A, Sabbatinelli J, Tozzi A, Aggiusti A, Clemente N.	Medicine (Baltimore). 2016 Dec;95(52):e5698. doi: 10.1097/MD.0000000000005698.	Medicine (Baltimore). 2016	PubMed	citation	PMID:28033263 | PMCID:PMC5207559	pubmed	28033263	create date:2016/12/30 | first author:Ciavattini A
N		Y	Clinical and Genetic Characterization of Tunisian Children with Hereditary 1,25-Dihydroxyvitamin D-Resistant Rickets.	/pubmed/28013309	Ben Ameur S, Silve C, Chabchoub I, Damak F, Kamoun F, Toussaint A, Kmiha S, Sfaihi L, Maaloul I, Kamoun T, Aloulou H, Hachicha M.	Horm Res Paediatr. 2017;87(1):23-29. doi: 10.1159/000452886. Epub 2016 Dec 24.	Horm Res Paediatr. 2017	PubMed	citation	PMID:28013309	pubmed	28013309	create date:2016/12/26 | first author:Ben Ameur S
N		Y	Changes in Serum Concentrations of Fibroblast Growth Factor 23 and Soluble Klotho in Hemodialysis Patients after Total Parathyroidectomy.	/pubmed/27999806	Liao SC, Moi SH, Chou FF, Yang CH, Chen JB.	Biomed Res Int. 2016;2016:6453803. doi: 10.1155/2016/6453803. Epub 2016 Nov 24.	Biomed Res Int. 2016	PubMed	citation	PMID:27999806 | PMCID:PMC5143687	pubmed	27999806	create date:2016/12/22 | first author:Liao SC
N		Y	Effects of Two-Year Vitamin B(12) and Folic Acid Supplementation on Depressive Symptoms and Quality of Life in Older Adults with Elevated Homocysteine Concentrations: Additional Results from the B-PROOF Study, an RCT.	/pubmed/27886078	de Koning EJ, van der Zwaluw NL, van Wijngaarden JP, Sohl E, Brouwer-Brolsma EM, van Marwijk HW, Enneman AW, Swart KM, van Dijk SC, Ham AC, van der Velde N, Uitterlinden AG, Penninx BW, Elders PJ, Lips P, Dhonukshe-Rutten RA, van Schoor NM, de Groot LC.	Nutrients. 2016 Nov 23;8(11). pii: E748.	Nutrients. 2016	PubMed	citation	PMID:27886078 | PMCID:PMC5133130	pubmed	27886078	create date:2016/11/26 | first author:de Koning EJ
N		Y	Effects of Teriparatide Compared with Risedronate on Recovery After Pertrochanteric Hip Fracture: Results of a Randomized, Active-Controlled, Double-Blind Clinical Trial at 26 Weeks.	/pubmed/27852903	Aspenberg P, Malouf J, Tarantino U, GarcÃ­a-HernÃ¡ndez PA, Corradini C, Overgaard S, Stepan JJ, Borris L, Lespessailles E, Frihagen F, Papavasiliou K, Petto H, Caeiro JR, Marin F.	J Bone Joint Surg Am. 2016 Nov 16;98(22):1868-1878.	J Bone Joint Surg Am. 2016	PubMed	citation	PMID:27852903	pubmed	27852903	create date:2016/11/18 | first author:Aspenberg P
N		Y	A randomized, controlled trial evaluating the efficacy of an online intervention targeting vitamin D intake, knowledge and status among young adults.	/pubmed/27836017	Goodman S, Morrongiello B, Meckling K.	Int J Behav Nutr Phys Act. 2016 Nov 11;13(1):116.	Int J Behav Nutr Phys Act. 2016	PubMed	citation	PMID:27836017 | PMCID:PMC5106840	pubmed	27836017	create date:2016/11/12 | first author:Goodman S
N		Y	Bone Mineral Density and Vitamin D Levels in HIV Treatment-NaÃ¯ve African American Individuals Randomized to Receive HIV Drug Regimens.	/pubmed/27812717	Cook PP, Stang AT, Walker LR, Akula SM, Cook FJ.	South Med J. 2016 Nov;109(11):712-717.	South Med J. 2016	PubMed	citation	PMID:27812717	pubmed	27812717	create date:2016/11/05 | first author:Cook PP
N		Y	PTH(1-34) for the Primary Prevention of Postthyroidectomy Hypocalcemia: The THYPOS Trial.	/pubmed/27525532	Palermo A, Mangiameli G, Tabacco G, Longo F, Pedone C, Briganti SI, Maggi D, Vescini F, Naciu A, Lauria Pantano A, Napoli N, Angeletti S, Pozzilli P, Crucitti P, Manfrini S.	J Clin Endocrinol Metab. 2016 Nov;101(11):4039-4045. Epub 2016 Aug 15.	J Clin Endocrinol Metab. 2016	PubMed	citation	PMID:27525532	pubmed	27525532	create date:2016/11/05 | first author:Palermo A
N		Y	Higher response with bone mineral density increase with monthly injectable ibandronate 1Â mg compared with oral risedronate in the MOVER study.	/pubmed/26462480	Nakano T, Yamamoto M, Hashimoto J, Tobinai M, Yoshida S, Nakamura T.	J Bone Miner Metab. 2016 Nov;34(6):678-684. Epub 2015 Oct 13.	J Bone Miner Metab. 2016	PubMed	citation	PMID:26462480	pubmed	26462480	create date:2016/11/01 | first author:Nakano T
N		Y	Effects of maxacalcitol ointment on skin lesions in patients with psoriasis receiving treatment with adalimumab.	/pubmed/27450634	Karakawa M, Komine M, Kishimoto M, Maki N, Matsumoto A, Sugai J, Ohtsuki M.	J Dermatol. 2016 Nov;43(11):1354-1357. doi: 10.1111/1346-8138.13515. Epub 2016 Jul 23.	J Dermatol. 2016	PubMed	citation	PMID:27450634	pubmed	27450634	create date:2016/10/28 | first author:Karakawa M
N		Y	Vitamin K2 (menaquinone-7) prevents age-related deterioration of trabecular bone microarchitecture at the tibia in postmenopausal women.	/pubmed/27625301	RÃ¸nn SH, HarslÃ¸f T, Pedersen SB, Langdahl BL.	Eur J Endocrinol. 2016 Dec;175(6):541-549. Epub 2016 Sep 13.	Eur J Endocrinol. 2016	PubMed	citation	PMID:27625301	pubmed	27625301	create date:2016/09/15 | first author:RÃ¸nn SH
N		Y	Analytical and clinical validation of the new Abbot Architect 25(OH)D assay: fit for purpose?	/pubmed/27522099	Cavalier E, Lukas P, Bekaert AC, Carlisi A, Le Goff C, Delanaye P, Souberbielle JC.	Clin Chem Lab Med. 2017 Mar 1;55(3):378-384. doi: 10.1515/cclm-2016-0566.	Clin Chem Lab Med. 2017	PubMed	citation	PMID:27522099	pubmed	27522099	create date:2016/08/16 | first author:Cavalier E
N		Y	A 1-year prospective study of the effect of infliximab on bone metabolism in inflammatory bowel disease patients.	/pubmed/27508327	Veerappan SG, Healy M, Walsh B, O'Morain CA, Daly JS, Ryan BM.	Eur J Gastroenterol Hepatol. 2016 Nov;28(11):1335-44. doi: 10.1097/MEG.0000000000000719.	Eur J Gastroenterol Hepatol. 2016	PubMed	citation	PMID:27508327	pubmed	27508327	create date:2016/08/11 | first author:Veerappan SG
N		Y	The impact of sleeping with reduced glycogen stores on immunity and sleep in triathletes.	/pubmed/27491620	Louis J, Marquet LA, Tiollier E, Bermon S, Hausswirth C, Brisswalter J.	Eur J Appl Physiol. 2016 Oct;116(10):1941-54. doi: 10.1007/s00421-016-3446-3. Epub 2016 Aug 4.	Eur J Appl Physiol. 2016	PubMed	citation	PMID:27491620 | PMCID:PMC5020129	pubmed	27491620	create date:2016/08/06 | first author:Louis J
N		Y	Vitamin D-enhanced eggs are protective of wintertime serum 25-hydroxyvitamin D in a randomized controlled trial of adults.	/pubmed/27488236	Hayes A, Duffy S, O'Grady M, Jakobsen J, Galvin K, Teahan-Dillon J, Kerry J, Kelly A, O'Doherty J, Higgins S, Seamans KM, Cashman KD.	Am J Clin Nutr. 2016 Sep;104(3):629-37. doi: 10.3945/ajcn.116.132530. Epub 2016 Aug 3.	Am J Clin Nutr. 2016	PubMed	citation	PMID:27488236	pubmed	27488236	create date:2016/08/05 | first author:Hayes A
N		Y	Dipeptidyl peptidase-4 inhibitors and bone metabolism: is vitamin D the link?	/pubmed/27379733	Barchetta I, Cimini FA, Bloise D, Cavallo MG.	Acta Diabetol. 2016 Oct;53(5):839-44. doi: 10.1007/s00592-016-0882-9. Epub 2016 Jul 5.	Acta Diabetol. 2016	PubMed	citation	PMID:27379733	pubmed	27379733	create date:2016/07/06 | first author:Barchetta I
N		Y	Title	URL	Description	Details	ShortDetails	Resource	Type	Identifiers	Db	EntrezUID	Properties
N		Y	Vitamin D Metabolism Varies among Women in Different Reproductive States Consuming the Same Intakes of Vitamin D and Related Nutrients.	/pubmed/27335139	Park H, Brannon PM, West AA, Yan J, Jiang X, Perry CA, Malysheva OV, Mehta S, Caudill MA.	J Nutr. 2016 Aug;146(8):1537-45. doi: 10.3945/jn.116.229971. Epub 2016 Jun 22.	J Nutr. 2016	PubMed	citation	PMID:27335139 | PMCID:PMC4958290	pubmed	27335139	create date:2016/06/24 | first author:Park H
N		Y	[Journal Club].	/pubmed/27334317	Dovjak P, PÃ¼llen R.	Z Gerontol Geriatr. 2016 Jul;49(5):455-7. doi: 10.1007/s00391-016-1086-1. German. No abstract available.	Z Gerontol Geriatr. 2016	PubMed	citation	PMID:27334317	pubmed	27334317	create date:2016/06/24 | first author:Dovjak P
N		Y	Dietary intake and childhood leukemia: The Diet and Acute Lymphoblastic Leukemia Treatment (DALLT) cohort study.	/pubmed/27318855	Ladas EJ, Orjuela M, Stevenson K, Cole PD, Lin M, Athale UH, Clavell LA, Leclerc JM, Michon B, Schorin MA, Welch JG, Asselin BL, Sallan SE, Silverman LB, Kelly KM.	Nutrition. 2016 Oct;32(10):1103-1109.e1. doi: 10.1016/j.nut.2016.03.014. Epub 2016 Mar 28.	Nutrition. 2016	PubMed	citation	PMID:27318855	pubmed	27318855	create date:2016/06/20 | first author:Ladas EJ
N		Y	Cichorium intybus root extract: A "vitamin D-like" active ingredient to improve skin barrier function.	/pubmed/27161285	Maia Campos PM, G Mercurio D, O Melo M, Closs-Gonthier B.	J Dermatolog Treat. 2017 Feb;28(1):78-81. doi: 10.1080/09546634.2016.1178695. Epub 2016 May 10.	J Dermatolog Treat. 2017	PubMed	citation	PMID:27161285	pubmed	27161285	create date:2016/05/11 | first author:Maia Campos PM
N		Y	Physical exercise associated with improved BMD independently of sex and vitamin D levels in young adults.	/pubmed/27146169	TÃ¸nnesen R, Schwarz P, Hovind PH, Jensen LT.	Eur J Appl Physiol. 2016 Jul;116(7):1297-304. doi: 10.1007/s00421-016-3383-1. Epub 2016 May 5.	Eur J Appl Physiol. 2016	PubMed	citation	PMID:27146169 | PMCID:PMC4911375	pubmed	27146169	create date:2016/05/06 | first author:TÃ¸nnesen R
N		Y	Tacalcitol: A useful adjunct to narrow band ultraviolet B phototherapy in psoriasis.	/pubmed/27052200	Aggarwal P, Aggarwal K, Jain VK.	J Dermatolog Treat. 2016 Nov;27(6):546-551. Epub 2016 Apr 7.	J Dermatolog Treat. 2016	PubMed	citation	PMID:27052200	pubmed	27052200	create date:2016/04/08 | first author:Aggarwal P
N		Y	TRABECULAR BONE SCORE CHANGE DIFFERS WITH REGARD TO 25(OH)D LEVELS IN PATIENTS TREATED FOR ADULT-ONSET GROWTH HORMONE DEFICIENCY.	/pubmed/27042750	KuÅ¾ma M, Binkley N, BednÃ¡rovÃ¡ A, Killinger Z, VaÅˆuga P, Payer J.	Endocr Pract. 2016 Aug;22(8):951-8. doi: 10.4158/EP151183.OR. Epub 2016 Apr 4.	Endocr Pract. 2016	PubMed	citation	PMID:27042750	pubmed	27042750	create date:2016/04/05 | first author:KuÅ¾ma M
N		Y	Estimations of dietary vitamin D requirements in black and white children.	/pubmed/26959482	Rajakumar K, Moore CG, Yabes J, Olabopo F, Haralam MA, Comer D, Holick MF, Greenspan SL.	Pediatr Res. 2016 Jul;80(1):14-20. doi: 10.1038/pr.2016.46. Epub 2016 Mar 9.	Pediatr Res. 2016	PubMed	citation	PMID:26959482 | PMCID:PMC4929030	pubmed	26959482	create date:2016/03/10 | first author:Rajakumar K
N		Y	Correlation between Bethatrophin and 25(OH)D Concentrations in a Group of Subjects With Normal and Impaired Glucose Metabolism.	/pubmed/26910534	Turkon H, YalcÄ±n H, Toprak B, DemirpenÃ§e M, YaÅŸar HY, Colak A.	Exp Clin Endocrinol Diabetes. 2017 Mar;125(3):147-150. doi: 10.1055/s-0042-101791. Epub 2016 Feb 24.	Exp Clin Endocrinol Diabetes. 2017	PubMed	citation	PMID:26910534	pubmed	26910534	create date:2016/02/26 | first author:Turkon H
N		Y	The role of serum total and free 25-hydroxyvitamin D and PTH values in defining vitamin D status at the end of winter: a representative survey.	/pubmed/26661476	SzabÃ³ B, TabÃ¡k ÃG, Toldy E, Szekeres L, Szili B, Bakos B, Balla B, KÃ³sa JP, Lakatos P, TakÃ¡cs I.	J Bone Miner Metab. 2017 Jan;35(1):83-90. doi: 10.1007/s00774-015-0729-4. Epub 2015 Dec 10.	J Bone Miner Metab. 2017	PubMed	citation	PMID:26661476	pubmed	26661476	create date:2015/12/15 | first author:SzabÃ³ B
N		Y	Differential effects of calcium- and vitamin D-fortified milk with FOS-inulin compared to regular milk, on bone biomarkers in Chinese pre- and postmenopausal women.	/pubmed/26264387	Kruger MC, Chan YM, Kuhn-Sherlock B, Lau LT, Lau C, Chin YS, Todd JM, Schollum LM.	Eur J Nutr. 2016 Aug;55(5):1911-21. doi: 10.1007/s00394-015-1007-x. Epub 2015 Aug 12.	Eur J Nutr. 2016	PubMed	citation	PMID:26264387	pubmed	26264387	create date:2015/08/13 | first author:Kruger MC
N		Y	Effects of strontium ranelate on bone mass and bone turnover in women with thalassemia major-related osteoporosis.	/pubmed/26204844	Morabito N, Catalano A, Gaudio A, Morini E, Bruno LM, Basile G, Tsiantouli E, Bellone F, Agostino RM, Piraino B, La Rosa MA, Salpietro C, Lasco A.	J Bone Miner Metab. 2016 Sep;34(5):540-6. doi: 10.1007/s00774-015-0689-8. Epub 2015 Jul 24.	J Bone Miner Metab. 2016	PubMed	citation	PMID:26204844	pubmed	26204844	create date:2015/07/25 | first author:Morabito N
Y			Plasma metabolomics in adults with cystic fibrosis during a pulmonary exacerbation: A pilot randomized study of high-dose vitamin D(3) administration.	/pubmed/28403943	Alvarez JA, Chong EY, Walker DI, Chandler JD, Michalski ES, Grossmann RE, Uppal K, Li S, Frediani JK, Tirouvanziam R, Tran VT, Tangpricha V, Jones DP, Ziegler TR.	Metabolism. 2017 May;70:31-41. doi: 10.1016/j.metabol.2017.02.006. Epub 2017 Feb 11.	Metabolism. 2017	PubMed	citation	PMID:28403943 | PMCID:PMC5407388	pubmed	28403943	create date:2017/04/14 | first author:Alvarez JA
Y			High dose vitamin D supplementation does not affect biochemical bone markers in multiple sclerosis - a randomized controlled trial.	/pubmed/28376767	HolmÃ¸y T, LindstrÃ¸m JC, Eriksen EF, Steffensen LH, Kampman MT.	BMC Neurol. 2017 Apr 4;17(1):67. doi: 10.1186/s12883-017-0851-0.	BMC Neurol. 2017	PubMed	citation	PMID:28376767 | PMCID:PMC5381015	pubmed	28376767	create date:2017/04/06 | first author:HolmÃ¸y T
Y			Effect of Vitamin D and Calcium Supplementation on Cancer Incidence in Older Women: A Randomized Clinical Trial.	/pubmed/28350929	Lappe J, Watson P, Travers-Gustafson D, Recker R, Garland C, Gorham E, Baggerly K, McDonnell SL.	JAMA. 2017 Mar 28;317(12):1234-1243. doi: 10.1001/jama.2017.2115.	JAMA. 2017	PubMed	citation	PMID:28350929	pubmed	28350929	create date:2017/03/30 | first author:Lappe J
Y			Differential effects of vitamin D2 and D3 supplements on 25-hydroxyvitamin D level are dose, sex, and time dependent: a randomized controlled trial.	/pubmed/28231782	Hammami MM, Yusuf A.	BMC Endocr Disord. 2017 Feb 24;17(1):12. doi: 10.1186/s12902-017-0163-9.	BMC Endocr Disord. 2017	PubMed	citation	PMID:28231782 | PMCID:PMC5324269	pubmed	28231782	create date:2017/02/25 | first author:Hammami MM
Y			The effect of alfacalcidiol and metformin on metabolic disturbances in women with polycystic ovary syndrome.	/pubmed/28157691	FigurovÃ¡ J, DraveckÃ¡ I, PetrÃ­kovÃ¡ J, JavorskÃ½ M, LazÃºrovÃ¡ I.	Horm Mol Biol Clin Investig. 2017 Mar 1;29(3):85-91. doi: 10.1515/hmbci-2016-0039.	Horm Mol Biol Clin Investig. 2017	PubMed	citation	PMID:28157691	pubmed	28157691	create date:2017/02/06 | first author:FigurovÃ¡ J
Y			Cholecalciferol v. ergocalciferol for 25-hydroxyvitamin D (25(OH)D) repletion in chronic kidney disease: a randomised clinical trial.	/pubmed/28065190	Wetmore JB, Kimber C, Mahnken JD, Stubbs JR.	Br J Nutr. 2016 Dec;116(12):2074-2081. doi: 10.1017/S000711451600427X. Epub 2017 Jan 9.	Br J Nutr. 2016	PubMed	citation	PMID:28065190	pubmed	28065190	create date:2017/01/10 | first author:Wetmore JB
Y			Effect of vitamin D3 on self-perceived fatigue: A double-blind randomized placebo-controlled trial.	/pubmed/28033244	Nowak A, Boesch L, Andres E, Battegay E, Hornemann T, Schmid C, Bischoff-Ferrari HA, Suter PM, Krayenbuehl PA.	Medicine (Baltimore). 2016 Dec;95(52):e5353. doi: 10.1097/MD.0000000000005353.	Medicine (Baltimore). 2016	PubMed	citation	PMID:28033244 | PMCID:PMC5207540	pubmed	28033244	create date:2016/12/30 | first author:Nowak A
Y			The effect of vitamin D supplementation on pain, quality of life, and nerve conduction studies in women with chronic widespread pain.	/pubmed/28030514	Akyuz G, Sanal-Toprak C, Yagci I, Giray E, Kuru-Bektasoglu P.	Int J Rehabil Res. 2017 Mar;40(1):76-83. doi: 10.1097/MRR.0000000000000211.	Int J Rehabil Res. 2017	PubMed	citation	PMID:28030514	pubmed	28030514	create date:2016/12/29 | first author:Akyuz G
Y			Efficacy and Safety of Calcipotriol Plus Betamethasone Dipropionate Aerosol Foam Compared with Betamethasone 17-Valerate-Medicated Plaster for the Treatment of Psoriasis.	/pubmed/27995521	Queille-Roussel C, Rosen M, Clonier F, NÃ¸rremark K, Lacour JP.	Clin Drug Investig. 2017 Apr;37(4):355-361. doi: 10.1007/s40261-016-0489-5.	Clin Drug Investig. 2017	PubMed	citation	PMID:27995521 | PMCID:PMC5346111	pubmed	27995521	create date:2016/12/21 | first author:Queille-Roussel C
Y			Effects of Vitamin D on Endometriosis-Related Pain: A Double-Blind Clinical Trial.	/pubmed/27986972	Almassinokiani F, Khodaverdi S, Solaymani-Dodaran M, Akbari P, Pazouki A.	Med Sci Monit. 2016 Dec 17;22:4960-4966.	Med Sci Monit. 2016	PubMed	citation	PMID:27986972 | PMCID:PMC5189720	pubmed	27986972	create date:2016/12/18 | first author:Almassinokiani F
Y			Vitamin D Supplementation for Treatment and Prevention of Pneumonia in Under-five Children: A Randomized Double-blind Placebo Controlled Trial.	/pubmed/27889723	Gupta P, Dewan P, Shah D, Sharma N, Bedi N, Kaur IR, Bansal AK, Madhu SV.	Indian Pediatr. 2016 Nov 15;53(11):967-976.	Indian Pediatr. 2016	PubMed	citation	PMID:27889723	pubmed	27889723	create date:2016/11/28 | first author:Gupta P
Y			Daily Cholecalciferol Supplementation during Pregnancy Alters Markers of Regulatory Immunity, Inflammation, and Clinical Outcomes in a Randomized Controlled Trial.	/pubmed/27655755	Zerofsky MS, Jacoby BN, Pedersen TL, Stephensen CB.	J Nutr. 2016 Nov;146(11):2388-2397. Epub 2016 Sep 21.	J Nutr. 2016	PubMed	citation	PMID:27655755	pubmed	27655755	create date:2016/11/03 | first author:Zerofsky MS
Y			Vitamin D3 supplementation in healthy adults: a comparison between capsule and oral spray solution as a method of delivery in a wintertime, randomised, open-label, cross-over study.	/pubmed/27724992	Todd JJ, McSorley EM, Pourshahidi LK, Madigan SM, Laird E, Healy M, Magee PJ.	Br J Nutr. 2016 Oct;116(8):1402-1408. Epub 2016 Oct 11.	Br J Nutr. 2016	PubMed	citation	PMID:27724992	pubmed	27724992	create date:2016/10/22 | first author:Todd JJ
Y			Effect of high-dose vitamin D supplementation on cardiometabolic risk factors in subjects with metabolic syndrome: a randomized controlled double-blind clinical trial.	/pubmed/27400997	Salekzamani S, Mehralizadeh H, Ghezel A, Salekzamani Y, Jafarabadi MA, Bavil AS, Gargari BP.	J Endocrinol Invest. 2016 Nov;39(11):1303-1313. Epub 2016 Jul 11.	J Endocrinol Invest. 2016	PubMed	citation	PMID:27400997	pubmed	27400997	create date:2016/10/21 | first author:Salekzamani S
Y			25 hydroxy vitamin D is higher when a renal multivitamin is given with cholecalciferol at hemodialysis.	/pubmed/27702718	Subih HS, Behrens J, Burt B, Clement L, Pannell R, Macha L, Spallholz J, Boylan M.	Asia Pac J Clin Nutr. 2016 Dec;25(4):754-759. doi: 10.6133/apjcn.012016.08.	Asia Pac J Clin Nutr. 2016	PubMed	citation	PMID:27702718	pubmed	27702718	create date:2016/10/06 | first author:Subih HS
Y			Effect of 12-Week Vitamin D Supplementation on 25[OH]D Status and Performance in Athletes with a Spinal Cord Injury.	/pubmed/27669288	Flueck JL, Schlaepfer MW, Perret C.	Nutrients. 2016 Sep 22;8(10). pii: E586. doi: 10.3390/nu8100586.	Nutrients. 2016	PubMed	citation	PMID:27669288 | PMCID:PMC5083975	pubmed	27669288	create date:2016/09/27 | first author:Flueck JL
Y			Regression of Non-Alcoholic Fatty Liver by Vitamin D Supplement: A Double-Blind Randomized Controlled Clinical Trial.	/pubmed/27631178	Lorvand Amiri H, Agah S, Mousavi SN, Hosseini AF, Shidfar F.	Arch Iran Med. 2016 Sep;19(9):631-8. doi: 0161909/AIM.006.	Arch Iran Med. 2016	PubMed	citation	PMID:27631178	pubmed	27631178	create date:2016/09/16 | first author:Lorvand Amiri H
Y			High dose Vitamin D intake and quality of life in relapsing-remitting multiple sclerosis: a randomized, double-blind, placebo-controlled clinical trial.	/pubmed/27597724	Ashtari F, Toghianifar N, Zarkesh-Esfahani SH, Mansourian M.	Neurol Res. 2016 Oct;38(10):888-92. doi: 10.1080/01616412.2016.1227913. Epub 2016 Sep 6.	Neurol Res. 2016	PubMed	citation	PMID:27597724	pubmed	27597724	create date:2016/09/07 | first author:Ashtari F
Y			High-Dose Monthly Maternal Cholecalciferol Supplementation during Breastfeeding Affects Maternal and Infant Vitamin D Status at 5 Months Postpartum: A Randomized Controlled Trial.	/pubmed/27558577	Wheeler BJ, Taylor BJ, Herbison P, Haszard JJ, Mikhail A, Jones S, Harper MJ, Houghton LA.	J Nutr. 2016 Oct;146(10):1999-2006. Epub 2016 Aug 24.	J Nutr. 2016	PubMed	citation	PMID:27558577	pubmed	27558577	create date:2016/08/26 | first author:Wheeler BJ
Y			A randomized controlled trial on the effect of vitamin D3 on inflammation and cathelicidin gene expression in ulcerative colitis patients.	/pubmed/27488327	Sharifi A, Hosseinzadeh-Attar MJ, Vahedi H, Nedjat S.	Saudi J Gastroenterol. 2016 Jul-Aug;22(4):316-23. doi: 10.4103/1319-3767.187606.	Saudi J Gastroenterol. 2016	PubMed	citation	PMID:27488327 | PMCID:PMC4991203	pubmed	27488327	create date:2016/08/05 | first author:Sharifi A
Y			Cinacalcet but not vitamin D use modulates the survival benefit associated with sevelamer in the INDEPENDENT study.	/pubmed/27443567	Bellasi A, Cozzolino M, Russo D, Molony D, Di Iorio B.	Clin Nephrol. 2016 Sep;86(9):113-24. doi: 10.5414/CN108827.	Clin Nephrol. 2016	PubMed	citation	PMID:27443567	pubmed	27443567	create date:2016/07/23 | first author:Bellasi A
Y			The effect of alfacalcidiol and metformin on phenotype manifestations in women with polycystic ovary syndrome - a preliminary study.	/pubmed/27429113	DraveckÃ¡ I, FigurovÃ¡ J, JavorskÃ½ M, PetrÃ­kovÃ¡ J, VaÄ¾kovÃ¡ M, LazÃºrovÃ¡ I.	Physiol Res. 2016 Nov 23;65(5):815-822. Epub 2016 Jul 15.	Physiol Res. 2016	PubMed	citation	PMID:27429113	pubmed	27429113	create date:2016/07/19 | first author:DraveckÃ¡ I
Y			Effect of vitamin D replacement on indexes of insulin resistance in overweight elderly individuals: a randomized controlled trial.	/pubmed/27413130	El-Hajj Fuleihan G, Baddoura R, Habib RH, Halaby G, Arabi A, Rahme M, Singh RJ, Kassem M, Mahfoud Z, Hoteit M, Daher RT, Kassir MF.	Am J Clin Nutr. 2016 Aug;104(2):315-23. doi: 10.3945/ajcn.116.132589. Epub 2016 Jul 13. Erratum in: Am J Clin Nutr. 2017 Apr;105(4):1021.	Am J Clin Nutr. 2016	PubMed	citation	PMID:27413130 | PMCID:PMC4962162	pubmed	27413130	create date:2016/07/15 | first author:El-Hajj Fuleihan G
Y			Effect of Lactobacillus rhamnosus GG and vitamin D supplementation on the immunologic effectiveness of grass-specific sublingual immunotherapy in children with allergy.	/pubmed/27401319	Jerzynska J, Stelmach W, Balcerak J, Woicka-Kolejwa K, Rychlik B, Blauz A, Wachulec M, Stelmach P, Majak P, Stelmach I.	Allergy Asthma Proc. 2016 Jul;37(4):324-34. doi: 10.2500/aap.2016.37.3958.	Allergy Asthma Proc. 2016	PubMed	citation	PMID:27401319	pubmed	27401319	create date:2016/07/13 | first author:Jerzynska J
Y			Ergocalciferol versus calcitriol for controlling chronic kidney disease mineral bone disorder in stage 3 to 5 CKD: A randomized controlled trial.	/pubmed/27401037	Zhang D, Li H, Yin D, Wang L, Ma Y.	Eur J Pharmacol. 2016 Oct 15;789:127-33. doi: 10.1016/j.ejphar.2016.07.019. Epub 2016 Jul 9.	Eur J Pharmacol. 2016	PubMed	citation	PMID:27401037	pubmed	27401037	create date:2016/07/13 | first author:Zhang D
Y			Prevention of urinary tract infections with vitamin D supplementation 20,000â€‰IU per week for five years. Results from an RCT including 511 subjects.	/pubmed/27357103	Jorde R, Sollid ST, Svartberg J, Joakimsen RM, Grimnes G, Hutchinson MY.	Infect Dis (Lond). 2016 Nov-Dec;48(11-12):823-8. doi: 10.1080/23744235.2016.1201853. Epub 2016 Jun 30.	Infect Dis (Lond). 2016	PubMed	citation	PMID:27357103	pubmed	27357103	create date:2016/07/01 | first author:Jorde R
Y			No effects of oral vitamin D supplementation on non-alcoholic fatty liver disease in patients with type 2 diabetes: a randomized, double-blind, placebo-controlled trial.	/pubmed/27353492	Barchetta I, Del Ben M, Angelico F, Di Martino M, Fraioli A, La Torre G, Saulle R, Perri L, Morini S, Tiberti C, Bertoccini L, Cimini FA, Panimolle F, Catalano C, Baroni MG, Cavallo MG.	BMC Med. 2016 Jun 29;14:92. doi: 10.1186/s12916-016-0638-y.	BMC Med. 2016	PubMed	citation	PMID:27353492 | PMCID:PMC4926287	pubmed	27353492	create date:2016/06/30 | first author:Barchetta I
Y			Effects of vitamin D and calcium supplementation on side effects profile in patients of breast cancer treated with letrozole.	/pubmed/27221206	Arul Vijaya Vani S, Ananthanarayanan PH, Kadambari D, Harichandrakumar KT, Niranjjan R, Nandeesha H.	Clin Chim Acta. 2016 Aug 1;459:53-6. doi: 10.1016/j.cca.2016.05.020. Epub 2016 May 21.	Clin Chim Acta. 2016	PubMed	citation	PMID:27221206	pubmed	27221206	create date:2016/05/26 | first author:Arul Vijaya Vani S
Y			Calcium plus vitamin D supplementation during pregnancy interacts with polymorphisms in the promoter region of the VDR gene to affect postpartum bone mass of Brazilian adolescent mothers: A randomized controlled trial.	/pubmed/27211082	Normando P, Diogenes ME, Cabello PH, Cabello GM, Donangelo CM, Bezerra FF.	Nutrition. 2016 Oct;32(10):1068-74. doi: 10.1016/j.nut.2016.03.002. Epub 2016 Mar 16.	Nutrition. 2016	PubMed	citation	PMID:27211082	pubmed	27211082	create date:2016/05/24 | first author:Normando P
Y			The effects of vitamin D, K and calcium co-supplementation on carotid intima-media thickness and metabolic status in overweight type 2 diabetic patients with CHD.	/pubmed/27198036	Asemi Z, Raygan F, Bahmani F, Rezavandi Z, Talari HR, Rafiee M, Poladchang S, Darooghegi Mofrad M, Taheri S, Mohammadi AA, Esmaillzadeh A.	Br J Nutr. 2016 Jul;116(2):286-93. doi: 10.1017/S0007114516001847. Epub 2016 May 20.	Br J Nutr. 2016	PubMed	citation	PMID:27198036	pubmed	27198036	create date:2016/05/21 | first author:Asemi Z
Y			Vitamin D status of black and white Americans and changes in vitamin D metabolites after varied doses of vitamin D supplementation.	/pubmed/27194308	Alzaman NS, Dawson-Hughes B, Nelson J, D'Alessio D, Pittas AG.	Am J Clin Nutr. 2016 Jul;104(1):205-14. doi: 10.3945/ajcn.115.129478. Epub 2016 May 18.	Am J Clin Nutr. 2016	PubMed	citation	PMID:27194308 | PMCID:PMC4919528	pubmed	27194308	create date:2016/05/20 | first author:Alzaman NS
Y			Vitamin D Repletion in Korean Postmenopausal Women with Osteoporosis.	/pubmed/27189286	Chung YS, Chung DJ, Kang MI, Kim IJ, Koh JM, Min YK, Oh HJ, Park IH, Lee YS, Kravitz B, Waterhouse B, Fitzpatrick LA, Nino A.	Yonsei Med J. 2016 Jul;57(4):923-7. doi: 10.3349/ymj.2016.57.4.923.	Yonsei Med J. 2016	PubMed	citation	PMID:27189286 | PMCID:PMC4951469	pubmed	27189286	create date:2016/05/18 | first author:Chung YS
Y			Effect of vitamin D supplementation, directly or via breast milk for term infants, on serum 25 hydroxyvitamin D and related biochemistry, and propensity to infection: a randomised placebo-controlled trial.	/pubmed/27184759	Chandy DD, Kare J, Singh SN, Agarwal A, Das V, Singh U, Ramesh V, Bhatia V.	Br J Nutr. 2016 Jul;116(1):52-8. doi: 10.1017/S0007114516001756. Epub 2016 May 17.	Br J Nutr. 2016	PubMed	citation	PMID:27184759	pubmed	27184759	create date:2016/05/18 | first author:Chandy DD
Y			Short-term Administration of Alphacalcidol is Associated with More Significant Improvement of Muscular Performance in Women with Vitamin D Deficiency Compared to Native Vitamin D.	/pubmed/27169685	Capatina C, Caragheorgheopol A, Berteanu M, Poiana C.	Exp Clin Endocrinol Diabetes. 2016 Sep;124(8):461-465. Epub 2016 May 11.	Exp Clin Endocrinol Diabetes. 2016	PubMed	citation	PMID:27169685	pubmed	27169685	create date:2016/05/14 | first author:Capatina C
Y			The effect of topical diclofenac 3% and calcitriol 3Â Î¼g/g on superficial basal cell carcinoma (sBCC) and nodular basal cell carcinoma (nBCC): A phase II, randomized controlled trial.	/pubmed/27067393	Brinkhuizen T, Frencken KJ, Nelemans PJ, Hoff ML, Kelleners-Smeets NW, Zur Hausen A, van der Horst MP, Rennspiess D, Winnepenninckx VJ, van Steensel MA, Mosterd K.	J Am Acad Dermatol. 2016 Jul;75(1):126-34. doi: 10.1016/j.jaad.2016.01.050. Epub 2016 Apr 7.	J Am Acad Dermatol. 2016	PubMed	citation	PMID:27067393	pubmed	27067393	create date:2016/04/14 | first author:Brinkhuizen T
Y			The Effects of Vitamin D-K-Calcium Co-Supplementation on Endocrine, Inflammation, and Oxidative Stress Biomarkers in Vitamin D-Deficient Women with Polycystic Ovary Syndrome: A Randomized, Double-Blind, Placebo-Controlled Trial.	/pubmed/27050252	Razavi M, Jamilian M, Karamali M, Bahmani F, Aghadavod E, Asemi Z.	Horm Metab Res. 2016 Jul;48(7):446-51. doi: 10.1055/s-0042-104060. Epub 2016 Apr 6.	Horm Metab Res. 2016	PubMed	citation	PMID:27050252	pubmed	27050252	create date:2016/04/07 | first author:Razavi M
Y			No major effects of vitamin D3 (1,25 dihydroxyvitamin D3) on absorption and pharmacokinetics of folic acid and fexofenadine in healthy volunteers.	/pubmed/27023466	Kullak-Ublick GA, Gubler C, Spanaus K, Ismair MG, Claro da Silva T, Jetter A.	Eur J Clin Pharmacol. 2016 Jul;72(7):797-805. doi: 10.1007/s00228-016-2050-0. Epub 2016 Mar 29.	Eur J Clin Pharmacol. 2016	PubMed	citation	PMID:27023466 | PMCID:PMC4909797	pubmed	27023466	create date:2016/03/30 | first author:Kullak-Ublick GA
Y			The effect of a single dose of vitamin D on glycemic status and C-reactive protein levels in type 2 diabetic patients with ischemic heart disease: a randomized clinical trial.	/pubmed/26873242	Shaseb E, Tohidi M, Abbasinazari M, Khalili D, Talasaz AH, Omrani H, Hadaegh F.	Acta Diabetol. 2016 Aug;53(4):575-82. doi: 10.1007/s00592-016-0843-3. Epub 2016 Feb 12.	Acta Diabetol. 2016	PubMed	citation	PMID:26873242	pubmed	26873242	create date:2016/02/14 | first author:Shaseb E
Y			Effect of Vitamin D Supplementation on Training Adaptation in Well-Trained Soccer Players.	/pubmed/26808860	JastrzÄ™bska M, Kaczmarczyk M, JastrzÄ™bski Z.	J Strength Cond Res. 2016 Sep;30(9):2648-55. doi: 10.1519/JSC.0000000000001337.	J Strength Cond Res. 2016	PubMed	citation	PMID:26808860	pubmed	26808860	create date:2016/01/26 | first author:JastrzÄ™bska M
Y			Vitamin D Supplementation for Premenstrual Syndrome-Related Mood Disorders in Adolescents with Severe Hypovitaminosis D.	/pubmed/26724745	Tartagni M, Cicinelli MV, Tartagni MV, Alrasheed H, Matteo M, Baldini D, De Salvia M, Loverro G, Montagnani M.	J Pediatr Adolesc Gynecol. 2016 Aug;29(4):357-61. doi: 10.1016/j.jpag.2015.12.006. Epub 2015 Dec 24.	J Pediatr Adolesc Gynecol. 2016	PubMed	citation	PMID:26724745	pubmed	26724745	create date:2016/01/03 | first author:Tartagni M
Y			Acute Effects of Vitamin D3 Supplementation on Muscle Strength in Judoka Athletes: A Randomized Placebo-Controlled, Double-Blind Trial.	/pubmed/26535872	Wyon MA, Wolman R, Nevill AM, Cloak R, Metsios GS, Gould D, Ingham A, Koutedakis Y.	Clin J Sport Med. 2016 Jul;26(4):279-84. doi: 10.1097/JSM.0000000000000264.	Clin J Sport Med. 2016	PubMed	citation	PMID:26535872	pubmed	26535872	create date:2015/11/05 | first author:Wyon MA
Y			Impact of Vitamin D Supplementation on Gross Motor Development of Healthy Term Infants: A Randomized Dose-Response Trial.	/pubmed/26325246	Wicklow B, Gallo S, Majnemer A, Vanstone C, Comeau K, Jones G, L'Abbe M, Khamessan A, Sharma A, Weiler H, Rodd C.	Phys Occup Ther Pediatr. 2016 Aug;36(3):330-42. doi: 10.3109/01942638.2015.1050150. Epub 2015 Sep 1.	Phys Occup Ther Pediatr. 2016	PubMed	citation	PMID:26325246	pubmed	26325246	create date:2015/09/02 | first author:Wicklow B
Y			Effect of vitamin D3 treatment on endothelial function in obese adolescents.	/pubmed/26273791	Javed A, Kullo IJ, Balagopal PB, Kumar S.	Pediatr Obes. 2016 Aug;11(4):279-84. doi: 10.1111/ijpo.12059. Epub 2015 Aug 14.	Pediatr Obes. 2016	PubMed	citation	PMID:26273791 | PMCID:PMC4753130	pubmed	26273791	create date:2015/08/15 | first author:Javed A
Y			Vitamin D status in autism spectrum disorders and the efficacy of vitamin D supplementation in autistic children.	/pubmed/25876214	Saad K, Abdel-Rahman AA, Elserogy YM, Al-Atram AA, Cannell JJ, BjÃ¸rklund G, Abdel-Reheim MK, Othman HA, El-Houfey AA, Abd El-Aziz NH, Abd El-Baseer KA, Ahmed AE, Ali AM.	Nutr Neurosci. 2016 Oct;19(8):346-351. Epub 2015 Apr 15.	Nutr Neurosci. 2016	PubMed	citation	PMID:25876214	pubmed	25876214	create date:2015/04/16 | first author:Saad K
Y			The Effect of High-Dose Vitamin D3 on Soluble P-Selectin and hs-CRP Level in Patients With Venous Thromboembolism: A Randomized Clinical Trial.	/pubmed/25601896	Gholami K, Talasaz AH, Entezari-Maleki T, Salarifar M, Hadjibabaie M, Javadi MR, Dousti S, Hamishehkar H, Maleki S.	Clin Appl Thromb Hemost. 2016 Jul;22(5):483-9. doi: 10.1177/1076029614568715. Epub 2015 Jan 19.	Clin Appl Thromb Hemost. 2016	PubMed	citation	PMID:25601896	pubmed	25601896	create date:2015/01/21 | first author:Gholami K

## Sheet: counts
total_included	52
total_excluded	33
total	85
